# Supplementary material for: SEC24A identified as an essential mediator of thapsigargin-induced cell death in a genome-wide CRISPR/Cas9 screen
Source: Cell Death Discov. 2018 Dec 18;4:115. doi: 10.1038/s41420-018-0135-5 (PMC6299087; doi:10.1038/s41420-018-0135-5)
Supplement: Supplementary file 2 — Supplemental Data Set 1 [file 41420_2018_135_MOESM2_ESM.xlsx]

## Sheet: combined_161205_Chidawanyika.co
sgRNA	Gene	LCA_LCB	Tunicamycin	Thapsigargin	Plasmid
HGLibB_19721	GPATCH8	272.668	0	1.43619	455.369
HGLibB_31395	NDUFA1	178.992	0	1.55363	219.833
HGLibB_00347	ACACA	280.775	0	0	181.039
HGLibB_44959	SLC35F6	285.848	0	0	322.289
HGLibA_32456	NPHS2	411.332	677.3	1.55363	446.206
HGLibB_37557	POLR2M	29.4777	0	0	80.5724
HGLibB_29187	MICU3	230.663	0	0	214.86
HGLibB_23738	ITGB1BP1	133.386	0	0	174.858
HGLibA_50849	TNKS	150.753	0.965184	0	67.2044
HGLibB_13177	DHX38	51.5859	0.965184	0	153.187
HGLibA_17655	FLRT1	652.61	0.965184	6.21452	563.636
HGLibB_07394	CBLC	112.015	0.965184	0	198.731
HGLibB_18921	GFM1	123.721	0	0	328.258
HGLibA_37578	POLR2F	146.671	2.23213	0	187.76
HGLibB_55849	ZNF396	396.304	0	1.43619	245.696
HGLibB_14030	DTD1	61.9031	0	0	92.509
HGLibA_37359	PNLIPRP2	108.211	0	0	138.529
HGLibA_00337	ABTB2	374.345	0	0	366.143
HGLibA_55624	ZNF226	112.122	0	0	261.003
HGLibB_51170	TRABD2B	89.8218	0	0	169.103
HGLibA_59970	hsa-mir-4314	61.2761	0	0	90.6478
HGLibA_08706	CDHR4	52.1499	0	0	122.119
HGLibB_41750	RPA2	11.0541	0	0	56.6991
HGLibB_36066	PEX3	360.364	0.965184	0	279.516
HGLibB_46925	SRGAP3	98.7501	0	0	126.33
HGLibB_01214	AGPAT1	112.752	0	0	193.971
HGLibB_18006	FRMD8	244.579	0	1.55363	165.124
HGLibB_45729	SMN2	111.273	0	0	304.211
HGLibA_62836	hsa-mir-648	507.809	0	4.54345	303.983
HGLibB_17737	FNDC8	24.3191	0	0	28.8469
HGLibB_12674	DDX27	164.905	0.965184	0	625.466
HGLibB_39446	PTPRD	555.654	0	1.55363	472.492
HGLibB_44394	SLC16A6	530.598	0.965184	0	422.756
HGLibA_19991	GPR183	49.5424	0	0	95.3365
HGLibB_31742	NFATC4	58.9553	0	0	61.4594
HGLibB_48372	TAS2R9	168.76	0	1.55363	199.939
HGLibB_17291	FEZ2	166.549	0	0	172.868
HGLibA_52237	TTYH3	284.954	0	1.43619	56.2641
HGLibB_37537	POLR2H	107.593	0	3.10726	144.234
HGLibB_19073	GIN1	447.975	0	2.87239	466.524
HGLibB_34944	PAFAH1B1	129.702	0	0	238.733
HGLibB_20773	HACL1	77.3788	0	0	91.5143
HGLibA_54623	XYLT2	112.774	0	0	126.026
HGLibA_56072	ZNF480	475.216	0	0	515.968
HGLibA_23073	IL20	584.078	0	0	318.83
HGLibA_03265	ASCL1	31.375	0	0	45.3239
HGLibA_38686	PROP1	338.407	0	2.98982	235.997
HGLibB_45875	SNN	251.297	0	0	214.86
HGLibA_00579	ACSM3	150.668	0	3.10726	194.793
HGLibA_29538	MMP7	251.793	0	0	284.447
HGLibB_24502	KDM6B	110.541	0	0	122.351
HGLibB_15271	EPHA3	44.9534	0	0	91.5143
HGLibB_27309	LRRC4	288.144	0	1.55363	334.226
HGLibA_44831	SLC28A1	134.286	0	0	179.165
HGLibA_38675	PROKR2	331.803	0	0	232.09
HGLibA_43483	SERINC1	891.848	0	5.97965	529.821
HGLibA_21778	HNF1B	455.093	0.965184	1.43619	311.797
HGLibA_48791	TCF7	88.6548	0	0	48.4497
HGLibA_27586	LTB4R2	60.6242	0	0	29.695
HGLibB_36343	PHF8	599.87	0.965184	0	407.835
HGLibB_44772	SLC27A5	76.6419	0	0	142.245
HGLibA_15826	EYA4	443.274	0	0	245.374
HGLibA_24148	KCNAB1	236.63	0	0	125.031
HGLibA_04915	BTBD3	223.763	2.23213	0	221.931
HGLibA_56499	ZNF670	76.921	0	0	128.157
HGLibA_29422	MLLT6	82.136	0	0	73.456
HGLibA_05683	C19orf57	279.654	0.965184	0	171.137
HGLibB_53564	VEZT	74.4311	0	0	190.986
HGLibB_10414	CNTNAP3	559.905	0	1.55363	641.595
HGLibA_26337	LETM2	329.848	0.965184	0	343.836
HGLibB_36231	PGPEP1	228.367	0	1.55363	299.411
HGLibB_16994	FBXL7	335.875	0	0	195.96
HGLibB_57937	NonTargetingControlGuideForHuman_0909	570.838	0	2.98982	793.813
HGLibB_38280	PRAMEF8	20.6344	0	0	15.9155
HGLibB_32807	NTMT1	98.7501	0	0	103.451
HGLibA_17073	FBXO32	415.895	0	0	463.398
HGLibA_14459	EDEM3	993.455	0.965184	2.98982	575.926
HGLibB_46557	SPEF2	260.877	0	2.98982	404.851
HGLibA_14513	EEFSEC	41.7199	0	0	268.036
HGLibA_40005	RABEPK	605.675	2.23213	5.97965	369.624
HGLibB_43362	SEPN1	295.513	0	0	384.957
HGLibB_08507	CDC16	16.2127	0	0	377.994
HGLibA_08313	CD248	230.196	0	1.43619	237.56
HGLibB_43115	SDR9C7	163.601	0.965184	0	183.029
HGLibA_25813	KRTAP5-9	159.057	0	2.98982	257.877
HGLibA_43949	SH3GL2	41.7199	0	0	108.621
HGLibB_53856	VWC2	253.508	0	1.43619	329.253
HGLibA_26422	LHCGR	407.506	0.965184	0	133.841
HGLibA_61832	hsa-mir-545	164.924	0.965184	0	247.932
HGLibB_10421	CNTNAP4	195.289	2.23213	0	148.995
HGLibA_36470	PHYHD1	406.769	0	0	144.568
HGLibB_16212	FAM166A	154.021	0	0	60.678
HGLibA_26498	LILRA4	267.268	0	0	235.997
HGLibA_38386	PRDM2	356.008	0	2.98982	408.696
HGLibA_53061	UPF3A	260.097	0	0	138.316
HGLibA_45975	SNRPD1	3.91124	0	1.55363	87.522
HGLibA_55745	ZNF284	125.812	0	0	122.687
HGLibB_10911	CPEB3	388.368	0	0	188.002
HGLibB_01703	ALPK3	63.2919	0	0	47.7466
HGLibB_36747	PKD1L3	232.051	0	0	200.934
HGLibA_43486	SERINC2	260.749	0	0	249.281
HGLibB_02018	ANKRD18B	554.18	0.965184	0	197.949
HGLibA_01853	AMY2B	126.463	0	0	161.759
HGLibA_28662	MCU	61.928	0.965184	0	243.811
HGLibA_52292	TUBB6	206.729	2.23213	0	197.138
HGLibA_19178	GJC1	255.534	0	0	248.5
HGLibA_00422	ACE	381.998	0	1.55363	110.184
HGLibA_33445	OPRK1	590.852	2.23213	5.86221	590.774
HGLibA_14583	EFNA1	494.205	0	0	407.915
HGLibA_17651	FLOT2	111.47	2.23213	0	143.005
HGLibA_07747	CCDC28B	274.439	0	0	340.711
HGLibB_53603	VIPR1	45.6904	0.965184	0	107.43
HGLibB_17244	FDXR	216.576	0	0	162.921
HGLibA_62294	hsa-mir-5692b	73.6617	0	0	106.277
HGLibA_60576	hsa-mir-4529	487.601	0	1.55363	298.513
HGLibB_44948	SLC35F1	105.383	0	0	141.25
HGLibB_10713	COPS6	212.154	0.965184	0	287.474
HGLibA_51880	TSN	47.5867	2.23213	0	114.873
HGLibA_13730	DOCK1	69.0986	0	0	118.78
HGLibB_28915	METTL13	570.308	0	1.43619	378.775
HGLibA_52700	UBIAD1	71.7061	0	0	107.84
HGLibA_28709	ME1	86.6991	0.965184	0	302.42
HGLibA_48331	TARBP1	113.426	2.23213	0	203.958
HGLibB_13280	DKK2	198.974	0	0	115.174
HGLibA_60507	hsa-mir-4516	32.5937	0	0	67.9858
HGLibB_55096	ZFAND6	342.678	2.23213	0	365.062
HGLibA_08039	CCL7	104.3	0	2.98982	165.667
HGLibB_39525	PTX4	295.428	3.19731	0	250.67
HGLibA_34423	OR6K6	62.6649	0.965184	0	253.97
HGLibB_38785	PRR25	36.8471	0	0	25.8627
HGLibA_33829	OR2L8	237.934	0	1.43619	169.787
HGLibA_11305	CSAG1	100.388	0	0	83.0466
HGLibB_01076	ADSSL1	728.835	0	0	434.693
HGLibB_53880	WARS2	510.615	0.965184	1.55363	333.231
HGLibB_42970	SCNN1G	347.099	0	0	448.619
HGLibA_04504	BIK	2.60749	0	0	25.0063
HGLibA_16694	FAM71D	320.722	0.965184	0	331.333
HGLibB_34716	OTUD3	392.053	0	2.98982	265.59
HGLibB_21983	HP1BP3	173.918	0.965184	1.43619	381.973
HGLibA_38363	PRDM1	152.538	0	0	276.632
HGLibA_31236	NBPF4	118.726	0	1.43619	350.088
HGLibB_14858	ELAVL1	256.456	0	0	175.071
HGLibA_09199	CERS1	78.2248	0	0	318.262
HGLibA_21754	HMP19	275.742	0.965184	1.43619	143.005
HGLibA_34874	P2RY11	541.055	3.19731	0	573.795
HGLibB_46405	SPATA2L	89.1699	0	0	54.7096
HGLibA_39271	PTCH2	296.602	0	1.43619	226.833
HGLibA_39967	RAB5C	131.027	0.965184	0	180.514
HGLibA_47063	SRSF10	11.0818	0	0	11.7217
HGLibB_11584	CTCF	236.558	0	0	199.939
HGLibA_60759	hsa-mir-4662a	342.885	0	0	408.128
HGLibA_48327	TAPT1	80.1804	0	0	171.35
HGLibB_51677	TRPC5OS	252.771	0	0	220.828
HGLibA_40415	RB1CC1	163.62	0	0	283.665
HGLibB_54376	WWC2	283.722	0	0	213.865
HGLibA_49467	TIGD2	89.9585	0	0	44.5424
HGLibA_64119	hsa-mir-8070	475.301	2.23213	1.43619	634.535
HGLibA_13008	DESI1	33.2455	0	1.55363	89.8663
HGLibB_29890	MRPL22	120.858	0	0	356.11
HGLibB_22526	IDI2	247.527	0	0	209.673
HGLibA_06224	C3orf27	44.9793	0	0	96.8994
HGLibA_45080	SLC38A7	335.715	0	0	733.423
HGLibB_30953	NAA38	14.0019	0	0	239.728
HGLibB_08648	CDH19	64.8508	0	0	163.134
HGLibB_41298	RLIM	55.2706	0	0	272.553
HGLibB_03028	ARMC7	140.019	0	0	157.166
HGLibB_52189	TUBA3D	146.651	0.965184	0	116.382
HGLibA_34351	OR5R1	16.2968	0	0	40.6352
HGLibB_34438	OR7G2	247.612	0.965184	1.43619	346.163
HGLibA_49831	TMEFF1	185.784	0	0	145.562
HGLibB_09129	CEP41	609.365	0.965184	0	415.793
HGLibA_55039	ZCCHC5	251.623	0	1.55363	227.401
HGLibA_07889	CCDC84	8.47435	0	0	121.906
HGLibB_18981	GGPS1	72.2202	0	0	262.606
HGLibB_21393	HIST1H2BD	109.804	0	0	228.786
HGLibA_08400	CD48	62.5798	0	0	62.5157
HGLibB_07147	CAPN12	162.864	0	0	107.43
HGLibA_24791	KIAA1598	1739.85	0	2.98982	83.828
HGLibA_63848	hsa-mir-7155	99.0847	0	0	107.058
HGLibB_37023	PLEKHA4	95.8024	0	0	139.261
HGLibA_08482	CD96	522.972	3.19731	5.74478	345.399
HGLibB_30108	MS4A3	197.5	0	0	147.219
HGLibA_08857	CDON	118.641	0	0	110.184
HGLibA_17670	FLT3LG	61.928	0	0	102.369
HGLibA_40178	RALYL	292.124	0.965184	3.10726	233.652
HGLibA_58069	hsa-mir-192	102.996	0	0	143.005
HGLibB_23457	IQCB1	498.909	0	1.55363	378.989
HGLibA_07813	CCDC60	0	0	0	1.56289
HGLibB_06905	CACNA2D3	91.3807	0	0	151.198
HGLibB_22387	HTT	191.52	0.965184	0	227.791
HGLibB_40482	RBM33	193.079	0	0	197.949
HGLibB_28986	MEX3A	280.69	0	0	279.516
HGLibA_19117	GIPC1	295.95	0.965184	2.98982	276.632
HGLibB_30854	MYOM3	54.5337	0	0	96.4879
HGLibB_27780	MAB21L1	64.1139	0	0	49.736
HGLibB_21241	HHLA2	299.198	0	0	431.709
HGLibA_46924	SRBD1	530.625	0	0	712.111
HGLibA_45345	SLC7A1	172.746	0	0	168.011
HGLibA_44818	SLC27A3	46.283	0	0	91.4292
HGLibB_27344	LRRC4C	184.972	0	0	230.775
HGLibA_41778	RORB	313.551	0	0	298.726
HGLibA_25455	KRT24	187.739	0	2.98982	217.242
HGLibB_15883	FAAH2	319.096	0	0	258.627
HGLibA_54998	ZC3HC1	380.694	0.965184	0	330.765
HGLibB_25383	KRT12	383.124	0	1.55363	258.627
HGLibA_33199	OAS1	117.989	2.23213	0	184.421
HGLibB_08587	CDC6	217.313	0	0	240.722
HGLibB_42559	SAA2	156.232	0	0	269.569
HGLibA_54981	ZC3H7A	239.237	0	1.55363	243.243
HGLibB_14060	DTX2	59.6922	2.23213	0	171.092
HGLibB_44397	SLC16A7	716.307	0	0	358.099
HGLibA_52682	UBE3B	16.2968	0	0	91.4292
HGLibA_02277	AOX1	109.515	0	0	115.654
HGLibA_28035	MALT1	200.777	2.23213	0	200.05
HGLibB_49221	TH	90.6438	0	1.43619	37.7994
HGLibA_02764	ARHGAP35	202.081	0	1.43619	385.253
HGLibB_13677	DNMT1	157.62	0.965184	0	306.374
HGLibA_36556	PIGG	8.47435	0	0	120.343
HGLibA_17774	FNTB	191.651	0	0	345.399
HGLibB_08591	CDC73	87.696	0	0	207.897
HGLibA_15406	ERAP2	226.852	0	0	258.091
HGLibA_07209	CAPZA2	72.3579	0	0	204.739
HGLibA_03475	ATG16L2	392.428	0	0	237.56
HGLibA_59725	hsa-mir-4254	218.378	0	0	168.011
HGLibB_30796	MYO1G	194.553	0	0	274.543
HGLibA_53077	UPK3A	73.0098	2.23213	0	95.5497
HGLibB_47427	STK32A	394.915	0	0	264.596
HGLibA_62579	hsa-mir-6080	112.859	0	1.55363	64.8601
HGLibA_24482	KDELR2	91.2622	0	0	185.203
HGLibB_29635	MORN4	448.797	0	0	329.039
HGLibA_21086	HEBP2	124.508	2.23213	1.55363	158.634
HGLibA_60124	hsa-mir-4433b	160.361	0	0	142.223
HGLibA_12062	CYP17A1	909.533	3.19731	5.74478	719.712
HGLibA_00302	ABL1	487.034	0	1.43619	420.418
HGLibA_15048	EMILIN1	60.6242	0	1.43619	141.442
HGLibB_13546	DNAJC10	324.254	0	2.98982	245.696
HGLibA_12333	DAPP1	274.042	0.965184	0	251.058
HGLibB_16837	FANCM	166.464	0	1.43619	232.765
HGLibA_18958	GFPT1	89.3066	0	0	294.605
HGLibA_58841	hsa-mir-3186	409.376	0	1.43619	431.358
HGLibB_51955	TSSK6	231.4	0.965184	1.43619	254.435
HGLibA_58986	hsa-mir-330	82.136	0	0	107.058
HGLibA_10681	COMMD9	109.515	0	0	71.1116
HGLibA_18018	FRMD4B	454.356	0.965184	5.86221	370.406
HGLibA_42181	RPS6KC1	236.63	0	0	228.396
HGLibA_08169	CCR8	132.982	0	0	281.321
HGLibA_60228	hsa-mir-4455	430.888	2.23213	0	448.764
HGLibA_39028	PSEN2	326.588	3.19731	1.55363	275.282
HGLibA_51604	TRIM72	26.0749	0	0	65.6415
HGLibB_09363	CHCHD4	117.174	0	0	283.495
HGLibA_19710	GP6	8.47435	0	0	43.761
HGLibA_43591	SERPING1	114.163	0	0	117.998
HGLibB_56677	ZNF783	260.877	0	0	156.171
HGLibB_37844	PPIA	2.21082	0	0	40.7835
HGLibB_57334	NonTargetingControlGuideForHuman_0306	958.175	0	0	571.219
HGLibA_31082	NAIP	570.389	0	0	477.464
HGLibB_17246	FECH	137.071	0	0	208.891
HGLibB_51374	TRIM24	98.7501	0	1.43619	315.326
HGLibA_02527	APOL1	290.735	0	0	289.135
HGLibB_41879	RPL3	159.831	0	0	512.281
HGLibB_00244	ABHD13	25.7929	0	0	95.4932
HGLibA_22322	HSPB9	5.21499	0	0	19.5362
HGLibB_56320	ZNF613	573.992	0.965184	0	392.701
HGLibB_20293	GRIP1	48.6381	0	0	222.817
HGLibB_21250	HIATL1	40.5318	0	0	79.5776
HGLibB_14102	DUS4L	78.8527	0	0	115.388
HGLibA_42081	RPS15A	101.777	2.23213	0	405.784
HGLibB_41404	RNF103	182.025	0	0	466.524
HGLibA_50021	TMEM160	711.279	2.23213	1.43619	454.234
HGLibA_62250	hsa-mir-5683	424.625	0	2.87239	372.75
HGLibB_38887	PRSS37	46.4273	0	0	50.7308
HGLibB_53261	USP3	225.504	0	0	135.282
HGLibA_22998	IL17D	172.746	0	0	178.951
HGLibB_40378	RBBP4	58.9553	0	0	334.226
HGLibA_35897	PDK2	1807.08	1.93037	5.97965	553.264
HGLibB_23749	ITGB3	512.089	0	0	358.099
HGLibB_28601	MCOLN3	501.772	0	1.43619	596.619
HGLibB_12460	DCC	349.31	2.23213	0	202.923
HGLibA_29102	MFSD4	451.096	0	1.43619	197.706
HGLibB_26354	LGALSL	140.019	0	1.55363	119.366
HGLibA_12150	CYP39A1	199.473	0.965184	0	290.698
HGLibA_37640	POLRMT	32.5937	0	0	25.7877
HGLibA_17734	FNBP1	24.1193	0	0	39.0723
HGLibB_04769	BRD1	401.633	0.965184	0	272.553
HGLibA_59059	hsa-mir-3606	180.569	0.965184	1.55363	179.733
HGLibA_58970	hsa-mir-326	161.665	0	0	318.049
HGLibB_13883	DPY19L1	295.513	0	0	358.099
HGLibB_02563	APPL1	38.3209	0	0	121.356
HGLibB_02765	ARHGAP36	613.135	0	3.10726	436.469
HGLibB_27230	LRRC17	127.491	0	0	364.849
HGLibA_21401	HIST1H2AK	63.2317	0	1.55363	163.322
HGLibA_32436	NPFF	222.941	0	3.10726	149.256
HGLibA_16924	FAU	55.4092	0	0	263.347
HGLibA_20881	HAUS3	16.2968	0.965184	0	122.687
HGLibA_29962	MRPL36	163.62	0	0	312.792
HGLibB_39263	PTGER1	533.546	4.1625	1.55363	519.244
HGLibB_27815	MADD	72.2202	0	0	59.6832
HGLibA_60445	hsa-mir-4505	80.1804	0	0	94.555
HGLibB_21248	HIAT1	260.14	0	1.55363	197.949
HGLibA_37130	PLEKHH3	323.414	0	1.43619	153.164
HGLibA_16344	FAM188A	324.066	0	0	355.558
HGLibA_25573	KRT86	220.333	0	3.10726	308.671
HGLibA_01982	ANKMY2	201.429	0	0	140.66
HGLibA_36966	PLAUR	252.36	0	0	160.197
HGLibA_18376	GABRB2	283.565	0	0	260.648
HGLibA_23527	IQCJ-SCHIP1	302.469	2.23213	0	249.495
HGLibB_27473	LSAMP	68.5355	0	0	58.6885
HGLibA_29044	MFAP3	69.0986	0	0	178.17
HGLibA_59950	hsa-mir-431	732.054	0	1.43619	443.862
HGLibB_39311	PTGS2	200.448	0	0	406.841
HGLibB_06899	CACNA2D1	270.457	0	1.43619	418.564
HGLibA_29206	MICAL3	132.982	0	0	116.436
HGLibB_29077	MFSD8	140.019	0	0	189.992
HGLibA_64578	NonTargetingControlGuideForHuman_0195	459.393	3.19731	1.55363	352.824
HGLibA_52023	TST	164.924	0	0	169.006
HGLibA_61829	hsa-mir-544b	152.708	0	0	144.568
HGLibB_23803	ITPA	89.1699	0	0	88.3169
HGLibA_38984	PRTN3	383.953	0	6.09708	201.613
HGLibA_29690	MOSPD3	93.2179	0	0	121.906
HGLibB_22772	IGF2BP2	394.264	0	0	582.906
HGLibB_18891	GEMIN5	142.967	0	0	273.548
HGLibB_14055	DTWD2	33.8993	0	0	23.8733
HGLibB_42415	RUSC1	599.87	0	7.41584	298.416
HGLibA_30052	MRPS18B	409.376	2.23213	3.10726	295.6
HGLibA_57063	ZW10	65.8392	0.965184	0	222.926
HGLibA_33220	OAZ3	276.394	0	1.43619	215.679
HGLibA_17625	FLJ25363	1026.13	2.23213	3.10726	755.091
HGLibB_12883	DEFB132	274.879	0	0	240.722
HGLibA_50185	TMEM203	249.016	0	1.43619	179.378
HGLibB_32400	NPHP1	221.819	0	0	275.538
HGLibA_32922	NUDCD1	15.645	0	0	60.1714
HGLibB_25662	KRTAP20-1	150.988	0	0	205.907
HGLibA_36117	PEX5	18.9043	0	0	25.7877
HGLibA_41201	RHOT1	664.911	4.46426	0	544.668
HGLibA_22794	IGF1R	185.132	0.965184	0	225.057
HGLibA_00663	ACTR3B	269.309	0	0	261.216
HGLibB_44754	SLC26A8	396.474	0	1.43619	260.617
HGLibA_41448	RND2	580.819	0.965184	0	341.705
HGLibB_39027	PSMA3	28.0038	0	0	126.33
HGLibA_44489	SLC18A2	88.0029	2.23213	0	100.025
HGLibA_59564	hsa-mir-3922	314.203	0	0	179.165
HGLibB_04487	BHMT2	275.616	0	0	324.279
HGLibB_17228	FDFT1	524.702	0	2.87239	402.862
HGLibA_16241	FAM167A	602.331	2.23213	1.55363	452.671
HGLibB_13941	DRD2	199.626	0	0	179.05
HGLibB_07675	CCDC169	70.7464	0	0	162.139
HGLibB_44823	SLC2A4	267.51	2.23213	0	174.076
HGLibB_22311	HSPG2	111.278	0.965184	0	35.8099
HGLibB_35537	PCED1A	313.852	0	0	315.326
HGLibB_35415	PCDHAC1	201.837	0.965184	0	225.375
HGLibA_50438	TMEM53	119.945	0.965184	0	112.528
HGLibB_33410	OPTC	216.661	0	0	222.391
HGLibB_35679	PDCD2	8.75823	0	0	4.9736
HGLibB_02296	AP1S2	16.2127	0	0	44.7624
HGLibA_50286	TMEM240	146.671	0	0	178.383
HGLibA_21660	HLX	133.634	0	0	105.495
HGLibB_36542	PIGT	246.138	0.965184	1.55363	257.633
HGLibA_42277	RRP36	491.853	3.19731	0	1126.06
HGLibB_06044	C21orf62	175.392	0	1.55363	236.744
HGLibA_06500	C6orf58	68.4467	0	0	141.442
HGLibA_11321	CSF1	217.074	0.965184	0	252.407
HGLibA_38194	PPP3R1	129.071	0	0	100.238
HGLibB_00089	AATK	235.084	2.23213	0	166.9
HGLibA_03253	ASB9	39.1124	0	0	87.522
HGLibA_55413	ZMYND11	242.497	0	0	150.819
HGLibB_50858	TNS1	31.6885	0	0	45.7571
HGLibB_47981	SYPL2	240.243	0	0	170.879
HGLibA_37210	PLOD2	393.08	0	0	276.632
HGLibB_35084	PAPL	479.012	0.965184	1.43619	334.013
HGLibA_55977	ZNF430	239.323	0	1.43619	220.368
HGLibA_23706	ITFG1	4.56311	0	0	97.6808
HGLibA_46518	SPATA5L1	583.427	0.965184	1.43619	357.121
HGLibA_06823	CA8	80.8323	0	0	91.4292
HGLibB_21570	HLA-B	139.282	0	0	215.854
HGLibA_06529	C7orf29	644.136	3.19731	0	486.273
HGLibA_05441	C16orf13	114.73	0	0	110.184
HGLibA_02996	ARL8A	250.319	0	0	280.539
HGLibA_50970	TOMM40L	47.5867	0	0	46.8868
HGLibA_13368	DLST	172.917	2.23213	0	176.607
HGLibA_45372	SLC7A6	277.698	0	0	240.686
HGLibA_58935	hsa-mir-320c-1	25.4231	0	1.43619	97.6808
HGLibB_57508	NonTargetingControlGuideForHuman_0480	763.294	3.19731	1.43619	478.234
HGLibB_37687	POTEG	431.989	3.19731	0	510
HGLibA_31406	NDOR1	280.476	0.965184	1.55363	380.778
HGLibA_11261	CRYBB1	117.337	0	0	75.8003
HGLibB_10398	CNTN4	312.378	0.965184	0	448.619
HGLibB_15471	ERLIN1	469.347	0	0	457.571
HGLibB_51591	TRIT1	160.653	0	0	139.261
HGLibA_56803	ZNF812	499.987	2.23213	2.98982	376.657
HGLibB_23284	INMT	113.489	0	0	104.446
HGLibA_40361	RASL10B	136.893	0	0	125.031
HGLibB_55336	ZMYM5	117.174	0	1.55363	100.467
HGLibA_58081	hsa-mir-194-1	141.542	0	0	250.844
HGLibA_20393	GRXCR2	179.917	0	0	189.891
HGLibA_26166	LCN1	43.0236	0	0	96.1179
HGLibA_16366	FAM193B	73.0098	0	0	52.3569
HGLibA_10311	CNN3	18.9043	0	0	38.2909
HGLibB_54401	XAGE1B	210.765	0	0	471.498
HGLibB_54955	ZCCHC17	309.515	2.23213	1.43619	222.817
HGLibB_34576	ORM2	351.521	0.965184	0	248.68
HGLibB_00773	ADAM33	452.397	2.23213	0	329.039
HGLibA_60816	hsa-mir-4675	229.459	0	0	159.415
HGLibB_46767	SPRR2G	254.982	0	0	178.836
HGLibB_57975	NonTargetingControlGuideForHuman_0947	585.092	3.19731	0	773.278
HGLibA_15168	ENPP1	176.743	0	0	86.7406
HGLibB_16049	FAM122C	249.823	0	0	162.139
HGLibA_18576	GALNT9	29.3343	0	0	54.7013
HGLibB_07346	CAT	165.075	0	0	113.398
HGLibA_60857	hsa-mir-4687	262.705	0	0	253.402
HGLibA_14875	ELANE	26.7268	0	0	85.9591
HGLibB_55941	ZNF442	389.842	0	1.55363	339.981
HGLibB_09978	CLEC4E	341.941	0	0	281.506
HGLibB_52631	UBFD1	24.3191	0	0	37.7994
HGLibB_56995	ZUFSP	73.6941	0.965184	0	97.4826
HGLibA_25465	KRT27	112.774	0	0	78.9261
HGLibB_31118	NASP	386.894	0	0	329.253
HGLibB_02334	AP3S1	159.916	2.23213	0	326.268
HGLibB_09495	CHN1	120.858	0	0	150.203
HGLibB_24219	KCNJ11	109.804	0	0	244.701
HGLibB_24050	KATNBL1	872.453	0	1.55363	536.154
HGLibA_32576	NR1D2	277.698	0	0	279.971
HGLibA_58292	hsa-mir-221	419.806	0	2.87239	230.527
HGLibA_02017	ANKRD18A	410.68	0.965184	0	427.451
HGLibA_57446	hsa-mir-125b-1	53.4536	0	0	46.1053
HGLibA_13373	DLX1	232.719	0	0	214.116
HGLibA_15870	F2RL3	96.4772	0	0	74.2374
HGLibA_43396	SENP6	31.375	0	1.43619	85.9591
HGLibA_61898	hsa-mir-548al	0	0	0	2.34434
HGLibB_16175	FAM159A	285.196	0	1.43619	173.081
HGLibA_34407	OR6C74	266.049	0.965184	0	449.545
HGLibA_62047	hsa-mir-548o	405.55	3.19731	0	437.042
HGLibB_21973	HOXD4	67.0617	0	0	85.546
HGLibB_15326	EPN3	366.912	2.23213	1.43619	376.999
HGLibA_39354	PTGR2	125.16	0	0	175.825
HGLibA_32245	NOD1	855.343	4.1625	1.43619	527.903
HGLibA_21622	HLA-DQA1	412.069	0	1.43619	353.995
HGLibB_19050	GIMAP2	151.725	0.965184	1.43619	166.118
HGLibB_56501	ZNF7	216.661	0	1.55363	203.918
HGLibA_08434	CD7	163.62	0	0	87.522
HGLibA_61090	hsa-mir-4748	170.791	0	0	159.415
HGLibA_05904	C1orf87	199.473	0	0	328.208
HGLibA_23194	IL7R	158.405	0	0	259.44
HGLibA_45577	SMAD4	97.1291	0	0	221.931
HGLibA_62738	hsa-mir-625	255.534	0.965184	1.43619	238.554
HGLibA_32545	NPW	164.924	0	0	131.283
HGLibA_44371	SLC12A6	513.109	0.965184	1.43619	375.094
HGLibA_52527	UBA6	62.5798	0	0	200.832
HGLibB_05243	C12orf44	409.739	2.23213	1.55363	286.48
HGLibB_52632	UBFD1	114.963	2.23213	0	130.308
HGLibA_18698	GATS	149.931	0	1.55363	193.017
HGLibB_33792	OR2M3	153.936	0	0	180.826
HGLibB_04850	BRSK2	705.99	2.23213	1.55363	454.374
HGLibB_46671	SPIRE2	53.7967	0	0	67.641
HGLibB_46716	SPP2	313.937	0.965184	1.43619	231.77
HGLibA_22466	IAH1	462.915	0	1.55363	415.161
HGLibB_21544	HIVEP3	143.618	2.23213	1.55363	209.886
HGLibA_47465	STK17B	434.799	0.965184	0	353.995
HGLibB_51400	TRIM33	397.948	0	1.55363	607.561
HGLibB_05479	C16orf78	656.274	1.93037	1.55363	584.682
HGLibB_18351	GABRB2	67.7986	0	0	56.6991
HGLibB_36682	PIR	210.028	0	0	237.738
HGLibA_26030	LARP1B	213.814	0	0	210.209
HGLibA_40726	RD3	110.167	0	0	88.3034
HGLibA_30340	MTERFD1	0	0	1.43619	70.3302
HGLibB_07670	CCDC167	113.404	0	0	86.5407
HGLibA_41504	RNF130	182.61	0	0	214.898
HGLibA_14870	ELAC1	396.339	0	0	286.791
HGLibA_21503	HIST1H4G	428.933	0	4.66089	547.794
HGLibB_54801	ZBTB37	390.579	0	0	413.804
HGLibB_02644	ARF1	201.922	0	0	139.261
HGLibA_11627	CTH	205.992	0	0	214.116
HGLibB_21761	HNRNPA0	393.442	0	1.43619	289.464
HGLibA_00461	ACO1	24.1193	0	0	62.5157
HGLibA_49692	TM4SF1	104.3	0	1.55363	235.215
HGLibA_41696	RNF7	121.248	0.965184	2.98982	174.476
HGLibA_20649	GUCD1	828.531	2.89555	2.87239	839.273
HGLibA_56629	ZNF721	156.535	0	0	93.7736
HGLibA_23335	INPP1	316.159	0	0	221.789
HGLibA_51768	TRPM6	477.171	0	0	573.582
HGLibA_08118	CCNL1	97.866	0	0	191.668
HGLibB_24063	KBTBD12	126.017	2.23213	0	191.981
HGLibA_59690	hsa-mir-421	211.859	0	2.98982	338.366
HGLibB_12988	DESI1	163.601	0	0	126.33
HGLibB_26016	LAS1L	321.306	0	0	246.691
HGLibA_08562	CDC42BPG	220.985	0	1.43619	366.498
HGLibB_47763	SUPT5H	37.584	0	0	69.6304
HGLibA_48741	TCEB3	226.2	0	0	177.815
HGLibA_57605	hsa-mir-1285-2	24.1193	0	0	100.025
HGLibA_00841	ADAMTS8	357.878	0	1.43619	200.832
HGLibB_14324	EBAG9	213.713	0	0	161.145
HGLibA_37035	PLD1	398.295	0	2.87239	496.432
HGLibB_25478	KRT6A	169.496	0	0	197.949
HGLibA_34262	OR5B2	141.456	0.965184	1.43619	249.281
HGLibA_61686	hsa-mir-5192	290.735	0	0	278.976
HGLibB_33723	OR2B2	523.143	8.92852	1.55363	433.485
HGLibA_27613	LTN1	84.7435	0	0	177.388
HGLibA_18979	GGA1	205.992	4.46426	0	101.588
HGLibA_64029	hsa-mir-7975	287.476	0.965184	0	196.143
HGLibA_19745	GPATCH3	310.292	0	1.55363	246.937
HGLibB_10470	COG5	396.474	0	0	227.791
HGLibB_01907	ANGPTL1	151.073	0	0	242.712
HGLibA_53195	USP10	537.314	3.19731	1.43619	272.938
HGLibB_16951	FBXL12	13.2649	0	0	70.6252
HGLibA_26873	LOC100652824	290.084	0	0	268.818
HGLibB_13537	DNAJB8	391.968	0	0	315.895
HGLibA_62823	hsa-mir-645	280.305	0	0	259.44
HGLibA_05316	C14orf1	45.6311	0	1.55363	128.157
HGLibB_34476	OR8G2	123.806	0	0	142.245
HGLibA_18890	GDPD1	531.277	0	0	469.649
HGLibA_22375	HTR2B	164.272	2.23213	1.43619	249.281
HGLibB_36403	PHOX2A	372.892	2.23213	0	187.007
HGLibB_07526	CCDC109B	679.375	0	0	519.031
HGLibB_28876	MESP1	168.76	0.965184	0	63.6621
HGLibB_41314	RMDN2	1068.56	0	0	685.931
HGLibA_04091	BAGE	579.685	0	4.42602	539.198
HGLibB_55108	ZFHX3	361.668	0	1.43619	267.58
HGLibA_28820	MED9	82.136	0	1.43619	233.652
HGLibB_21129	HERC2	154.021	0.965184	0	325.274
HGLibB_27835	MAFB	165.075	0	0	172.087
HGLibA_50253	TMEM229B	84.7435	0	0	106.277
HGLibA_50585	TMIGD1	7.17061	0	0	64.0786
HGLibB_27785	MAB21L3	282.985	2.23213	0	231.77
HGLibB_12093	CYP2A6	202.659	0.965184	0	285.485
HGLibA_44495	SLC18B1	0.651873	0	0	19.5362
HGLibA_24771	KIAA1522	381.346	0	0	145.562
HGLibA_03196	ASAP2	380.694	0	2.87239	326.645
HGLibB_57057	NonTargetingControlGuideForHuman_0029	288.057	0	1.43619	188.922
HGLibB_43673	SFN	432.499	0.965184	0	132.298
HGLibA_25748	KRTAP4-1	392.428	0.965184	0	259.44
HGLibB_32848	NUAK1	465.01	0.965184	0	486.205
HGLibB_36743	PKD1	137.071	0	0	24.868
HGLibA_53717	VOPP1	17.6006	0	0	83.6148
HGLibA_48374	TAS2R16	350.708	2.23213	1.55363	126.594
HGLibA_55444	ZNF114	174.702	0	1.43619	212.553
HGLibB_32784	NT5E	181.288	0	0	265.377
HGLibB_44237	SKOR1	201.185	0	0	275.538
HGLibB_54493	XPNPEP3	291.829	0	0	286.48
HGLibA_59137	hsa-mir-3648	92.566	0	0	21.0991
HGLibA_20872	HAT1	45.6311	0	0	136.753
HGLibA_33431	OPN1SW	252.275	0.965184	0	225.838
HGLibA_28533	MBTD1	32.0269	0	0	93.7736
HGLibB_12565	DCX	176.866	0	0	124.34
HGLibB_24778	KIAA1731	131.912	0	1.55363	281.506
HGLibB_36090	PFDN1	133.386	0	2.98982	159.937
HGLibB_56813	ZNF862	347.836	0	0	181.039
HGLibA_61126	hsa-mir-4757	909.363	2.23213	0	502.115
HGLibB_12601	DDIT3	116.437	0	0	166.118
HGLibB_55455	ZNF17	84.7482	0	0	123.345
HGLibA_20058	GPR6	44.3274	0	0	62.5157
HGLibA_29801	MPZL3	166.88	0	0	221.931
HGLibA_27853	MADCAM1	36.5049	0	0	51.5755
HGLibA_16520	FAM221B	123.289	0	0	261.003
HGLibA_24753	KIAA1430	324.718	0	1.43619	197.706
HGLibA_04182	BAX	504.55	0	0	321.601
HGLibA_02016	ANKRD17	61.2761	0	0	29.695
HGLibB_17127	FBXW5	646.212	2.23213	1.55363	521.589
HGLibA_39957	RAB4B	344.926	0	2.98982	225.27
HGLibA_05106	C10orf91	113.426	0	0	145.349
HGLibB_00540	ACSBG1	721.466	0	1.43619	636.621
HGLibA_42021	RPN2	135.59	0.965184	0	728.308
HGLibA_28128	MAP1LC3B2	329.196	0	0	183.64
HGLibA_18838	GDAP1	57.3648	0	0	135.19
HGLibB_07652	CCDC155	840.765	0	2.98982	668.452
HGLibB_46585	SPHK1	87.696	0	0	56.6991
HGLibA_11294	CRYZ	198.821	0	0	307.108
HGLibB_42146	RPTN	251.297	2.23213	0	127.324
HGLibB_47694	SULT1C4	182.025	0	0	65.6516
HGLibA_16381	FAM196A	404.161	0.965184	1.55363	272.938
HGLibB_15736	EXOC6B	165.812	0	0	196.955
HGLibB_12853	DEFB121	174.655	0	0	306.161
HGLibA_14854	EIF5A	404.161	0	3.10726	211.772
HGLibA_49597	TLCD2	52.1499	0	1.55363	35.9465
HGLibB_57625	NonTargetingControlGuideForHuman_0597	345.384	2.23213	0	518.189
HGLibB_06414	C5orf63	271.931	2.23213	1.55363	265.59
HGLibA_24795	KIAA1644	381.998	0	0	242.248
HGLibB_45618	SMCP	677.986	0	0	338.205
HGLibA_46191	SORD	342.233	0	0	206.302
HGLibB_28278	MAPRE3	301.409	0	0	273.548
HGLibA_30083	MRPS28	12.3856	0	0	52.3569
HGLibA_35853	PDGFRA	201.429	0	0	297.731
HGLibB_48513	TBC1D9	109.804	0	1.55363	169.103
HGLibB_44374	SLC16A12	551.147	0	0	436.682
HGLibA_36644	PIK3IP1	537.795	0.965184	1.55363	473.557
HGLibA_05381	C15orf27	292.776	0.965184	0	384.472
HGLibB_41497	RNF152	35.3732	0	0	30.8363
HGLibA_06336	C4orf46	122.552	2.23213	0	194.58
HGLibB_40953	RGL2	546.81	2.23213	0	304.385
HGLibA_59515	hsa-mir-3912	20.2081	2.23213	0	218.805
HGLibB_54542	XRRA1	145.177	0	0	132.298
HGLibA_64090	hsa-mir-8063	279.087	0	0	220.581
HGLibA_18889	GDPD1	269.224	0	1.43619	239.123
HGLibB_12396	DBX2	138.545	0	0	133.293
HGLibA_35071	PALM2	257.745	0	0	455.797
HGLibB_49803	TMEM107	197.5	0	0	165.124
HGLibA_01898	ANGEL2	84.0916	2.23213	0	114.873
HGLibA_07302	CASP12	112.774	0	0	135.19
HGLibB_15278	EPHA5	145.914	0	0	196.955
HGLibB_56433	ZNF670	229.189	0	0	259.622
HGLibA_01327	AIDA	534.536	0	1.43619	362.023
HGLibB_11890	CXorf21	260.14	0	0	287.474
HGLibA_34058	OR4Q3	17.6006	0	0	38.2909
HGLibA_13954	DRAXIN	53.4536	0	0	45.3239
HGLibA_24533	KDM6A	142.108	0	0	210.209
HGLibB_53135	USP12	221.082	0	0	226.796
HGLibA_33159	NXPE4	310.944	0	1.43619	366.498
HGLibA_53985	WBP5	223.593	0.965184	0	390.723
HGLibB_42547	S1PR3	106.12	0	0	98.4773
HGLibA_16540	FAM229A	226.852	0	2.98982	446.419
HGLibA_13182	DHX33	11.8188	2.23213	0	160.197
HGLibA_23323	INO80B	38.4605	0	0	58.6085
HGLibB_01449	AKAP9	218.135	0	3.10726	244.701
HGLibA_21928	HOXB13	63.8836	2.23213	0	97.1126
HGLibB_04378	BDKRB1	202.659	0	0	206.902
HGLibA_14011	DSCR4	37.8086	0	0	37.5094
HGLibA_57429	hsa-mir-1255b-2	797.411	2.23213	1.55363	322.737
HGLibA_55375	ZMAT4	288.78	0	0	196.143
HGLibB_39045	PSMB1	111.278	0	0	163.134
HGLibB_06160	C2orf68	126.017	0	0	84.5513
HGLibB_29351	MLL	373.629	0	0	173.081
HGLibA_30042	MRPS15	83.5248	0	0	149.256
HGLibA_31507	NDUFB10	223.593	0	1.43619	440.949
HGLibB_37801	PPARGC1B	203.396	0.965184	0	254.648
HGLibB_56382	ZNF645	355.858	0.965184	0	508.302
HGLibB_48845	TDRD3	222.556	0	1.55363	362.078
HGLibB_15256	EPG5	412.687	0	0	268.575
HGLibB_54834	ZBTB47	581.447	0	0	509.297
HGLibA_34663	OSBPL7	107.559	0	1.55363	158.634
HGLibA_00946	ADD3	123.204	3.19731	3.10726	449.332
HGLibB_45028	SLC38A8	703.779	0	1.43619	524.218
HGLibA_05155	C11orf53	201.514	0	0	242.248
HGLibA_03199	ASAP3	235.978	0	0	216.461
HGLibA_24766	KIAA1467	323.329	0	0	168.792
HGLibB_10623	COLEC11	136.334	0	0	96.4879
HGLibA_00943	ADD2	497.379	4.46426	0	382.127
HGLibB_15285	EPHA8	85.4852	0	0	56.6991
HGLibB_44480	SLC22A1	315.411	0	1.55363	276.532
HGLibB_56815	ZNF862	0	0	0	4.9736
HGLibB_35710	PDDC1	347.836	3.19731	0	145.229
HGLibA_48594	TBCE	0	0	0	15.6289
HGLibB_18505	GALNT10	181.288	0.965184	0	211.875
HGLibB_43086	SDHAF2	92.1177	0	0	93.5037
HGLibA_14026	DSG2	98.4329	0	0	107.84
HGLibA_36017	PECAM1	16.9487	0	0	34.3836
HGLibB_02530	APOL3	209.291	0	2.87239	158.161
HGLibB_06526	C7orf29	280.038	0.965184	0	240.722
HGLibA_10451	COA5	331.322	0	0	390.936
HGLibA_56269	ZNF569	326.674	0	0	337.585
HGLibB_26706	LNX1	2.94777	0	0	10.9419
HGLibA_38594	PRKX	734.661	0	3.10726	324.3
HGLibB_37357	PNPLA1	308.778	0	0	264.382
HGLibA_63493	hsa-mir-6829	39.1124	0	0	91.4292
HGLibB_05992	C20orf173	70.7464	0	0	60.678
HGLibB_05627	C19orf12	229.926	2.23213	0	159.155
HGLibB_16874	FASTK	468.525	0.965184	0	500.344
HGLibB_21376	HIST1H2AL	131.176	0.965184	0	127.324
HGLibB_37727	POU4F1	84.7482	0	0	60.678
HGLibB_25826	KSR1	292.481	2.23213	1.55363	370.036
HGLibB_18280	G6PC	54.5337	0	0	79.5776
HGLibB_10336	CNOT6L	86.9591	0	0	117.377
HGLibB_51157	TPX2	32.4254	0	0	521.234
HGLibB_47945	SYNJ1	292.481	0	1.43619	332.237
HGLibA_39705	PYROXD2	64.5354	0.965184	0	108.621
HGLibA_45161	SLC44A2	243.801	0	0	178.951
HGLibA_63695	hsa-mir-6878	283.565	0	0	322.737
HGLibB_40975	RGPD1	161.39	0	1.43619	166.118
HGLibB_18088	FTCD	366.997	0	0	278.522
HGLibA_34399	OR6C68	58.6686	0	0	62.5157
HGLibA_03800	ATPAF2	436.103	0	0	347.744
HGLibB_42128	RPS6KC1	137.071	0	0	285.485
HGLibB_44998	SLC37A4	184.972	0	0	123.132
HGLibA_61279	hsa-mir-4793	1421.17	2.23213	3.10726	360.46
HGLibB_30155	MSH4	255.719	0	0	184.023
HGLibB_17186	FCHSD1	187.183	0.965184	0	209.886
HGLibA_43152	SDK1	408.073	0	0	215.679
HGLibA_54609	XRRA1	21.5118	0	0	58.6085
HGLibA_62508	hsa-mir-604	672.336	0.965184	1.43619	322.382
HGLibB_13104	DHRS11	209.291	0.965184	0	235.749
HGLibB_27366	LRRC61	104.646	0	0	95.4932
HGLibA_50660	TMSB15A	213.163	1.93037	0	364.935
HGLibA_42976	SCN1B	225.548	0	0	178.17
HGLibA_07114	CAMTA1	153.19	0	0	143.786
HGLibA_17143	FBXW2	123.856	2.23213	0	181.296
HGLibB_22074	HRH4	78.8527	0	0	98.4773
HGLibA_10432	CNTNAP4	198.169	2.23213	0	177.388
HGLibA_16804	FAM96A	324.718	0	0	183.072
HGLibB_12786	DEFA4	176.866	0	0	104.446
HGLibB_31605	NEK2	182.025	0	1.55363	162.139
HGLibA_20943	HBZ	118.641	0	0	210.991
HGLibA_17974	FRAS1	458.267	0	1.43619	298.726
HGLibB_31885	NIF3L1	470.905	0	0	291.24
HGLibA_60801	hsa-mir-4671	205.992	2.23213	1.55363	179.733
HGLibB_13710	DOCK1	23.5821	0	0	67.641
HGLibB_39456	PTPRG	132.564	0	1.43619	216.849
HGLibA_10408	CNTN3	408.158	0	0	362.591
HGLibA_27954	MAGEB5	280.957	0	0	168.011
HGLibA_57855	hsa-mir-146a	329.196	0	0	261.216
HGLibB_41581	RNF217	271.931	0	0	220.828
HGLibB_34772	OXER1	240.243	0.965184	0	117.377
HGLibA_19818	GPM6A	292.691	0	0	229.745
HGLibB_30177	MSL3	184.065	0	0	289.464
HGLibB_24213	KCNJ1	201.185	0	0	122.351
HGLibB_14005	DSG3	470.169	0	0	318.311
HGLibB_14515	EFCAB3	136.986	0	0	120.361
HGLibB_10843	COX6C	531.335	3.19731	0	521.802
HGLibB_14140	DUSP22	25.056	0	0	53.7149
HGLibA_46335	SPACA5B	423.718	0	1.43619	350.301
HGLibA_08674	CDH26	69.0986	0.965184	0	110.965
HGLibA_29335	MKL2	96.4772	0	0	111.747
HGLibB_55964	ZNF454	302.883	0.965184	0	255.643
HGLibB_04321	BCL2L2	149.599	0	0	98.4773
HGLibB_38365	PRDX3	579.803	0	4.54345	297.208
HGLibA_02461	APOA5	299.21	0	1.43619	104.714
HGLibB_11883	CXCR6	179.077	0	0	155.176
HGLibA_15717	EXD1	154.494	0	1.43619	207.297
HGLibB_33882	OR4A16	592.501	0	0	367.052
HGLibA_43815	SGIP1	77.5729	0	1.55363	114.873
HGLibB_51511	TRIM64	174.655	0	0	160.15
HGLibB_46905	SRF	74.4311	0	0	49.736
HGLibA_51523	TRIM49	1224.84	0.965184	1.43619	1093.39
HGLibA_08948	CEACAM6	152.538	0	0	257.877
HGLibB_12199	CYP7A1	260.877	0	0	384.957
HGLibA_09857	CLDN12	76.921	2.23213	0	67.2044
HGLibB_38724	PRR12	137.808	0.965184	0	120.361
HGLibA_08713	CDIP1	281.609	0	0	412.604
HGLibB_36756	PKD2L2	170.97	0	0	161.145
HGLibA_16787	FAM8A1	106.255	0	0	203.176
HGLibB_48278	TARDBP	241.717	0	2.98982	447.411
HGLibB_08263	CD1C	161.305	0	0	420.554
HGLibA_05061	C10orf2	420.458	0	0	128.37
HGLibA_05073	C10orf53	464.786	3.19731	0	217.242
HGLibB_21311	HIPK1	266.773	0	0	455.582
HGLibB_05916	C1QC	160.653	0	0	132.298
HGLibB_24250	KCNJ6	261.614	0.965184	0	193.971
HGLibB_35657	PCYT1B	177.603	0	0	248.467
HGLibA_18004	FRK	187.739	0	1.55363	156.289
HGLibB_15512	ERRFI1	438.48	0	1.55363	346.163
HGLibB_54670	YTHDF3	414.898	0.965184	0	454.374
HGLibA_40899	REXO4	786.244	71.4281	0	564.986
HGLibB_20844	HAT1	72.2202	0	0	107.43
HGLibA_32301	NOP10	103.648	0	2.87239	209.428
HGLibA_54126	WDR55	66.4911	0	0	190.886
HGLibB_05809	C1orf192	98.7501	0	0	78.3697
HGLibB_11687	CTSD	411.213	0	0	576.725
HGLibA_58344	hsa-mir-24-2	52.1499	0	0	64.8601
HGLibA_24228	KCNH7	352.748	0.965184	0	241.467
HGLibB_41839	RPL19	117.911	0	0	543.117
HGLibB_21716	HMMR	256.456	0	1.55363	339.2
HGLibB_57541	NonTargetingControlGuideForHuman_0513	147.303	0	0	83.3382
HGLibA_36793	PKD1L1	211.207	0	0	178.951
HGLibA_29758	MPP5	440.014	2.23213	1.55363	349.307
HGLibA_02923	ARL10	492.249	3.19731	0	413.385
HGLibB_31798	NFS1	105.298	0	0	296.427
HGLibA_59953	hsa-mir-431	86.6991	0	0	150.819
HGLibA_06680	C9orf135	350.708	0	0	351.651
HGLibB_48354	TAS2R46	336.045	0	1.43619	216.849
HGLibA_23122	IL2RB	52.1499	0	0	103.151
HGLibB_21281	HIGD1B	475.242	0	0	339.2
HGLibA_00711	ACYP1	341.582	0	1.43619	405.003
HGLibB_43008	SCRT2	95.0654	0	1.43619	98.4773
HGLibB_37809	PPCDC	190.046	0.965184	0	184.023
HGLibA_43997	SHBG	123.856	4.46426	0	253.402
HGLibB_39357	PTP4A2	338.908	0	1.55363	277.527
HGLibB_37772	PPAP2C	235.084	0.965184	0	270.564
HGLibA_21726	HMGN4	131.112	0	1.55363	219.8
HGLibB_50038	TMEM181	394.179	0.965184	0	266.585
HGLibA_25581	KRTAP1-3	277.783	2.23213	1.43619	281.321
HGLibA_39895	RAB37	207.296	0.965184	0	211.772
HGLibA_46990	SRL	280.957	0	0	174.263
HGLibA_44476	SLC17A7	275.742	0	0	223.92
HGLibA_41665	RNF32	314.94	0	0	328.989
HGLibB_26530	LIN52	120.121	0	0	241.504
HGLibA_58861	hsa-mir-3191	297.906	2.23213	4.54345	508.153
HGLibA_19248	GLI1	27.3787	0	0	26.5692
HGLibB_28170	MAP4K1	255.719	0.965184	0	208.891
HGLibA_03241	ASB5	347.533	2.23213	0	339.929
HGLibA_51113	TPD52L1	232.067	0	0	277.413
HGLibB_52495	UBASH3B	154.021	0	0	103.451
HGLibB_45453	SLIT1	70.0094	0	0	98.4773
HGLibB_06231	C3orf36	134.86	0	0	37.7994
HGLibB_06762	C9orf85	142.23	0	0	217.844
HGLibB_50404	TMEM60	498.824	0	0	632.642
HGLibB_40445	RBM17	180.551	0.965184	0	313.337
HGLibB_35441	PCDHB15	290.355	0.965184	0	210.881
HGLibB_08044	CCNA1	209.291	2.23213	1.43619	99.4721
HGLibA_40438	RBBP7	448.489	0	0	421.981
HGLibA_61839	hsa-mir-548a-2	501.376	0.965184	0	332.896
HGLibA_17937	FOXP3	106.34	0	0	59.3899
HGLibA_12049	CYLD	57.4499	3.19731	1.55363	302.42
HGLibA_60710	hsa-mir-4651	84.7435	0	0	127.376
HGLibB_52713	UBXN10	22.8452	0	0	90.5196
HGLibB_44918	SLC35C1	301.409	2.23213	0	445.422
HGLibB_29859	MRPL13	124.543	0	0	258.627
HGLibB_17763	FOLR2	509.141	0.965184	1.43619	370.818
HGLibB_12362	DBF4	38.2359	0	0	130.308
HGLibA_38216	PPP5D1	129.808	0	0	174.263
HGLibB_56481	ZNF69	44.9534	0	0	46.7519
HGLibB_11897	CXorf23	98.7501	0	1.55363	357.105
HGLibB_04703	BPHL	211.502	0	0	185.586
HGLibB_20897	HBG1	310.904	0	1.55363	260.617
HGLibA_05648	C19orf33	49.5424	2.23213	0	183.072
HGLibA_06603	C8orf22	43.6755	0.965184	0	132.064
HGLibB_14426	EDDM3A	128.965	0	0	172.087
HGLibA_09446	CHIC1	176.006	0	0	309.453
HGLibB_15022	EMID1	9.58024	0	0	19.8944
HGLibB_03896	AVP	484.822	0	1.55363	350.142
HGLibB_01297	AHI1	43.4795	0	0	42.773
HGLibB_08373	CD4	629.348	0	0	450.608
HGLibA_46722	SPINT4	306.38	0.965184	1.55363	296.168
HGLibA_33559	OR10Z1	269.876	0	2.87239	336.803
HGLibA_61642	hsa-mir-5188	65.8392	0	0	107.058
HGLibB_36897	PLAC8L1	232.788	0	0	332.237
HGLibB_10399	CNTN4	521.018	0.965184	1.55363	433.698
HGLibA_01945	ANKDD1A	77.0061	0	0	110.397
HGLibA_03082	ARPC3	108.211	0	2.98982	412.604
HGLibA_00346	ACACA	777.855	0	1.55363	414.948
HGLibA_02942	ARL14EPL	250.319	0	0	260.222
HGLibA_46889	SPTBN5	92.566	0	0	84.3962
HGLibA_52061	TTC17	335.063	0	1.55363	269.599
HGLibA_10940	CPLX4	126.463	0	0	196.925
HGLibB_53467	VASH2	666.195	2.23213	1.55363	554.841
HGLibA_59084	hsa-mir-3614	50.8461	0	0	27.3506
HGLibB_03430	ATF1	50.8489	0	0	137.271
HGLibB_42769	SCAF1	196.026	0	0	117.377
HGLibB_02460	APOA5	666.195	0	0	405.846
HGLibB_07419	CBR4	410.476	0	1.43619	350.142
HGLibA_06685	C9orf142	280.305	0	0	348.525
HGLibA_64207	hsa-mir-874	223.593	0	0	150.819
HGLibB_41059	RGS8	237.295	0	0	188.002
HGLibA_32857	NTN3	324.633	0	0	247.932
HGLibB_03756	ATP6V1G1	11.7911	0	0	105.44
HGLibA_31137	NAPRT1	121.9	0	0	67.2044
HGLibA_26343	LFNG	106.992	0	0	100.807
HGLibB_07190	CAPS	300.672	0	0	231.77
HGLibB_46196	SOX2	35.3732	0	0	36.8047
HGLibA_57890	hsa-mir-150	29.3343	0	0	3.90723
HGLibB_52445	UAP1L1	228.452	0	0	158.942
HGLibB_15645	ETV7	15.4758	0	0	13.9261
HGLibA_09207	CERS3	169.487	0	0	133.059
HGLibA_09927	CLEC12A	185.132	0	0	209.428
HGLibB_31368	NDP	666.025	4.1625	1.43619	465.316
HGLibB_26660	LMNB2	231.4	0	0	234.541
HGLibB_36648	PINX1	136.986	0	1.43619	426.522
HGLibB_26704	LNPEP	249.823	0	1.55363	209.886
HGLibB_28840	MELK	86.2221	0	0	114.393
HGLibB_33224	ODAM	139.282	0	0	154.182
HGLibA_28274	MAPK4	199.473	0	0	100.807
HGLibA_20487	GSTO1	250.319	0	1.43619	342.274
HGLibA_36494	PI4K2B	286.824	0	0	338.366
HGLibB_23660	ISY1	973.499	0	0	887.078
HGLibB_55550	ZNF224	218.872	0	0	150.203
HGLibA_49710	TM6SF1	292.691	0	0	244.593
HGLibB_44295	SLC10A7	39.7948	0	0	61.6727
HGLibB_44173	SIRT4	231.4	2.23213	0	219.833
HGLibA_42573	S100A8	278.35	0	0	251.839
HGLibB_51184	TRAF3	229.841	0	0	192.976
HGLibA_18318	GAA	1202.71	4.1625	5.97965	360.247
HGLibB_52211	TUBB2A	176.781	2.23213	1.55363	221.823
HGLibA_50456	TMEM57	13.0375	0	0	46.1053
HGLibB_10114	CLRN2	634.421	0	0	383.962
HGLibB_48829	TDO2	56.6594	0	1.43619	105.44
HGLibA_48184	TADA1	391.776	0	4.30858	538.417
HGLibB_39650	PYHIN1	298.461	0	0	267.367
HGLibA_60398	hsa-mir-4495	121.333	0	0	173.481
HGLibA_29168	MGP	372.305	0	0	271.943
HGLibA_59661	hsa-mir-3975	880.766	0.965184	4.54345	348.17
HGLibB_21914	HOXB6	459.851	3.19731	1.43619	573.741
HGLibB_47721	SUMO2	121.595	0.965184	1.55363	301.4
HGLibA_64097	hsa-mir-8065	450.444	0.965184	0	448.764
HGLibA_00525	ACPP	486.382	2.23213	1.43619	442.299
HGLibB_00816	ADAMTS19	331.624	0	0	315.326
HGLibB_44651	SLC25A31	100.961	0	0	144.234
HGLibB_49559	TLE6	500.213	0	0	372.026
HGLibA_60824	hsa-mir-4677	363.093	0	0	159.415
HGLibA_03444	ATF5	70.4023	0	0	70.3302
HGLibA_21279	HIATL1	483.69	4.1625	1.55363	447.201
HGLibA_35876	PDIA3	191.736	0.965184	0	559.516
HGLibB_31777	NFKBIA	255.634	0	1.43619	220.828
HGLibA_07375	CAV1	200.125	0	0	330.552
HGLibB_43041	SDAD1	45.6053	3.19731	0	229.78
HGLibA_17851	FOXD4L5	250.971	0	0	189.891
HGLibA_56097	ZNF493	83.4398	0	0	132.846
HGLibA_54982	ZC3H7A	102.996	0.965184	0	156.503
HGLibA_05192	C11orf83	367.912	0.965184	1.43619	314.923
HGLibA_01101	AFAP1L1	112.122	2.23213	0	175.044
HGLibA_34682	OSGEP	110.167	5.42944	0	421.981
HGLibA_52193	TTLL11	412.636	0	1.55363	467.305
HGLibB_17568	FKBP9	172.444	0.965184	0	386.946
HGLibA_64874	NonTargetingControlGuideForHuman_0491	44.4707	0	0	84.3296
HGLibA_18787	GCK	299.295	0	0	433.703
HGLibB_48545	TBKBP1	221.082	0	0	269.356
HGLibA_46097	SNX4	114.73	0	0	146.13
HGLibB_13526	DNAJB5	214.45	2.23213	1.43619	184.023
HGLibB_47055	SSB	67.0617	0	0	99.4721
HGLibB_12700	DDX42	184.972	0.965184	0	198.944
HGLibA_43028	SCO2	74.9654	0	4.54345	242.248
HGLibA_56143	ZNF516	200.125	0	0	142.223
HGLibA_30112	MRPS9	133.634	0	0	111.747
HGLibB_16615	FAM53B	296.987	0.965184	0	328.045
HGLibA_60950	hsa-mir-4712	0	0	0	21.8805
HGLibB_49714	TMCC2	260.877	0	0	176.066
HGLibA_50446	TMEM55B	58.0167	0.965184	0	232.09
HGLibB_15055	EMP2	139.282	0	1.43619	98.4773
HGLibB_30266	MT4	56.7445	0	0	102.456
HGLibB_50143	TMEM209	150.336	0	0	376.999
HGLibB_06358	C5orf20	53.0598	0	0	86.5407
HGLibA_43087	SCYL2	24.1193	0	0	127.376
HGLibB_06204	C3orf14	102.435	0	0	94.4985
HGLibA_56912	ZNF93	264.661	2.23213	0	268.249
HGLibA_00524	ACPP	72.3579	0	0	78.9261
HGLibA_03303	ASIC2	77.5729	0	0	85.1777
HGLibA_16360	FAM192A	41.7199	0	0	60.9528
HGLibA_18032	FRMPD1	232.719	0	0	350.088
HGLibA_20645	GUCA2B	294.647	0	2.87239	363.373
HGLibA_29507	MMP2	189.695	2.23213	1.55363	241.467
HGLibA_24262	KCNJ14	185.132	0	0	187.547
HGLibA_09251	CFC1B	318.114	0.965184	0	378.22
HGLibA_50915	TNRC6B	627.754	3.19731	4.54345	941.856
HGLibB_18526	GALNT18	557.043	0	1.43619	360.089
HGLibA_30065	MRPS22	116.033	0	2.87239	167.23
HGLibB_16561	FAM3D	296.987	0	0	286.266
HGLibB_38456	PRKACB	221.819	0	1.55363	148.213
HGLibA_31882	NGLY1	213.333	0	0	343.836
HGLibA_13412	DMP1	548.877	2.23213	0	252.407
HGLibB_46738	SPRED3	47.1642	0	0	38.7941
HGLibA_08853	CDO1	96.4772	0	1.43619	254.752
HGLibB_29596	MOK	285.933	0	3.10726	422.756
HGLibA_60983	hsa-mir-4721	28.6824	0	0	32.8208
HGLibA_27294	LRRC26	59.9723	0	0	28.1321
HGLibA_31794	NFE2L2	196.866	2.23213	0	481.584
HGLibA_53804	VPS51	13.6893	0	0	64.8601
HGLibB_25923	LAMB2	516.596	2.23213	0	320.3
HGLibB_07059	CAMK1G	187.92	0	0	186.013
HGLibA_01026	ADPRH	27.3787	0	0	50.0126
HGLibA_46974	SRGAP2B	558.476	0	0	763.325
HGLibB_00709	ACYP1	148.125	0	0	174.858
HGLibA_63089	hsa-mir-6734	5.86686	0	0	48.4497
HGLibB_09241	CFC1	1198.92	2.23213	4.42602	957.916
HGLibA_64300	hsa-mir-92b	141.882	0	3.10726	197.138
HGLibB_22395	HUS1	206.995	4.46426	0	142.245
HGLibB_54733	ZBED4	30.9515	0	0	66.6463
HGLibB_42220	RRP15	52.3228	0	0	122.351
HGLibB_15934	FAHD1	11.7911	0	0	12.9314
HGLibA_57829	hsa-mir-141	164.272	0	0	221.931
HGLibB_23182	ILF2	32.4254	0	0	90.5196
HGLibA_44906	SLC30A3	473.345	0	2.87239	371.187
HGLibB_44555	SLC23A2	118.648	0	0	161.145
HGLibB_28495	MBTPS1	180.551	0	0	157.166
HGLibA_44161	SIK1	479.127	3.19731	0	285.228
HGLibB_24664	KIAA1143	204.133	0	0	236.744
HGLibA_59838	hsa-mir-4283-2	198.821	0	1.55363	166.448
HGLibA_53665	VIPAS39	154.494	0	0	137.535
HGLibB_19926	GPR160	191.605	0	0	247.685
HGLibB_54859	ZBTB8A	436.184	0	0	259.622
HGLibA_12469	DCBLD1	190.347	2.23213	0	324.514
HGLibA_10094	CLP1	382.82	0	1.55363	266.687
HGLibA_24462	KCTD6	52.8017	0	0	106.277
HGLibA_27383	LRRC4C	395.687	0	1.43619	294.037
HGLibA_18073	FSCN3	366.438	2.23213	0	850.427
HGLibB_24457	KDM1B	64.1139	0	0	103.238
HGLibB_02294	AP1S1	223.208	2.23213	0	295.432
HGLibB_01756	AMD1	215.187	0	0	359.094
HGLibA_12060	CYP17A1	104.952	0	0	64.8601
HGLibA_12654	DDX11	34.5493	0	0	106.277
HGLibB_44421	SLC17A6	444.376	1.93037	1.43619	439.667
HGLibA_61996	hsa-mir-548h-2	364.652	4.46426	0	389.16
HGLibA_33660	OR1E1	336.367	0.965184	0	378.22
HGLibB_40094	RAI2	410.476	0.965184	0	295.432
HGLibB_35696	PDCD6IP	432.499	0.965184	0	537.931
HGLibA_52063	TTC18	130.375	0	0	110.184
HGLibA_61823	hsa-mir-544a	291.387	0	0	257.096
HGLibA_41981	RPL4	393.08	2.23213	0	493.093
HGLibB_42401	RUNX1	114.963	0	0	144.234
HGLibB_38030	PPP1R26	493.581	0	0	434.693
HGLibB_29150	MIB1	513.648	0	2.98982	360.089
HGLibA_01960	ANKH	503.331	0	1.55363	364.154
HGLibA_56805	ZNF813	236.63	0	0	313.36
HGLibA_32275	NOL7	99.0847	0	0	103.151
HGLibB_11461	CST9L	316.885	1.93037	0	221.823
HGLibA_49247	TGIF2LX	858.035	0	0	394.062
HGLibA_39729	QPCTL	51.498	0	0	67.2044
HGLibA_47528	STMND1	91.3473	0	1.55363	84.3962
HGLibA_47492	STK33	647.395	0.965184	20.0797	608.747
HGLibA_01012	ADORA2A	221.637	0	1.43619	216.461
HGLibA_46482	SPATA31A6	94.5216	0	0	23.4434
HGLibB_50556	TMPRSS11B	201.922	0	0	360.089
HGLibA_03490	ATG4B	266.616	0	0	379.996
HGLibA_37203	PLLP	179.265	0	0	249.281
HGLibB_41803	RPL10A	53.7116	0	0	511.286
HGLibA_41144	RHCE	544.484	0	0	238.2
HGLibA_14897	ELF3	303.121	0	1.43619	276.845
HGLibA_03996	B3GNT6	1424.43	0	5.86221	264.91
HGLibA_19285	GLOD4	101.692	0	0	189.891
HGLibB_08502	CDC14A	384.683	0	0	286.48
HGLibB_16749	FAM86B1	78.7677	0	0	478.461
HGLibB_21824	HNRNPUL2	58.9553	0.965184	0	71.6199
HGLibB_22876	IHH	84.0113	0	0	183.029
HGLibB_45456	SLIT3	221.082	0	0	73.6093
HGLibB_00450	ACKR4	4.42165	0	0	57.6938
HGLibB_22955	IL16	168.023	0	0	134.287
HGLibB_31452	NDUFAF5	87.696	0	0	181.039
HGLibA_15005	EMC10	117.989	0	0	82.2651
HGLibB_18712	GBP4	106.856	0	1.43619	114.393
HGLibA_46337	SPACA5B	717.146	0	1.43619	1067.46
HGLibA_11278	CRYGD	46.283	0	0	54.7013
HGLibA_63725	hsa-mir-6885	331.974	0	0	441.517
HGLibB_41568	RNF212	5.89553	0	0	89.5249
HGLibB_42974	SCO2	186.446	0	0	188.002
HGLibA_36157	PFKFB2	129.723	0	0	169.574
HGLibB_10888	CPA6	64.8508	0	0	94.4985
HGLibB_32282	NOS1AP	165.075	0	1.43619	151.198
HGLibB_43686	SFRP2	275.446	0	0	324.279
HGLibA_10093	CLOCK	173.398	0	0	205.52
HGLibB_11014	CPT2	433.973	0	0	668.452
HGLibA_40306	RASA4	840.947	2.23213	4.42602	961.248
HGLibA_54405	WRB	258.794	0.965184	0	232.871
HGLibB_45300	SLC7A11	162.127	0	0	209.886
HGLibA_31977	NIPSNAP3B	279.654	0	0	268.036
HGLibB_30234	MSX2	72.9572	0	0	71.6199
HGLibA_26045	LARS	186.436	0.965184	0	237.56
HGLibB_51028	TP53TG5	34.6362	0	0	112.403
HGLibA_33605	OR13C5	305.729	3.19731	0	235.215
HGLibB_32577	NR3C2	118.648	0	0	136.277
HGLibB_57453	NonTargetingControlGuideForHuman_0425	88.1768	0	0	68.8423
HGLibA_64848	NonTargetingControlGuideForHuman_0465	316.313	1.93037	1.43619	279.926
HGLibB_13859	DPP8	836.428	0.965184	1.55363	453.593
HGLibA_47055	SRRM5	205.34	0.965184	0	128.939
HGLibA_15304	EPHA7	118.641	0	0	197.706
HGLibB_08213	CCT8L2	277.09	0	0	339.2
HGLibA_28676	MDGA1	459.089	1.93037	1.55363	324.3
HGLibB_55267	ZIC5	61.9031	0	0	136.277
HGLibA_12106	CYP2A6	108.211	0	1.43619	246.156
HGLibA_02444	APLP2	142.108	0	0	178.951
HGLibA_45618	SMARCAL1	203.384	0	0	232.303
HGLibA_33893	OR2T8	280.305	0.965184	2.87239	251.626
HGLibA_27885	MAFK	187.088	0	0	221.149
HGLibB_18628	GAS6	414.898	0	0	453.379
HGLibB_53437	VAMP7_X	568.182	0	0	334.013
HGLibA_31706	NETO2	34.5493	0	0	27.3506
HGLibA_55260	ZFR2	47.5867	0.965184	0	168.792
HGLibB_34939	PAEP	729.487	0	0	756.769
HGLibB_56624	ZNF765	6.63247	0.965184	0	165.124
HGLibA_01787	AMHR2	1050.17	0.965184	0	688.454
HGLibA_43391	SENP3	151.886	2.23213	0	111.747
HGLibB_06131	C2orf47	134.123	0	0	130.308
HGLibA_23793	ITGB6	360.486	0	0	243.03
HGLibA_31545	NDUFS1	159.709	0	0	245.374
HGLibB_22630	IFNA13	176.235	0	0	296.267
HGLibB_16715	FAM81B	184.065	0	0	213.865
HGLibB_31275	NCKAP5	196.026	0	0	209.886
HGLibA_32708	NRN1	120.03	0	3.10726	216.461
HGLibA_47700	SUCLG1	161.835	0	1.43619	193.017
HGLibA_64826	NonTargetingControlGuideForHuman_0443	92.2572	0	0	243.26
HGLibA_09173	CEP85L	99.0847	0	1.43619	225.838
HGLibB_01824	AMPD2	110.541	0	0	176.066
HGLibB_44399	SLC16A8	497.435	0	2.87239	442.651
HGLibA_63059	hsa-mir-6726	37.8086	0	0	49.2311
HGLibA_25145	KLHL18	3.25937	0	0	41.4167
HGLibB_41574	RNF214	159.916	0	0	193.971
HGLibB_02800	ARHGDIG	120.858	0	1.55363	103.238
HGLibB_43104	SDPR	418.583	2.23213	1.43619	452.598
HGLibA_24908	KIF23	265.964	0	0	236.778
HGLibA_39005	PSAPL1	454.356	2.23213	0	309.453
HGLibB_44261	SLAMF6	257.193	0	0	148.213
HGLibA_51915	TSPAN18	445.966	0	3.10726	509.503
HGLibA_33438	OPN4	74.9654	0	0	114.873
HGLibB_04692	BOP1	79.5897	0	0	71.6199
HGLibB_23090	IL2RB	189.394	0	0	201.928
HGLibB_13950	DRD5	190.868	0	0	166.118
HGLibB_13869	DPPA3	313.2	0	0	332.237
HGLibA_00056	AAMP	70.4023	0	0	48.4497
HGLibB_08043	CCNA1	388.283	0	0	376.999
HGLibA_56215	ZNF551	263.357	0	0	158.847
HGLibA_16418	FAM203A	374.912	0	0	385.253
HGLibB_54562	YAF2	106.856	0	0	118.372
HGLibA_19657	GOLPH3	170.224	0	0	86.7406
HGLibA_10368	CNPY3	488.253	2.23213	0	255.746
HGLibA_09941	CLEC17A	184.565	0	0	152.382
HGLibA_49560	TIPIN	28.6824	0	0	86.7406
HGLibB_46941	SRMS	207.081	2.23213	0	135.282
HGLibB_52408	TYRP1	163.601	0	1.43619	141.25
HGLibA_00899	ADCK4	307.032	0	2.98982	261.003
HGLibA_37169	PLIN1	21.5118	0	0	27.3506
HGLibB_52924	UNC119B	641.139	0	4.54345	409.825
HGLibA_30239	MSRA	306.38	0.965184	0	278.195
HGLibA_10223	CMTM6	52.1499	0	0	66.4229
HGLibB_54691	YY1	487.033	0	4.54345	386.733
HGLibB_51715	TRPT1	104.646	0	0	233.759
HGLibB_33916	OR4C6	451.008	0.965184	0	400.446
HGLibA_46619	SPEM1	151.886	0	0	82.2651
HGLibB_09174	CEP97	30.9515	0	0	244.701
HGLibB_41379	RNASEH2B	172.444	0	1.43619	136.277
HGLibA_48060	SYT14	110.818	0	0	116.436
HGLibA_18854	GDF10	101.04	0	0	89.0849
HGLibA_57463	hsa-mir-1260b	349.404	0	1.55363	422.194
HGLibB_25885	LAD1	16.2127	0	0	32.8258
HGLibB_31529	NDUFV2	120.858	0	0	148.213
HGLibA_51505	TRIM43B	265.964	0	0	206.302
HGLibA_55417	ZMYND12	228.156	0	0	245.374
HGLibB_28812	MEGF6	179.077	0	0	136.277
HGLibA_53862	VSTM2B	37.8086	0	0	234.434
HGLibB_49603	TLR8	406.707	0	0	366.057
HGLibA_35100	PANK2	72.3579	0	0	128.157
HGLibB_38333	PRDM16	436.269	0.965184	2.87239	340.194
HGLibB_12802	DEFB103B	915.026	0.965184	0	667.458
HGLibA_46916	SQRDL	353.4	0	0	351.651
HGLibA_05859	C1orf43	112.122	0	0	115.654
HGLibA_38102	PPP1R3B	438.059	2.23213	1.55363	459.491
HGLibA_19122	GIPC2	119.293	0	0	119.561
HGLibA_42481	RWDD2A	217.074	0	0	112.528
HGLibA_59431	hsa-mir-378b	90.6104	0	0	117.998
HGLibA_55047	ZCCHC8	217.726	0	0	206.302
HGLibA_36286	PGR	233.371	0	0	243.811
HGLibA_19873	GPR123	330.5	0	0	350.088
HGLibA_22613	IFI44L	702.153	0.965184	0	425.32
HGLibA_43661	SETD8	71.7061	0	0	130.502
HGLibA_22151	HSBP1	130.375	0	0	157.071
HGLibA_43583	SERPINE3	209.903	0	1.43619	248.713
HGLibA_11629	CTHRC1	77.5729	0	0	117.217
HGLibA_16491	FAM217B	230.196	0	0	152.382
HGLibA_37386	PNMAL2	52.8017	0	0	109.403
HGLibB_44655	SLC25A32	85.4852	0	0	187.007
HGLibA_00241	ABHD12B	271.179	0	0	263.347
HGLibB_13880	DPT	476.801	0	0	301.187
HGLibA_12916	DEFB4B	48.8905	0	0	99.2437
HGLibB_38155	PPP4R1	507.753	0	1.55363	646.568
HGLibA_13766	DOK1	407.506	0.965184	0	494.656
HGLibA_07918	CCDC9	468.13	0	0	263.561
HGLibB_28898	METRNL	267.51	2.23213	0	167.113
HGLibB_42097	RPS4Y2	91.3807	0	0	92.509
HGLibB_54074	WDR60	19.1605	0	0	54.7096
HGLibB_31911	NIPA2	205.607	0	0	443.645
HGLibA_11986	CYB561D2	198.169	0	0	187.76
HGLibA_55314	ZHX2	352.012	0	4.42602	447.201
HGLibA_57754	hsa-mir-132	58.0167	0	0	148.475
HGLibB_00850	ADAMTSL2	126.754	0	0	146.224
HGLibA_45942	SNRNP200	221.637	0	0	399.319
HGLibB_04711	BPIFA2	249.001	0	0	262.606
HGLibB_29602	MON1B	431.111	0	0	366.057
HGLibB_28010	MAMLD1	307.305	0.965184	0	152.192
HGLibB_48157	TAF1B	42.0057	0	1.55363	191.981
HGLibA_04037	B4GALT6	122.552	0	1.43619	113.31
HGLibA_36024	PEF1	697.674	0	0	360.247
HGLibB_03106	ARRB1	133.301	0	0	136.277
HGLibA_19689	GOT1	133.634	0	0	220.368
HGLibB_15682	EVPLL	25.7929	0	0	35.8099
HGLibA_56636	ZNF727	267.92	2.23213	1.55363	358.684
HGLibA_32334	NOSIP	67.1429	0	0	60.9528
HGLibA_57564	hsa-mir-1277	17.6006	2.23213	0	75.8003
HGLibB_49848	TMEM125	319.833	4.46426	0	242.712
HGLibA_47838	SURF4	56.713	0	0	79.7075
HGLibB_49295	THG1L	229.841	0.965184	0	236.744
HGLibA_06376	C5orf34	215.203	0	0	342.487
HGLibA_06770	C9orf89	144.716	0	0	221.931
HGLibA_13630	DNAJC5G	80.1804	0	1.43619	54.7013
HGLibA_26330	LEPROTL1	222.289	0	1.43619	336.022
HGLibB_51565	TRIOBP	72.1352	0	0	48.7413
HGLibA_07613	CCDC14	238.019	0	1.55363	151.601
HGLibA_48628	TBPL2	143.497	0	0	262.566
HGLibA_41136	RHBDF2	65.1873	0	0	105.495
HGLibB_00930	ADCY9	310.989	0	1.43619	190.986
HGLibB_05257	C12orf52	262.351	2.23213	0	327.05
HGLibA_47273	ST6GALNAC4	477.823	0	0	433.703
HGLibB_27445	LRRTM1	139.282	0	0	94.2852
HGLibB_33203	OCIAD1	191.605	0	0	222.817
HGLibB_09722	CISD2	82.5374	0	0	323.284
HGLibA_14760	EIF2S3	16.2968	0	1.43619	222.712
HGLibB_28633	MDFIC	305.094	0	0	253.654
HGLibA_55707	ZNF273	65.8392	0	0	71.8931
HGLibA_21172	HERPUD1	26.7268	0	0	54.7013
HGLibA_30846	MYO3B	467.478	2.23213	1.55363	301.07
HGLibB_04107	BAHD1	234.262	0	0	81.3538
HGLibB_18489	GALK1	165.812	0	0	219.833
HGLibA_45157	SLC44A1	755.606	0.965184	1.55363	565.199
HGLibA_01864	ANAPC10	91.9992	0	0	381.346
HGLibA_37218	PLP2	347.448	0.965184	0	165.667
HGLibB_19979	GPR26	698.62	0.965184	0	593.848
HGLibA_31486	NDUFAF2	44.3274	0	0	78.1446
HGLibA_25232	KLK1	182.524	0	0	133.059
HGLibB_52764	UCN3	550.495	5.42944	2.98982	444.427
HGLibB_18884	GEM	224.03	0	0	238.733
HGLibB_26513	LIMS2	125.28	0	0	177.06
HGLibB_30814	MYO5C	619.768	1.93037	0	428.725
HGLibA_20485	GSTM5	418.503	0	0	419.282
HGLibA_26394	LGI1	82.136	0	0	122.687
HGLibA_44902	SLC30A2	46.283	0	0	53.1384
HGLibA_48075	SYT3	146.02	0.965184	0	155.508
HGLibB_46168	SOX1	521.754	0	0	476.471
HGLibA_53848	VSIG4	98.4329	0	0	357.121
HGLibB_38340	PRDM4	170.148	0	0	372.807
HGLibA_00730	ADAM11	190.999	2.23213	0	370.619
HGLibB_56614	ZNF75D	256.456	0	1.43619	144.021
HGLibB_01414	AKAP13	274.142	0	1.43619	318.311
HGLibA_21048	HDGFRP3	37.8086	0	0	84.3962
HGLibA_06818	CA6	99.8217	0	0	165.667
HGLibB_42040	RPS18	50.112	1.93037	0	248.68
HGLibB_30586	MXRA8	134.86	0	0	93.5037
HGLibA_56422	ZNF626	125.16	0	0	109.403
HGLibA_11782	CUL4A	285.52	0.965184	0	157.071
HGLibA_28224	MAP4K5	120.597	0	0	126.594
HGLibB_55097	ZFAT	139.282	0	0	109.419
HGLibA_06222	C3orf22	159.057	0	0	185.203
HGLibB_21890	HOXA7	541.652	0.965184	0	413.804
HGLibA_60079	hsa-mir-4423	103.648	0	1.55363	254.752
HGLibA_30271	MSX1	65.8392	0	0	77.3632
HGLibA_32835	NTAN1	117.989	0	1.55363	65.6415
HGLibB_42512	S100A7	424.478	0	0	226.37
HGLibA_30247	MSRB3	347.619	0.965184	1.55363	369.269
HGLibB_46165	SOWAHD	49.3751	0	0	66.6463
HGLibB_05075	C10orf55	60.6825	2.23213	1.55363	277.717
HGLibA_23988	JPH4	228.156	0	0	100.807
HGLibA_32812	NT5C2	530.625	3.19731	3.10726	273.506
HGLibB_46088	SOD1	5.15859	0	0	119.366
HGLibA_06497	C6orf57	242.497	0	0	184.635
HGLibB_46085	SOCS7	294.04	0.965184	0	379.983
HGLibA_07820	CCDC62	209.903	4.46426	0	85.9591
HGLibA_49049	TEX101	79.5285	0	0	89.8663
HGLibA_12465	DCAKD	631.013	0.965184	1.43619	300.075
HGLibA_28629	MCM9	96.4772	1.93037	0	284.447
HGLibB_43624	SETX	632.211	0.965184	3.10726	606.566
HGLibA_30736	MYH7B	261.486	0	6.21452	226.619
HGLibB_49014	TEX2	126.017	0	0	180.044
HGLibB_11701	CTSK	164.99	0	0	183.029
HGLibB_22460	ICA1L	79.5897	0.965184	0	161.145
HGLibB_45993	SNX17	215.187	0	0	223.812
HGLibB_29567	MOCOS	411.95	2.23213	1.43619	383.749
HGLibA_22976	IL13RA2	79.5285	0	0	40.6352
HGLibB_01951	ANKEF1	512.911	0	1.55363	352.131
HGLibB_24333	KCNQ1	50.8489	0.965184	0	37.7994
HGLibA_43040	SCPEP1	190.999	0	0	176.607
HGLibA_46029	SNX11	205.34	0.965184	0	218.805
HGLibA_53609	VDR	322.025	0	1.55363	204.952
HGLibA_22408	HTRA1	513.109	0	0	178.951
HGLibA_02314	AP2M1	88.0029	0	0	196.925
HGLibA_33091	NUPR1L	440.014	0	0	89.0849
HGLibB_45361	SLC9A4	908.138	0	1.43619	607.774
HGLibA_62443	hsa-mir-586	65.8392	0	0	210.991
HGLibB_05838	C1orf229	613.787	0.965184	0	374.796
HGLibA_04687	BOLA2B	217.726	0	0	541.542
HGLibA_06023	C20orf27	88.6548	0	0	85.3909
HGLibB_27945	MAGEF1	372.155	0	1.55363	317.103
HGLibA_27842	MAD1L1	1489.62	6.39463	2.98982	150.464
HGLibA_17959	FPGS	86.0473	0	0	117.217
HGLibA_61272	hsa-mir-4791	19.5562	0	0	97.6808
HGLibA_30122	MRTO4	119.293	0	0	122.687
HGLibA_40155	RALGAPA1	166.88	0.965184	1.43619	387.811
HGLibB_52314	TWIST2	434.058	0.965184	0	285.485
HGLibA_13970	DRD5	144.716	2.23213	0	137.748
HGLibA_56404	ZNF620	547.573	0	0	150.251
HGLibB_07042	CALR	398.685	0	1.55363	343.179
HGLibB_41882	RPL30	42.7426	0.965184	0	472.492
HGLibA_23426	INTS6	155.798	0	1.55363	294.605
HGLibA_08786	CDK5RAP2	228.807	0	0	175.257
HGLibA_33617	OR13F1	350.056	0	1.55363	268.036
HGLibB_30589	MYADM	644.002	5.42944	3.10726	352.131
HGLibB_14006	DSG3	32.4254	0	0	61.6727
HGLibB_20516	GTF2H1	48.6381	0	0	135.282
HGLibA_31639	NEK1	109.515	0	1.43619	67.2044
HGLibB_56468	ZNF684	187.183	0	1.55363	244.701
HGLibA_09668	CHTOP	475.301	0	0	268.249
HGLibB_05012	BZW2	536.493	4.1625	0	463.54
HGLibB_08838	CDKN2D	231.4	2.23213	0	18.8997
HGLibA_25447	KRT20	142.108	0	0	133.627
HGLibA_00754	ADAM21	138.849	0	0	149.256
HGLibB_48711	TCF20	235.084	0	0	107.217
HGLibB_41309	RLTPR	23.5821	0	0	25.8627
HGLibB_14549	EFHC1	217.398	0.965184	0	177.06
HGLibB_50399	TMEM59	197.5	0	0	530.186
HGLibA_03853	ATXN7L1	443.274	0	1.43619	321.174
HGLibB_31797	NFRKB	310.252	0	0	452.385
HGLibB_28234	MAPK4	293.218	0.965184	0	252.659
HGLibA_31748	NEUROG2	276.394	3.19731	0	221.149
HGLibA_14509	EEF2	138.197	0	0	157.071
HGLibB_53274	USP34	408.18	3.19731	0	466.524
HGLibA_45098	SLC39A12	48.2386	0	0	21.3123
HGLibB_47207	ST6GALNAC1	184.235	0	1.43619	191.981
HGLibB_34099	OR52B2	181.288	0	0	141.25
HGLibB_28979	METTL7B	251.297	0	1.43619	184.023
HGLibA_57889	hsa-mir-149	3.25937	0	0	21.0991
HGLibB_38014	PPP1R18	83.2744	0	0	79.5776
HGLibB_28563	MCM2	101.698	0	1.43619	388.936
HGLibA_43860	SGSM1	355.271	0.965184	0	249.281
HGLibA_20927	HBG2	123.856	0	0	86.7406
HGLibB_41984	RPP38	167.286	0	0	373.02
HGLibA_24070	KAT8	73.6617	2.23213	0	196.925
HGLibB_29283	MKI67	419.971	0	0	414.799
HGLibA_50702	TNF	342.233	0.965184	0	403.226
HGLibA_25799	KRTAP5-5	374.827	0	0	158.634
HGLibA_00295	ABI3	108.863	0	0	68.7673
HGLibA_11249	CRYAB	98.4329	0	0	168.011
HGLibA_36412	PHKG1	222.941	4.1625	1.55363	207.083
HGLibB_55381	ZNF117	439.132	0	0	340.194
HGLibA_01372	AJUBA	350.708	3.19731	0	205.52
HGLibA_03169	ARTN	20.2081	0	0	120.343
HGLibB_35350	PCDH12	75.905	0	0	101.462
HGLibA_48882	TDG	283.565	3.19731	0	254.183
HGLibA_28792	MED27	0.651873	0	0	8.59591
HGLibA_21506	HIST1H4H	259.304	14.4179	20640.1	164.602
HGLibB_39208	PTBP3	184.972	0	0	185.018
HGLibA_12545	DCTN1	99.1698	0	0	52.3569
HGLibA_44834	SLC28A2	402.291	0	2.87239	230.598
HGLibA_23670	ISLR	108.211	0	0	96.1179
HGLibB_36194	PGK1	14.7388	0	0	82.5618
HGLibB_51967	TSTD2	113.489	0	0	132.298
HGLibB_07950	CCKBR	1486.33	2.23213	4.42602	520.807
HGLibB_12518	DCST2	330.802	0	0	411.814
HGLibB_50141	TMEM208	105.383	0	0	237.525
HGLibB_14436	EDEM2	185.709	0	0	246.691
HGLibB_35737	PDE3B	182.025	0	0	206.902
HGLibA_28771	MED20	234.759	0	0	297.731
HGLibB_20608	GUCA1B	461.325	0	0	306.374
HGLibB_13226	DIO3	211.502	0	0	152.192
HGLibB_31251	NCEH1	177.603	0	0	182.034
HGLibB_16071	FAM127C	91.3807	3.19731	0	195.96
HGLibA_49790	TMCO4	646.176	0.965184	3.10726	636.097
HGLibB_33330	OLIG3	192.994	0	0	155.176
HGLibA_23183	IL6R	483.86	0	0	334.459
HGLibB_08057	CCNB2	1624.87	3.19731	1.43619	831.586
HGLibB_30226	MSTO1	71.4833	0	0	64.6568
HGLibA_43231	SEC24B	1073.72	0	5.97965	735.554
HGLibA_13573	DNAJC13	363.915	0	1.43619	658.973
HGLibB_31607	NEK3	632.296	0	0	656.302
HGLibA_46794	SPRED2	227.022	0	1.55363	330.552
HGLibB_51870	TSPAN33	729.572	0	1.43619	406.841
HGLibA_06987	CALB1	48.2386	2.23213	0	64.8601
HGLibA_10727	COPS7A	161.013	0	1.55363	193.231
HGLibA_37952	PPIL6	159.057	0	0	214.898
HGLibB_48082	TAB1	168.023	0	1.43619	152.192
HGLibA_26987	LOC653486	333.107	0.965184	1.55363	326.645
HGLibA_51133	TPH2	120.682	0.965184	0	126.594
HGLibB_48322	TAS2R20	342.678	0	0	308.363
HGLibA_41301	RINL	233.456	0	2.87239	318.049
HGLibB_44911	SLC35B3	240.98	0	0	215.854
HGLibB_09422	CHGA	71.4833	0	0	94.4985
HGLibA_27206	LRP12	308.336	0	0	260.222
HGLibA_44232	SIRT6	214.466	0	0	348.525
HGLibB_12749	DDX60	67.7986	0	0	145.229
HGLibB_04953	BTLA	372.155	0	0	278.309
HGLibA_25611	KRTAP10-5	132.982	0	0	171.137
HGLibB_49244	THAP5	827.5	0	5.97965	569.975
HGLibB_27011	LPA	607.155	0	2.98982	505.318
HGLibA_59477	hsa-mir-381	119.945	0	0	45.3239
HGLibA_07175	CAPN7	913.445	0	0	427.664
HGLibA_13946	DRAM2	22.1637	0	0	50.0126
HGLibB_19758	GPD1L	249.086	0	1.55363	268.575
HGLibB_16588	FAM47B	243.191	0	1.43619	141.25
HGLibA_11467	CST8	39.7643	0	0	76.5818
HGLibA_09726	CISD1	354.619	0	0	373.531
HGLibA_59019	hsa-mir-340	105.603	0	1.55363	139.879
HGLibB_01178	AGER	251.297	0.965184	0	159.155
HGLibA_06519	C7	90.6104	0	1.43619	210.209
HGLibB_30617	MYBPH	545.166	0	0	533.17
HGLibA_30261	MST4	173.483	0	1.55363	150.251
HGLibB_24034	KAT8	103.909	0	0	265.59
HGLibA_06915	CACNA2D4	86.0473	0	0	122.687
HGLibB_47374	STEAP4	220.345	0	0	465.529
HGLibB_54616	YIPF5	104.646	0.965184	0	121.356
HGLibA_05534	C17orf47	85.3954	0	0	46.8868
HGLibA_14286	DYSF	170.791	0	0	259.44
HGLibA_31510	NDUFB11	177.31	2.23213	1.43619	314.141
HGLibA_45507	SLIT2	84.0916	0	0	123.469
HGLibA_34177	OR52J3	293.428	0	0	215.111
HGLibA_33838	OR2M4	103.648	0	0	135.972
HGLibB_23223	IMPDH1	170.148	0	0	92.2957
HGLibB_37700	POU1F1	50.112	0	0	167.113
HGLibA_28819	MED9	76.921	2.23213	1.43619	206.302
HGLibA_42303	RSBN1	269.309	0	1.43619	183.64
HGLibA_50246	TMEM225	81.4842	0	0	285.228
HGLibA_27254	LRRC14	18.2524	0	0	47.6682
HGLibB_48706	TCF15	308.693	0	2.87239	202.923
HGLibA_31628	NEIL1	22.1637	0	0	69.5487
HGLibB_15258	EPGN	218.135	0.965184	0	432.703
HGLibB_02849	ARHGEF35	468.695	0	0	266.585
HGLibA_51839	TSEN54	115.382	0	0	124.463
HGLibA_32788	NSUN4	33.8974	0	0	294.605
HGLibB_22528	IDNK	53.0598	0	0	47.7466
HGLibB_25382	KRT10	123.806	0	0	131.303
HGLibA_62239	hsa-mir-5681a	371.568	0	0	203.958
HGLibA_24069	KAT8	170.791	0	0	424.325
HGLibA_49645	TLR2	217.811	0	0	351.864
HGLibA_38084	PPP1R27	48.8905	0	0	85.9591
HGLibB_51913	TSPYL1	362.49	0.965184	0	157.947
HGLibB_51683	TRPC7	47.1642	0	0	108.211
HGLibA_04756	BRAP	202.081	0	0	214.898
HGLibA_25927	LAG3	104.385	0	0	61.7343
HGLibB_54937	ZCCHC10	114.226	0	1.55363	197.949
HGLibB_27246	LRRC24	258.666	0	0	193.971
HGLibA_02929	ARL13A	1.30375	0	0	83.6148
HGLibB_56936	ZSCAN22	635.243	0	1.55363	264.596
HGLibA_25795	KRTAP5-3	504.068	0.965184	1.43619	184.421
HGLibA_02123	ANKRD54	120.597	0	0	200.832
HGLibA_40369	RASL11B	285.52	0	3.10726	225.838
HGLibB_01554	ALDH1L2	282.249	0.965184	0	162.139
HGLibB_04160	BARHL2	209.291	0.965184	0	158.161
HGLibB_10678	COMTD1	106.856	0	1.43619	79.5776
HGLibB_26589	LIPM	171.707	0	0	174.076
HGLibB_37249	PMEL	237.295	0	0	193.757
HGLibB_15850	F2RL3	383.209	0	2.98982	319.305
HGLibA_15819	EYA2	146.671	0	0	94.555
HGLibB_11408	CSPP1	137.071	0	0	222.817
HGLibB_02141	ANKRD7	518.722	0	1.43619	446.63
HGLibB_38518	PRKD1	368.386	2.23213	0	324.279
HGLibB_22049	HRASLS2	254.982	0	0	202.923
HGLibB_29558	MOB3C	26.5299	0	0	28.8469
HGLibB_51369	TRIM22	135.597	0	0	204.912
HGLibB_12931	DENND4A	349.31	0	0	213.865
HGLibA_47975	SYNE1	355.356	0	0	358.684
HGLibA_41179	RHOBTB3	260.749	2.23213	0	204.952
HGLibA_11669	CTPS1	157.101	0	1.55363	311.797
HGLibB_14827	EIF4H	476.801	0	0	435.474
HGLibB_47337	STAT5A	78.1158	0	0	112.403
HGLibA_28691	MDK	174.05	0	0	144.568
HGLibB_05293	C12orf75	121.595	0	0	98.4773
HGLibB_23196	IMMP1L	121.595	0	0	190.986
HGLibB_27834	MAFB	235.821	0	0	116.382
HGLibB_40601	RBPMS	173.918	0	0	353.126
HGLibA_48179	TACSTD2	214.466	0	0	165.88
HGLibA_58872	hsa-mir-3194	177.961	0	1.43619	146.912
HGLibB_00743	ADAM19	226.978	0	0	189.778
HGLibA_40644	RBP7	769.862	2.23213	4.66089	202.395
HGLibA_29424	MLLT6	304.425	0	1.55363	273.72
HGLibA_53608	VDR	70.4023	0	0	44.5424
HGLibA_19368	GLUL	81.4842	0.965184	0	145.562
HGLibA_26570	LIN54	736.702	2.23213	0	450.895
HGLibA_15850	F12	46.283	0	0	107.058
HGLibA_37489	POLB	438.144	0	0	451.676
HGLibB_11967	CYB561A3	314.674	0	1.43619	214.86
HGLibA_40258	RAPGEF5	91.9141	0	0	132.064
HGLibA_17291	FERD3L	294.647	0	1.55363	393.849
HGLibB_36114	PFKFB4	405.318	0	1.55363	357.886
HGLibA_09957	CLEC1B	357.312	2.23213	3.10726	244.593
HGLibA_54990	ZC3HAV1	301.902	0	0	404.789
HGLibA_26528	LIMCH1	140.805	0	0	112.528
HGLibA_46424	SPAST	46.283	0	0	60.1714
HGLibB_16858	FARS2	383.209	0	1.55363	341.971
HGLibB_02899	ARID4A	405.063	0	1.55363	426.735
HGLibA_10184	CMC1	118.074	0	0	114.091
HGLibA_30250	MSS51	217.726	3.86073	0	225.27
HGLibA_43210	SEC16B	90.6104	0	0	152.382
HGLibB_44481	SLC22A1	19.1605	0	0	49.736
HGLibB_31628	NELFA	64.8508	1.93037	0	67.641
HGLibA_18184	FUT11	151.886	4.46426	0	77.3632
HGLibB_51164	TRABD	185.709	0.965184	0	132.298
HGLibA_24882	KIF1A	764.647	0	2.87239	625.37
HGLibB_48999	TEX13A	296.25	0	1.55363	238.733
HGLibA_46765	SPOPL	262.705	0.965184	1.55363	174.263
HGLibA_34196	OR52N2	425.758	0.965184	1.43619	572.8
HGLibB_22707	IFRD1	101.698	0	1.43619	129.314
HGLibB_13864	DPP9	126.017	0	0	99.4721
HGLibA_25746	KRTAP3-3	237.934	0	0	212.553
HGLibA_39407	PTP4A2	249.753	2.23213	0	191.454
HGLibA_64224	hsa-mir-885	82.136	0	0	130.502
HGLibA_34549	OR8K5	115.382	0	0	98.4623
HGLibB_18948	GFRA4	44.2165	0	0	56.6991
HGLibA_33380	OMA1	159.709	0	0	207.865
HGLibA_43809	SGCG	58.0167	0	1.43619	156.289
HGLibA_39715	PZP	217.811	0	1.55363	211.204
HGLibB_12100	CYP2B6	495.139	2.23213	2.87239	679.394
HGLibB_08761	CDK3	265.299	0	0	126.33
HGLibB_08244	CD164L2	64.8508	0	0	162.139
HGLibA_40456	RBFOX1	17.6006	2.23213	0	218.024
HGLibA_63605	hsa-mir-6858	119.945	0	0	139.097
HGLibA_20076	GPR68	313.551	0	0	221.931
HGLibA_32867	NTNG2	404.161	0	2.87239	320.393
HGLibA_03515	ATL1	42.4568	0	0	192.236
HGLibB_04675	BOK	72.9572	0	0	114.393
HGLibB_44000	SHISA9	391.231	0	0	243.707
HGLibA_37213	PLOD3	404.898	0	1.43619	314.923
HGLibA_26283	LELP1	147.408	0.965184	0	192.236
HGLibA_02745	ARHGAP27	177.961	0	1.43619	262.566
HGLibB_14232	DYNLL1	41.2687	0	0	188.002
HGLibA_50332	TMEM255B	192.473	0	0	210.991
HGLibB_16756	FAM86C1	827.219	0	4.54345	739.589
HGLibB_12610	DDN	140.019	0	0	131.303
HGLibB_15522	ERVV-1	158.442	0	0	182.034
HGLibB_12057	CYP1A2	182.761	0	0	318.311
HGLibA_13222	DIAPH3	31.9418	0	0	43.761
HGLibA_19023	GGTLC1	479.779	0	0	220.368
HGLibA_23802	ITGBL1	72.3579	2.23213	0	145.349
HGLibA_57526	hsa-mir-1272	106.34	0	0	300.289
HGLibA_51852	TSGA13	18.9043	0	0	28.9135
HGLibA_06670	C9orf123	224.896	2.23213	0	256.314
HGLibB_22297	HSPBAP1	96.4542	0	0	68.6357
HGLibA_37796	POU6F1	74.9654	0	0	65.6415
HGLibA_38602	PRLHR	296.687	0	0	209.428
HGLibB_16092	FAM132A	419.235	2.23213	0	251.664
HGLibB_20245	GRID1	246.875	0	0	222.817
HGLibA_12792	DEFA1	700.282	2.23213	1.43619	1051.26
HGLibA_63207	hsa-mir-6761	66.4911	0.965184	0	191.454
HGLibB_34269	OR5K2	112.015	0	0	151.198
HGLibB_52547	UBE2H	256.456	0	1.55363	548.091
HGLibA_20182	GPX5	286.172	0.965184	1.55363	162.541
HGLibA_47407	STAU2	220.333	2.23213	0	227.401
HGLibA_08377	CD3G	322.677	0	0	399.319
HGLibB_33477	OR10J1	324.169	0	0	392.915
HGLibA_27025	LONRF3	426.325	0	0	211.772
HGLibA_41491	RNF123	222.289	0	1.55363	354.777
HGLibB_44506	SLC22A17	227.715	0	0	218.839
HGLibB_06771	C9orf91	316.148	0	0	222.817
HGLibB_26254	LEMD3	115.7	0	0	168.108
HGLibA_35901	PDK3	380.042	0	1.55363	300.075
HGLibB_14908	ELMO1	40.5318	0	1.55363	86.5407
HGLibA_35762	PDE11A	56.0611	0	0	46.1053
HGLibA_18540	GALNT13	288.865	2.89555	0	411.041
HGLibB_15263	EPHA1	246.875	0	0	305.166
HGLibB_30420	MTR	214.45	0.965184	0	257.633
HGLibB_53985	WDR25	20.6344	0	0	104.446
HGLibB_30832	MYOC	47.9012	0	0	25.8627
HGLibA_40082	RAD51AP1	391.776	0	0	255.746
HGLibA_55763	ZNF296	123.289	0	0	164.104
HGLibA_45175	SLC45A2	821.36	0	0	216.461
HGLibA_14710	EIF1AX	112.122	0	0	207.083
HGLibB_40391	RBBP8NL	248.349	0	0	201.928
HGLibB_23303	INPP1	140.019	0	0	290.458
HGLibA_62713	hsa-mir-618	122.552	0	1.43619	195.362
HGLibA_11559	CTAG1A	423.88	0	0	488.249
HGLibB_37373	PNPLA7	287.407	0	0	221.609
HGLibB_13553	DNAJC13	137.071	0	0	209.886
HGLibA_63777	hsa-mir-7-3	57.3648	0	0	161.973
HGLibB_23584	IRGQ	217.398	0	4.66089	206.902
HGLibA_46284	SP100	540.403	0.965184	2.87239	606.402
HGLibB_40323	RASSF1	193.816	0	0	142.245
HGLibB_45856	SNCAIP	146.651	2.23213	0	188.997
HGLibA_56280	ZNF572	146.105	0	0	243.03
HGLibA_38709	PRPF18	26.0749	0	0	39.8538
HGLibA_15755	EXOC6	202.818	0	0	504.246
HGLibA_33736	OR2A42	276.394	0	0	403.44
HGLibA_36489	PI3	82.136	0	0	95.3365
HGLibA_44028	SHFM1	50.1942	0	0	272.725
HGLibA_31497	NDUFAF6	351.36	0	1.55363	482.934
HGLibA_21709	HMGCR	303.206	4.46426	0	288.354
HGLibB_46521	SPDYC	388.368	1.93037	0	237.738
HGLibA_55476	ZNF138	232.152	0.965184	0	192.236
HGLibA_56755	ZNF787	20.2081	0	0	39.0723
HGLibA_21968	HOXC4	48.8905	0	0	85.9591
HGLibB_38149	PPP3R2	102.435	0	0	124.34
HGLibB_03249	ASB8	420.057	2.23213	0	318.311
HGLibA_23216	ILF3	211.944	0	0	258.659
HGLibA_50749	TNFRSF11B	397.076	0	1.55363	206.302
HGLibA_59972	hsa-mir-4314	410.68	0	1.55363	203.176
HGLibB_12101	CYP2C18	147.388	0	0	221.823
HGLibA_21451	HIST1H2BN	224.244	0	0	203.176
HGLibA_02059	ANKRD30A	151.32	0	1.43619	292.261
HGLibA_63698	hsa-mir-6878	72.3579	0	0	110.184
HGLibB_17554	FKBP4	208.554	0	1.55363	199.939
HGLibA_33247	OCIAD1	356.575	0	0	504.033
HGLibB_30439	MTRNR2L4	885.803	0	1.55363	729.912
HGLibB_17202	FCRL1	189.394	0	1.55363	388.936
HGLibB_45415	SLCO4A1	113.404	0	0	108.425
HGLibB_31246	NCCRP1	328.676	0	1.43619	395.899
HGLibA_18330	GAB4	416.547	0.965184	0	258.659
HGLibA_35108	PANX1	282.261	0	0	422.976
HGLibB_34767	OXCT1	271.194	5.7911	4.54345	321.081
HGLibB_34028	OR51A2	134.86	0	0	61.4594
HGLibA_19320	GLRX3	91.9141	4.46426	1.55363	239.123
HGLibA_14115	DUS2	230.763	0	1.43619	206.302
HGLibA_04878	BSPRY	200.862	0	0	261.785
HGLibA_19049	GHRL	135.59	0	0	137.535
HGLibA_59426	hsa-mir-378a	309.64	2.23213	0	289.135
HGLibA_51006	TOPAZ1	366.438	2.23213	2.98982	145.349
HGLibA_57718	hsa-mir-1302-8	80.1804	0	0	229.745
HGLibA_29231	MID1	100.474	0.965184	0	216.461
HGLibB_44402	SLC16A9	460.503	0	0	419.772
HGLibB_49840	TMEM121	102.435	0	0	39.7888
HGLibA_31589	NECAB3	67.1429	0	0	57.0456
HGLibA_43319	SEMA3A	215.118	0.965184	0	202.395
HGLibB_16936	FBN2	370.596	0.965184	0	447.624
HGLibA_42929	SCGB2B2	165.576	2.23213	0	245.374
HGLibA_19538	GNGT1	205.992	0	0	202.395
HGLibB_54210	WFDC9	51.5859	0	0	47.7466
HGLibA_43776	SFTPC	286.909	0	0	82.8333
HGLibB_05503	C16orf95	894.562	0.965184	2.87239	700.283
HGLibA_40265	RAPH1	659.129	0.965184	1.55363	650.945
HGLibB_09788	CLASP2	67.0617	0	0	166.118
HGLibB_21289	HILPDA	28.0038	0	0	102.456
HGLibB_06815	CA7	103.172	0	0	58.6885
HGLibB_46550	SPECC1L	589.468	0	1.55363	672.431
HGLibA_24130	KCNA2	370.916	0	1.43619	207.297
HGLibA_53770	VPS35	14.3412	0	0	17.9733
HGLibA_48659	TBX20	322.025	0	0	62.5157
HGLibB_20536	GTF2I	624.189	0.965184	0	603.582
HGLibB_52413	TYSND1	152.547	0	1.43619	233.759
HGLibA_23154	IL36RN	29.9862	0	0	60.1714
HGLibA_53797	VPS4A	228.156	0	2.87239	500.126
HGLibA_48345	TARS	0	0	0	17.1918
HGLibB_05212	C11orf94	119.384	0	0	283.495
HGLibA_20016	GPR31	153.842	0.965184	0	117.998
HGLibB_49710	TMC8	130.439	0	0	64.6568
HGLibA_51335	TRAPPC8	102.429	0	1.43619	521.225
HGLibA_49885	TMEM116	227.674	0	0	427.451
HGLibB_39676	QPCT	156.232	0	0	73.6093
HGLibB_29328	MLEC	762.649	0	2.98982	547.096
HGLibA_41995	RPL7A	202.733	0	0	529.821
HGLibA_33077	NUP98	45.6311	0	0	115.654
HGLibB_22653	IFNA5	738.33	0	1.43619	538.925
HGLibB_26390	LHFP	698.62	0	1.43619	458.566
HGLibA_13972	DRD5	316.895	0	0	411.041
HGLibB_17218	FCRL6	512.911	0.965184	1.43619	419.772
HGLibB_29444	MMP12	437.006	2.23213	1.55363	405.846
HGLibA_62165	hsa-mir-5581	365.701	0	0	181.509
HGLibA_45215	SLC4A2	31.9418	0	0	12.5031
HGLibB_38186	PPT2	84.7482	0	1.43619	72.6146
HGLibB_40803	RER1	87.696	0	0	163.916
HGLibA_28876	MEIS3	0	0	0	10.9403
HGLibA_02851	ARHGEF35	80.1804	0	0	89.8663
HGLibA_13811	DPCD	120.682	0	0	159.415
HGLibB_35771	PDE6G	196.026	0	0	190.986
HGLibA_22275	HSPA1B	39.7643	0	0	44.5424
HGLibA_15696	EVI5L	269.876	0	0	418.074
HGLibB_09953	CLEC2A	72.2202	0	0	132.298
HGLibA_47746	SULT1C2	163.62	31.2498	1.55363	236.778
HGLibA_49982	TMEM14B	141.456	0	0	35.2367
HGLibA_15214	ENTPD7	164.272	0	0	217.242
HGLibA_11699	CTSD	172.746	0	0	147.693
HGLibA_27921	MAGEA8	43.6755	0	0	150.038
HGLibB_27940	MAGEE1	117.174	0	0	150.203
HGLibA_39691	PYGM	210.555	0	0	308.671
HGLibB_44396	SLC16A7	139.934	0	0	230.775
HGLibB_28476	MBOAT1	161.39	0	0	158.161
HGLibA_03962	B3GALT5	203.47	3.19731	0	187.547
HGLibA_10691	COPA	48.3237	0	0	252.407
HGLibB_07159	CAPN2	32.4254	0	0	14.9208
HGLibA_10527	COL19A1	260.097	0.965184	0	365.717
HGLibA_37300	PMEPA1	219.681	0	0	216.887
HGLibB_25275	KLRG1	129.702	0	0	106.435
HGLibA_17043	FBXO2	165.576	0	1.55363	110.965
HGLibA_46540	SPATC1L	343.622	0	0	270.38
HGLibB_12315	DAPK3	64.8508	0	1.43619	113.398
HGLibB_28956	METTL25	176.866	0	1.43619	198.944
HGLibB_45937	SNRPN	182.025	0	1.43619	122.351
HGLibA_28080	MAN2B2	141.542	0	0	78.9261
HGLibA_29684	MOSPD1	317.462	0.965184	0	371.187
HGLibA_37393	PNN	29.9862	0	0	92.9921
HGLibB_09490	CHMP6	89.9068	0	0	237.738
HGLibB_23098	IL31	239.421	0	0	307.369
HGLibB_55043	ZDHHC24	136.334	0.965184	0	84.5513
HGLibB_17102	FBXO7	63.377	0	0	290.458
HGLibB_39411	PTPN22	170.97	0	0	170.097
HGLibB_16761	FAM89B	61.1661	0	0	96.4879
HGLibA_01308	AHR	13.0375	0	0	83.6148
HGLibB_31884	NID2	98.0132	0	0	174.076
HGLibB_46647	SPINK7	152.547	0	0	124.34
HGLibA_10688	COMTD1	406.202	0	0	538.417
HGLibB_55453	ZNF169	324.991	0	0	311.348
HGLibB_34345	OR6C4	76.6419	0	0	172.868
HGLibA_60789	hsa-mir-4668	118.641	0	0	219.586
HGLibB_24256	KCNJ9	49.3751	0.965184	0	167.113
HGLibA_64979	NonTargetingControlGuideForHuman_0596	377.899	0	0	548.754
HGLibA_62791	hsa-mir-638	16.9487	0	0	7.81446
HGLibA_50250	TMEM229A	69.0986	0	0	127.376
HGLibB_49699	TMC5	425.215	0.965184	0	287.474
HGLibB_27699	LYPLA2	777.473	0	1.55363	556.049
HGLibA_53645	VGLL4	323.981	0	1.55363	260.435
HGLibA_63014	hsa-mir-671	124.508	0	1.55363	113.31
HGLibA_20255	GRHL3	93.2179	0	1.55363	139.879
HGLibA_51955	TSPEAR	110.167	2.23213	0	203.176
HGLibA_64144	hsa-mir-8075	538.447	0	0	667.355
HGLibA_20257	GRHPR	55.4092	0	0	131.283
HGLibA_14464	EDF1	212.511	2.23213	1.55363	376.089
HGLibA_57994	hsa-mir-183	177.395	0	1.43619	317.267
HGLibA_49505	TIMM17B	475.301	0	1.55363	338.58
HGLibA_58157	hsa-mir-200c	503.983	0	0	605.053
HGLibB_37003	PLD6	212.239	0	0	200.934
HGLibB_48148	TAF13	240.98	0	0	386.946
HGLibA_53927	VWC2L	181.873	0	0	132.064
HGLibB_00794	ADAMTS12	493.014	0	0	324.279
HGLibA_38256	PQLC3	99.0847	0	0	154.726
HGLibB_12110	CYP2C9	130.439	0	0	269.569
HGLibA_48893	TDP2	266.049	0	0	108.621
HGLibB_09804	CLCC1	79.5897	0	0	72.6146
HGLibB_03167	ARTN	143.704	0	0	86.5407
HGLibB_19312	GLT8D1	47.1642	0	0	61.6727
HGLibB_41991	RPRD1A	12.528	0	0	110.414
HGLibA_32322	NOS1	142.193	0	0	159.415
HGLibB_31348	NDEL1	78.1158	0	0	115.388
HGLibB_48728	TCF4	169.411	0	0	156.171
HGLibB_39956	RABEPK	14.0019	0	0	57.6938
HGLibA_45164	SLC44A3	251.623	0	0	160.41
HGLibB_00633	ACTL9	338.993	0	1.43619	188.997
HGLibB_05153	C11orf54	363.312	0	0	453.379
HGLibA_33507	OR10H1	475.301	0.965184	0	624.021
HGLibB_30400	MTMR9	352.173	0	0	327.05
HGLibB_15070	EMX1	115.7	0	0	214.86
HGLibA_54905	ZBTB48	138.849	0	0	96.8994
HGLibB_13987	DSCR4	61.1661	0	0	14.9208
HGLibA_01036	ADRA1A	55.4092	0.965184	0	102.369
HGLibB_42869	SCGB2A1	615.998	0	1.55363	271.559
HGLibB_46636	SPINK4	137.071	0	0	203.918
HGLibA_33402	OOEP	235.326	0	0	195.362
HGLibB_33128	NXPH4	5.89553	0	0	10.9419
HGLibB_16146	FAM153A	630.567	0	0	581.912
HGLibA_35559	PCDHGB4	213.163	0	0	159.628
HGLibA_57602	hsa-mir-1285-1	11.7337	0	0	102.369
HGLibB_18954	GGA1	615.261	2.23213	0	389.93
HGLibB_42113	RPS6KA4	114.226	0	0	177.06
HGLibA_31733	NEUROD1	395.12	0.965184	0	579.265
HGLibA_37540	POLM	28.7675	0	0	82.8333
HGLibB_42951	SCN8A	103.172	2.23213	0	264.382
HGLibA_22822	IGFBP3	310.377	0	2.98982	237.56
HGLibA_52782	UBXN2A	91.9141	0.965184	0	92.9921
HGLibA_00023	AAAS	68.4467	0.965184	0	87.522
HGLibA_39287	PTCRA	80.1804	0	1.43619	28.9135
HGLibA_14002	DSCAML1	156.45	0	0	86.7406
HGLibB_51011	TP53RK	22.8452	0	1.43619	107.43
HGLibB_06464	C6orf201	72.9572	0	0	91.5143
HGLibA_60868	hsa-mir-4689	217.074	4.46426	1.55363	214.116
HGLibB_11780	CUL7	70.7464	0	0	91.5143
HGLibA_52996	UNC13B	185.132	2.23213	0	101.588
HGLibB_27971	MAGT1	104.646	0	0	234.754
HGLibB_21265	HID1	372.155	0	0	376.999
HGLibB_19224	GLI2	757.406	0	1.43619	540.915
HGLibB_39573	PVRL1	246.053	0	0	141.819
HGLibB_17563	FKBP7	235.084	0	0	487.413
HGLibA_63799	hsa-mir-711	780.377	374.998	1.55363	654.852
HGLibB_05346	C14orf182	193.079	2.23213	1.55363	114.393
HGLibA_25235	KLK10	269.876	0	1.55363	185.416
HGLibB_13924	DRAM2	367.734	0	0	371.812
HGLibA_05597	C17orf97	220.985	2.23213	2.87239	228.964
HGLibA_33071	NUP88	115.382	0	0	269.599
HGLibB_33438	OR10AG1	108.33	0	0	172.087
HGLibA_41419	RNASE8	139.501	0.965184	0	119.561
HGLibA_39330	PTGES3	192.954	5.7911	0	208.646
HGLibA_27714	LYPD1	137.545	0	0	154.726
HGLibA_31578	NEB	134.938	0	0	140.66
HGLibA_17013	FBXL5	100.388	0	1.43619	143.005
HGLibB_07555	CCDC12	142.23	2.23213	1.55363	272.553
HGLibB_02225	ANXA13	207.817	3.19731	0	299.411
HGLibA_30885	MYOG	377.435	2.23213	1.55363	153.164
HGLibA_21781	HNF4A	402.206	3.19731	0	204.171
HGLibA_15448	ERCC6L	87.351	0	0	144.568
HGLibB_20806	HAO2	479.012	0	0	419.772
HGLibB_52030	TTC28	656.615	0	0	552.07
HGLibA_07857	CCDC71L	389.82	0.965184	0	265.692
HGLibA_60296	hsa-mir-4472-1	28.6824	0	0	75.0189
HGLibA_25082	KLF7	152.538	0	0	182.077
HGLibB_43545	SERPINI1	78.8527	0.965184	0	92.509
HGLibB_14051	DTWD1	99.4871	0	0	144.234
HGLibB_07973	CCL17	86.9591	0	0	90.5196
HGLibB_16368	FAM198B	218.135	0	0	165.124
HGLibB_20196	GRB10	39.7948	0	0	32.8258
HGLibA_31151	NARR	132.982	0	0	102.369
HGLibB_03700	ATP6V0A1	102.435	0	0	300.192
HGLibB_16402	FAM205A	173.181	0	0	150.203
HGLibA_28707	MDP1	92.566	0	0	94.555
HGLibB_15396	ERBB3	269.635	0	1.55363	257.633
HGLibA_28237	MAP7D2	99.7366	0	0	126.594
HGLibB_05269	C12orf60	324.991	0.965184	0	282.287
HGLibA_25469	KRT28	76.921	0	1.55363	62.5157
HGLibB_26440	LIFR	30.9515	0	0	109.419
HGLibB_40613	RC3H2	296.902	0	0	341.189
HGLibB_31162	NBAS	49.3751	0.965184	0	154.182
HGLibB_26658	LMNB1	217.398	0	0	261.612
HGLibB_01131	AGA	478.927	0	1.55363	269.356
HGLibA_39018	PSD3	121.333	0	0	190.886
HGLibA_60251	hsa-mir-4461	27.3787	0	0	82.0519
HGLibA_44129	SIGLEC11	213.814	0	0	232.09
HGLibA_16038	FAM115C	590.03	0.965184	0	472.775
HGLibB_55815	ZNF367	109.067	0	0	134.287
HGLibB_25779	KRTAP6-1	394.179	0	4.42602	439.453
HGLibA_16965	FBP1	43.0236	0	0	103.932
HGLibB_13209	DICER1	53.7116	0	0	409.825
HGLibB_28393	MATN3	300.672	0	0	338.205
HGLibB_48132	TADA3	257.929	2.23213	0	364.849
HGLibA_29790	MPV17L2	84.0916	0	0	167.23
HGLibA_29572	MNS1	62.5798	0	0	152.382
HGLibB_12778	DEFA1	350.047	0	0	206.902
HGLibA_32646	NRARP	187.173	0.965184	0	133.627
HGLibB_33912	OR4C45	356.68	0.965184	0	448.406
HGLibB_22519	IDH3G	226.978	0	0	227.791
HGLibA_18117	FTH1	133.634	0	0	440.736
HGLibB_56674	ZNF782	146.651	0	1.55363	188.002
HGLibA_02270	AOC2	116.77	0	0	139.879
HGLibB_36419	PHTF2	133.386	0	0	145.229
HGLibB_43236	SELENBP1	638.928	2.23213	0	419.772
HGLibA_58288	hsa-mir-22	252.275	0	1.43619	276.632
HGLibA_14665	EHD1	149.931	0	0	194.58
HGLibB_02365	APBA1	76.6419	0	0	152.974
HGLibB_04777	BRD4	3.59964	0	0	37.7994
HGLibA_24050	KAT2A	296.602	0	0	96.8994
HGLibA_18785	GCHFR	219.681	0	0	141.442
HGLibA_39314	PTGER1	270.527	0.965184	0	175.825
HGLibA_20162	GPSM3	142.76	2.23213	0	166.448
HGLibA_31958	NIPAL2	205.992	0	2.98982	268.036
HGLibA_58785	hsa-mir-3178	52.1499	0	0	34.3836
HGLibA_46121	SOBP	12.3856	0	0	42.1981
HGLibB_15234	EPB41L5	97.2763	0	0	139.261
HGLibA_44135	SIGLEC14	112.122	0	0	182.077
HGLibB_40203	RAPGEF4	557.128	2.23213	2.98982	416.788
HGLibA_07409	CBLN2	540.403	0.965184	1.43619	201.258
HGLibB_33579	OR13H1	448.06	0	0	279.516
HGLibA_04261	BCAS4	266.616	0	0	210.209
HGLibA_26013	LAP3	162.968	0	0	152.382
HGLibB_32527	NR0B2	293.303	0.965184	0	269.569
HGLibB_40450	RBM18	129.617	0	0	148.213
HGLibA_12714	DDX42	33.3306	0	0	106.277
HGLibB_18066	FSHR	272.668	2.23213	0	315.326
HGLibB_35039	PAM16	65.5878	0	0	181.039
HGLibA_38726	PRPF38B	26.0749	0	1.55363	200.05
HGLibA_15148	ENO4	153.842	0	0	178.17
HGLibB_48198	TAF8	117.826	0	0	128.319
HGLibB_07308	CASP4	394.264	0	0	319.092
HGLibB_24576	KIAA0232	168.76	0	0	234.541
HGLibA_49146	TFCP2	308.988	5.42944	0	171.137
HGLibB_50126	TMEM203	90.6438	0	0	77.5882
HGLibB_09071	CENPP	182.761	0	1.55363	304.385
HGLibB_21377	HIST1H2AL	262.181	0	0	272.553
HGLibA_20739	H1FOO	171.443	0	0	89.0849
HGLibB_52131	TTLL12	677.249	0.965184	1.43619	639.605
HGLibA_46732	SPNS1	76.2692	0	0	71.1116
HGLibB_21676	HMGCLL1	372.07	0.965184	2.98982	385.952
HGLibB_45196	SLC52A3	42.7426	0	0	41.7783
HGLibB_54262	WIZ	344.803	0	0	217.844
HGLibA_07559	CCDC117	89.3066	2.23213	1.43619	81.2704
HGLibA_52856	UFSP1	43.7606	0	0	107.058
HGLibA_56580	ZNF703	956.95	0.965184	0	422.763
HGLibB_04392	BECN1	232.137	4.46426	1.43619	307.369
HGLibA_21784	HNF4G	468.045	4.46426	3.10726	550.352
HGLibA_17593	FKBPL	217.726	0	1.55363	164.885
HGLibA_12606	DDHD2	99.7366	0.965184	0	51.5755
HGLibA_09287	CFLAR	189.695	0	0	285.228
HGLibB_42294	RSPO2	440.691	0	2.98982	460.556
HGLibA_20919	HBE1	117.337	0	0	177.602
HGLibA_18337	GABARAPL2	86.0473	0	0	104.714
HGLibB_50775	TNIP2	79.5897	2.23213	0	93.5037
HGLibB_10391	CNTN1	106.856	0	0	119.153
HGLibA_31466	NDUFA6	159.709	0.965184	0	111.747
HGLibB_22006	HPGDS	25.7929	0	0	64.6568
HGLibB_55471	ZNF180	141.493	0.965184	1.55363	86.5407
HGLibB_06946	CACNG8	22.1082	0	0	15.9155
HGLibB_19162	GJD2	571.13	2.23213	1.43619	368.828
HGLibA_36306	PHACTR4	37.1568	0	0	113.31
HGLibB_17095	FBXO48	40.5318	0	0	80.5724
HGLibA_07830	CCDC64B	59.3205	0	0	57.827
HGLibA_03117	ARRDC2	48.2386	0.965184	0	125.031
HGLibA_28399	MAST1	104.952	0	1.43619	63.2972
HGLibB_47664	SUGP2	137.071	0	0	219.833
HGLibA_17782	FOLR1	37.1568	0	0	103.932
HGLibB_07036	CALML6	216.661	0	0	194.965
HGLibA_22544	IDH3A	45.7162	0	0	84.3962
HGLibA_65345	NonTargetingControlGuideForHuman_0962	750.026	7.66157	3.10726	594.589
HGLibA_35386	PCDH1	173.398	5121.47	3.10726	101.02
HGLibB_47139	SSX1	42.7426	0	0	110.414
HGLibA_24302	KCNK13	254.231	1.93037	1.43619	312.01
HGLibB_28006	MAML2	148.862	0	0	61.6727
HGLibB_22471	ICAM4	210.765	0	0	140.042
HGLibA_22231	HSF5	127.767	0	1.55363	189.891
HGLibA_08197	CCT3	72.3579	0	0	139.097
HGLibB_42817	SCARB1	109.067	2.23213	0	157.166
HGLibB_56963	ZSCAN5B	269.721	0	1.55363	181.821
HGLibA_12953	DENND4B	162.316	0.965184	1.43619	273.506
HGLibA_32744	NSD1	299.862	0	1.43619	193.799
HGLibA_50540	TMEM88B	172.831	0.965184	1.43619	82.8333
HGLibA_16611	FAM47B	388.687	0	0	373.745
HGLibB_07577	CCDC127	108.33	0	0	147.219
HGLibA_28332	2018-03-11	253.579	0	0	168.011
HGLibA_31688	NEMF	11.0818	0	0	57.827
HGLibA_57373	hsa-mir-1245a	136.242	0	0	348.525
HGLibB_14808	EIF4EBP2	195.204	0	1.55363	201.928
HGLibA_34115	OR51I1	372.305	2.23213	0	518.88
HGLibB_09830	CLCN7	18.4235	0	0	23.8733
HGLibA_38872	PRRG2	250.971	0.965184	0	236.778
HGLibA_25015	KIT	15.645	0	0	37.5094
HGLibB_44873	SLC31A1	98.0132	0	0	115.388
HGLibA_63665	hsa-mir-6870	144.234	0	0	209.854
HGLibB_31224	NCAPD3	129.702	0	0	178.836
HGLibA_36458	PHRF1	23.4674	0	0	47.6682
HGLibB_36166	PGAP3	138.545	0	0	68.6357
HGLibA_19965	GPR171	99.7366	0	0	133.627
HGLibB_19289	GLRX	354.469	0.965184	0	320.087
HGLibB_10013	CLIC1	752.247	0	0	508.302
HGLibA_37776	POU4F1	136.242	0	0	178.17
HGLibA_00096	ABCA1	106.255	0	0	34.3836
HGLibA_03884	AUTS2	382.65	0	0	281.321
HGLibB_33442	OR10G2	204.87	0	0	187.789
HGLibA_42952	SCLY	287.476	0	0	224.275
HGLibA_27366	LRRC45	1010.57	7.35981	1.43619	607.965
HGLibA_11985	CYB561D2	215.77	0.965184	0	293.824
HGLibB_42699	SARS2	56.7445	0	0	86.5407
HGLibB_13647	DNASE2B	30.2146	0	0	114.393
HGLibB_39025	PSMA2	109.067	0	0	343.179
HGLibB_23685	ITGA10	171.707	0	0	92.509
HGLibA_00183	ABCC6	82.2211	0	0	178.951
HGLibA_46193	SORD	95.1735	2.23213	1.55363	86.7406
HGLibA_27782	LYZ	55.4092	0	0	109.403
HGLibA_12109	CYP2A7	378.738	0	0	265.692
HGLibA_40159	RALGAPA2	69.0986	0	0	131.283
HGLibA_04524	BIRC6	337.755	0.965184	0	433.703
HGLibA_03843	ATXN3	166.88	0	1.43619	316.486
HGLibA_22284	HSPA4	126.463	0	0	288.354
HGLibA_15739	EXOC3L1	80.8323	0	0	96.8994
HGLibA_18283	FZD8	46.9349	0	0	36.728
HGLibB_04328	BCL3	1191.38	0.965184	4.42602	662.271
HGLibA_40605	RBMXL2	597.116	0	2.98982	319.825
HGLibB_30620	MYBPHL	180.551	0	1.55363	126.33
HGLibA_51830	TSEN15	161.013	0.965184	0	267.255
HGLibA_12785	DEF6	214.551	0	0	241.467
HGLibB_06456	C6orf170	248.349	0	1.43619	285.485
HGLibA_48674	TBX5	290.735	1363.83	1.43619	288.354
HGLibA_25200	KLHL38	344.189	2.23213	0	232.871
HGLibB_54557	YAE1D1	94.3285	0	0	181.039
HGLibB_43486	SERPINB10	204.133	0	0	190.773
HGLibB_20399	GSK3A	246.138	0	0	228.786
HGLibB_55539	ZNF22	44.9534	0	0	36.8047
HGLibB_16821	FANCE	126.754	0	0	150.203
HGLibA_04613	BMP6	161.013	0	0	78.1446
HGLibB_49117	TFF3	35.3732	0	0	32.8258
HGLibA_40251	RAPGEF3	537.795	0.965184	0	299.294
HGLibA_63043	hsa-mir-6720	363.745	4.46426	0	212.553
HGLibA_54960	ZC3H13	544.966	0	1.55363	434.484
HGLibA_14946	ELMOD3	592.071	0	0	640.786
HGLibB_18942	GFRA2	69.2725	0	0	25.8627
HGLibA_50592	TMLHE	111.47	0	0	227.401
HGLibB_40236	RARRES3	21.3713	0	0	17.905
HGLibA_38473	PRICKLE2	111.47	0.965184	0	96.8994
HGLibB_15109	ENHO	0.736941	0	0	14.9208
HGLibA_38081	PPP1R26	178.613	0.965184	1.55363	178.17
HGLibB_55621	ZNF26	137.808	0	1.43619	289.464
HGLibA_17109	FBXO45	143.497	0	1.43619	146.13
HGLibA_63125	hsa-mir-6743	12.3856	0	0	43.761
HGLibB_36807	PKP2	355.943	0	1.43619	263.601
HGLibB_37442	POLD1	201.922	0	1.55363	262.606
HGLibB_55728	ZNF320	233.525	0.965184	1.55363	1332.71
HGLibA_57659	hsa-mir-1295b	234.022	0.965184	0	249.495
HGLibB_48869	TEAD2	259.318	0	1.55363	293.229
HGLibB_52948	UNC5A	449.534	0.965184	1.55363	329.253
HGLibA_05021	C10orf105	69.7504	0	0	189.891
HGLibB_50206	TMEM234	26.5299	0	0	33.8205
HGLibA_38789	PRR15L	104.3	0	0	189.11
HGLibB_12865	DEFB126	165.075	0	0	127.324
HGLibB_30442	MTRNR2L5	579.236	0.965184	0	323.071
HGLibA_14171	DUSP27	230.111	0	1.43619	231.308
HGLibB_39199	PTAR1	526.176	0	0	443.645
HGLibA_15423	ERBB4	20.8599	0	0	23.4434
HGLibA_47188	SSU72	41.7199	0.965184	1.55363	67.2044
HGLibB_19469	GNB3	119.384	0	1.43619	113.398
HGLibB_41081	RHBDF1	218.786	0	0	137.271
HGLibB_40782	REM2	53.0598	0	0	89.5249
HGLibA_08489	CD99_X	423.888	0	1.43619	464.038
HGLibA_48355	TAS1R1	178.698	0	0	209.428
HGLibA_51206	TPST2	118.074	0	0	110.184
HGLibB_15691	EWSR1	171.707	0	0	233.759
HGLibB_43297	SEMA4D	69.9244	0	1.55363	236.744
HGLibB_53584	VIL1	75.168	0	0	58.6885
HGLibA_36081	PEX10	35.2012	0	0	29.695
HGLibB_46268	SPACA1	229.189	0	0	254.648
HGLibA_46519	SPATA5L1	85.3954	0	0	240.686
HGLibB_19124	GJA5	215.924	0	1.55363	190.986
HGLibA_49057	TEX13A	74.9654	0	0	32.0393
HGLibB_23615	ISCA2	264.562	0	0	425.74
HGLibA_51619	TRIM9	357.878	0	0	187.76
HGLibB_35354	PCDH15	249.086	2.23213	0	139.261
HGLibA_35388	PCDH10	82.136	0	0	75.0189
HGLibA_31005	NAAA	166.88	0	0	91.4292
HGLibB_55576	ZNF233	181.939	0	0	140.256
HGLibB_33260	OGDHL	121.51	4.46426	0	188.002
HGLibB_03659	ATP5G3	33.8993	0	0	134.287
HGLibB_32213	NOL10	74.4311	0	0	171.092
HGLibA_31707	NETO2	14.3412	0	0	23.4434
HGLibB_45429	SLFN11	671.183	2.23213	4.30858	352.913
HGLibB_23155	IL6ST	268.162	0	0	274.33
HGLibA_26044	LARP7	77.0061	0	0	217.242
HGLibA_63511	hsa-mir-6833	57.3648	0	0	30.4764
HGLibA_24591	KIAA0101	123.289	0	1.55363	111.747
HGLibB_00374	ACADSB	478.275	0	1.55363	512.281
HGLibB_29298	MKLN1	106.856	0	0	218.839
HGLibB_35117	PAQR5	321.958	3.19731	0	264.596
HGLibA_54050	WDR24	3.25937	0	0	87.522
HGLibA_23726	ITGA2B	81.4842	0	0	120.343
HGLibA_25317	KMO	500.809	0.965184	1.55363	229.745
HGLibA_19446	GNA14	169.487	0	0	132.064
HGLibB_15101	ENDOV	288.059	0	1.55363	395.899
HGLibA_22158	HSCB	63.3168	0	0	149.256
HGLibA_46124	SOCS1	197.518	0	0	83.6148
HGLibA_29330	MKKS	471.956	0.965184	0	358.684
HGLibA_60548	hsa-mir-4523	0	0	0	9.37736
HGLibB_40502	RBM43	812.024	2.23213	1.55363	593.848
HGLibA_20948	HCAR2	674.689	2.23213	1.43619	571.237
HGLibB_16132	FAM149B1	349.962	0	0	407.835
HGLibB_35156	PARL	292.566	0	0	252.659
HGLibA_27168	LRG1	115.382	0.965184	0	111.747
HGLibA_08475	CD8B	38.4605	0	0	25.7877
HGLibB_05121	C11orf24	540.178	2.23213	0	221.609
HGLibA_06182	C2orf76	116.685	0	0	211.772
HGLibA_17376	FGF14	97.1291	0	0	200.832
HGLibB_49095	TFDP2	64.8508	0	0	26.8575
HGLibB_18668	GATC	36.1101	0	0	51.7255
HGLibA_12808	DEFA6	58.0167	0	0	58.6085
HGLibB_06791	CA13	384.598	0	1.55363	300.974
HGLibA_00707	ACY3	63.2317	0	0	141.442
HGLibA_47433	STEAP4	179.917	702.819	1.55363	293.824
HGLibA_44986	SLC35E1	139.501	0	0	90.8611
HGLibB_56558	ZNF720	20.6344	0	0	63.6621
HGLibB_04609	BMP5	47.9012	0	0	132.298
HGLibA_39137	PSMC3IP	9.7781	0	0	10.1588
HGLibB_53763	VRK3	607.155	2.23213	0	405.846
HGLibB_52323	TXK	134.123	2.23213	0	230.775
HGLibA_21715	HMGCS2	320.07	0	0	217.242
HGLibB_06113	C2orf27A	70.0094	0	0	240.722
HGLibB_27500	LSM3	218.135	0	1.55363	330.247
HGLibA_60142	hsa-mir-4436b-1	475.953	0	3.10726	376.87
[truncated: 117,462 more rows]
