# Supplementary material for: SEC24A identified as an essential mediator of thapsigargin-induced cell death in a genome-wide CRISPR/Cas9 screen
Source: Cell Death Discov. 2018 Dec 18;4:115. doi: 10.1038/s41420-018-0135-5 (PMC6299087; doi:10.1038/s41420-018-0135-5)
Supplement: Supplementary file 3 — Supplemental Data Set 2 [file 41420_2018_135_MOESM3_ESM.xlsx]

## Sheet: comb_Thapsigargin.gene_summary
Gene	Number of sgRNAs	neg|RRA score	neg|p-value	neg|fdr	neg|Rank	neg|good sgrna	neg|lfc	pos|RRA score	pos|p-value	pos|fdr	pos|Rank	pos|good sgRNAs	pos|lfc
SEC24A	6	1	1	1	21813	0	2.3656	8.1418e-15	2.2694e-07	0.00495	1	5	2.3656
PNPLA8	6	0.41395	0.66882	1	13957	1	-5.7888	1.7362e-06	2.9502e-06	0.032178	2	2	-5.7888
C12orf40	6	0.64897	0.83829	1	17431	2	-6.9492	2.5213e-05	4.4707e-05	0.325083	3	1	-6.9492
PSEN1	6	0.75172	0.88071	1	18450	2	-6.1714	7.5636e-05	9.055e-05	0.493812	4	1	-6.1714
ALG6	6	0.19753	0.43116	0.981805	9198	2	-7.1293	0.00012606	0.00013775	0.60099	5	1	-7.1293
STK17B	6	0.46153	0.70365	1	14699	3	-6.7899	0.00017648	0.00019948	0.725248	6	1	-6.7899
DPH5	6	0.52934	0.75308	1	15739	2	-7.0901	0.00022689	0.00023852	0.743281	7	1	-7.0901
ZNF804B	6	0.48868	0.72339	1	15154	2	-6.714	0.00027731	0.0002898	0.785329	8	1	-6.714
2018-03-10	6	0.96176	0.96934	1	20726	1	-7.2563	0.00032772	0.00034018	0.785329	9	1	-7.2563
LNP1	5	0.27816	0.50779	0.993203	11359	3	-6.4075	0.00035713	0.00037105	0.785329	10	1	-6.4075
TMEM129	6	0.030219	0.10971	0.83601	2576	5	-8.2657	0.00037813	0.00039601	0.785329	11	1	-8.2657
GAGE12D	3	5.6364e-05	0.00016771	0.243894	17	2	-9.0562	0.00046636	0.00049042	0.841231	12	1	-9.0562
hsa-mir-661	4	0.99248	0.99249	1	21433	0	-5.4289	0.00052096	0.00053899	0.841231	13	1	-5.4289
KIAA1755	6	0.49374	0.72706	1	15236	3	-6.1302	0.00052935	0.00053989	0.841231	14	1	-6.1302
ATG12	6	0.82258	0.91255	1	19211	2	-6.6654	0.00057976	0.00059027	0.858416	15	1	-6.6654
ARHGAP24	6	0.97644	0.97786	1	20997	1	-6.2596	0.00063016	0.00063203	0.861696	16	1	-6.2596
TACSTD2	6	0.036813	0.12789	0.855321	2949	3	-6.1176	0.00068055	0.00067923	0.871578	17	1	-6.1176
UAP1	6	0.10392	0.28966	0.940769	6277	4	-7.6016	0.00073095	0.00072825	0.882563	18	1	-7.6016
GABRE	6	0.1155	0.31096	0.949674	6712	3	-7.2219	0.00083174	0.00083764	0.887039	19	1	-7.2219
NonTargetingControlGuideForHuman_0139	1	0.99916	0.99919	1	21712	0	2.4022	0.00084463	0.00084626	0.887039	20	1	2.4022
LEAP2	6	0.38624	0.64844	1	13565	3	-7.5053	0.00088212	0.00089846	0.887039	21	1	-7.5053
hsa-mir-320c-1	4	0.72752	0.82616	1	18205	1	-3.9891	0.00089056	0.00090799	0.887039	22	1	-3.9891
CIDEA	6	0.51049	0.7394	1	15459	3	-6.6212	0.0009829	0.00099105	0.887039	23	1	-6.6212
ZNF709	6	0.80378	0.90363	1	18992	2	-5.3564	0.0010333	0.001036	0.887039	24	1	-5.3564
PRND	6	0.019437	0.078522	0.807965	1844	5	-7.3174	0.0010837	0.0010909	0.887039	25	1	-7.3174
hsa-mir-4796	4	0.22991	0.42639	0.981311	10063	3	-6.9836	0.0010921	0.0011023	0.887039	26	1	-6.9836
ZNF169	6	0.5672	0.78018	1	16286	3	-5.4905	0.001134	0.0011377	0.887039	27	1	-5.4905
SFXN4	6	0.31342	0.58088	1	12227	3	-7.0332	0.0011844	0.0011821	0.887039	28	1	-7.0332
FAM156B	2	0.10521	0.17805	0.888118	6353	1	-2.0183	0.0012015	0.0011912	0.887039	29	1	-2.0183
RMND5A	6	0.9509	0.96475	1	20558	1	-5.2758	0.0012348	0.0012384	0.887039	30	1	-5.2758
PFAS	6	0.12252	0.32178	0.952706	6954	4	-7.1113	0.0012852	0.0012902	0.887039	31	1	-7.1113
FXYD2	5	0.20776	0.43327	0.981805	9470	2	-5.3721	0.001323	0.0013419	0.887039	32	1	-5.3721
C19orf21	3	0.028963	0.072754	0.795389	2497	2	-7.0669	0.0013483	0.0013392	0.887039	33	1	-7.0669
SAR1A	6	0.28371	0.54422	0.998423	11493	4	-6.7816	0.0013859	0.0013859	0.889196	34	1	-6.7816
MSN	6	0.44594	0.69229	1	14468	3	-6.5168	0.0014363	0.0014359	0.894908	35	1	-6.5168
CRISP2	6	0.3682	0.63501	1	13278	2	-5.9836	0.0014866	0.0014921	0.904153	36	1	-5.9836
NGLY1	6	0.94966	0.96428	1	20544	1	-5.1023	0.001537	0.0015412	0.908617	37	1	-5.1023
CTNNBIP1	6	0.23757	0.48515	0.992454	10257	2	-5.4211	0.0016881	0.0017141	0.915196	38	1	-5.4211
CHRM4	6	0.040779	0.13863	0.856698	3208	4	-7.665	0.0017384	0.0017613	0.915196	39	1	-7.665
SAMD3	6	0.3111	0.57814	1	12178	3	-6.3583	0.0017888	0.0018071	0.915196	40	1	-6.3583
PLA2G16	6	0.0033551	0.016337	0.665934	435	4	-8.1862	0.0018391	0.0018562	0.915196	41	1	-8.1862
TDP1	6	0.34967	0.62124	1	13001	3	-7.0269	0.0018895	0.0019124	0.915196	42	1	-7.0269
SYNE4	6	0.1867	0.41613	0.981126	8873	4	-7.0753	0.0019398	0.0019696	0.915196	43	1	-7.0753
MAMLD1	6	0.028541	0.10497	0.83601	2467	4	-7.549	0.0019902	0.0020182	0.915196	44	1	-7.549
FRG2C	5	0.96741	0.96761	1	20815	1	-4.676	0.0020783	0.0020926	0.915196	45	1	-4.676
TLK2	6	0.72211	0.86861	1	18149	2	-6.0257	0.0020908	0.0021171	0.915196	46	1	-6.0257
OAZ3	6	0.05591	0.17785	0.888118	4023	3	-6.5949	0.0021412	0.0021652	0.915196	47	1	-6.5949
CES2	6	0.26406	0.51958	0.994371	10981	3	-6.9713	0.0021915	0.0022179	0.915196	48	1	-6.9713
C1GALT1	6	0.21366	0.45329	0.985745	9628	4	-7.3085	0.0022418	0.0022715	0.915196	49	1	-7.3085
DHRSX_Y	5	0.022999	0.084337	0.811124	2100	3	-6.9492	0.0022881	0.0023237	0.915196	50	1	-6.9492
NCF2	6	0.98234	0.9826	1	21137	1	-6.194	0.0022922	0.0023237	0.915196	51	1	-6.194
WNK4	6	0.05639	0.17904	0.889085	4040	5	-7.8549	0.0023425	0.0023695	0.915196	52	1	-7.8549
DCN	6	0.11027	0.30288	0.945083	6554	4	-6.9287	0.0023928	0.0024158	0.915196	53	1	-6.9287
HIST1H4H	6	0.16435	0.38434	0.972938	8222	4	-6.9317	0.0024432	0.0024771	0.915196	54	1	-6.9317
FAM208B	6	0.045304	0.15054	0.868294	3458	3	-6.856	0.0025438	0.0025787	0.915196	55	1	-6.856
NPTX1	6	0.78439	0.89496	1	18780	1	-6.9662	0.0025941	0.0026246	0.915196	56	1	-6.9662
PLEKHF2	6	0.20645	0.44343	0.984537	9440	4	-6.6367	0.0026444	0.0026818	0.915196	57	1	-6.6367
hsa-mir-4419a	3	0.98624	0.9864	1	21248	0	-5.9606	0.0027583	0.0027317	0.915196	58	1	-5.9606
NCKIPSD	6	0.058438	0.18414	0.892194	4148	5	-7.1273	0.0027954	0.0028352	0.915196	59	1	-7.1273
C9orf24	6	0.064804	0.19983	0.903554	4458	5	-7.6616	0.0028457	0.0028869	0.915196	60	1	-7.6616
DDAH2	6	0.031866	0.11431	0.839276	2678	2	-7.2673	0.002896	0.0029314	0.915196	61	1	-7.2673
BHMT	6	0.16989	0.39233	0.974572	8401	4	-6.8878	0.0029463	0.0029777	0.915196	62	1	-6.8878
STC1	6	0.15631	0.37259	0.971463	7982	4	-7.9935	0.0029966	0.0030222	0.915196	63	1	-7.9935
LRBA	6	0.11383	0.30842	0.948516	6665	3	-6.9919	0.0030469	0.0030775	0.915196	64	1	-6.9919
TBC1D31	3	0.34073	0.49489	0.993023	12833	1	-5.2421	0.0030602	0.0030294	0.915196	65	1	-5.2421
ZCCHC18	6	0.4918	0.72563	1	15204	2	-6.9463	0.0030972	0.0031288	0.915196	66	1	-6.9463
NPY	6	0.14692	0.35869	0.966319	7706	3	-7.1095	0.0031475	0.0031783	0.915196	67	1	-7.1095
KCNN2	5	0.11582	0.28606	0.940142	6723	4	-7.8011	0.0031686	0.0031729	0.915196	68	1	-7.8011
BUB1	6	0.87259	0.93837	1	19779	2	-6.1874	0.0031978	0.0032228	0.915196	69	1	-6.1874
ALG8	6	0.97043	0.97392	1	20872	1	-6.1106	0.0032481	0.0032673	0.915196	70	1	-6.1106
ARHGEF11	6	0.037248	0.12907	0.855321	2968	4	-7.764	0.0032983	0.0033145	0.915196	71	1	-7.764
ILKAP	6	0.74364	0.87732	1	18375	1	-6.5074	0.0033486	0.0033603	0.915196	72	1	-6.5074
RGPD1	4	0.94661	0.94642	1	20507	0	-4.2487	0.0034078	0.0034411	0.915196	73	1	-4.2487
AP3D1	6	0.94756	0.96351	1	20513	1	-6.6559	0.0034995	0.0035155	0.915196	74	1	-6.6559
LIPG	6	0.11156	0.30487	0.945884	6594	4	-7.419	0.0035497	0.0035627	0.915196	75	1	-7.419
hsa-mir-544b	4	0.95607	0.95595	1	20624	0	-6.176	0.0036089	0.003644	0.915196	76	1	-6.176
hsa-mir-8076	4	0.43151	0.61945	1	14251	2	-6.6754	0.0036425	0.0036803	0.915196	77	1	-6.6754
RNF157	6	0.56041	0.77527	1	16186	3	-6.6776	0.0036503	0.0036608	0.915196	78	1	-6.6776
ARL8B	6	0.0016881	0.008506	0.58533	247	2	-6.6105	0.0037006	0.0037125	0.915196	79	1	-6.6105
RAVER1	6	0.022481	0.087518	0.811702	2069	3	-7.2186	0.0037508	0.0037593	0.915196	80	1	-7.2186
CARD6	6	0.63886	0.83113	1	17274	2	-6.2134	0.0038514	0.0038718	0.915196	81	1	-6.2134
GIF	6	0.0019902	0.0099861	0.630311	270	3	-7.396	0.0039016	0.0039263	0.915196	82	1	-7.396
CDCP1	6	0.17272	0.39637	0.974888	8493	4	-7.3057	0.0039519	0.0039844	0.915196	83	1	-7.3057
ENTPD2	6	0.079958	0.2357	0.914857	5219	3	-6.9565	0.0040022	0.0040348	0.915196	84	1	-6.9565
YWHAQ	6	0.99129	0.99131	1	21386	0	-6.2674	0.0040524	0.0040779	0.915196	85	1	-6.2674
ZMYND12	6	0.57078	0.78276	1	16332	2	-6.2992	0.0041027	0.0041283	0.915196	86	1	-6.2992
hsa-mir-656	4	0.01918	0.061454	0.777376	1825	3	-7.9819	0.0041117	0.0041455	0.915196	87	1	-7.9819
HIST1H2AE	6	0.88676	0.94634	1	19957	2	-6.4864	0.0041529	0.0041846	0.915196	88	1	-6.4864
FAM181B	6	0.84443	0.92336	1	19438	2	-7.1504	0.0042032	0.0042345	0.915196	89	1	-7.1504
hsa-mir-4436b-1	4	0.85034	0.87629	1	19507	1	-5.2346	0.0042123	0.0042522	0.915196	90	1	-5.2346
VPS36	6	0.9388	0.96053	1	20421	1	-5.9338	0.0042534	0.0042871	0.915196	91	1	-5.9338
SCGN	6	0.10197	0.28538	0.939528	6207	4	-7.2462	0.0043037	0.0043457	0.915196	92	1	-7.2462
MYO3A	6	0.28971	0.55181	0.999414	11650	1	-6.7728	0.0043539	0.0043952	0.915196	93	1	-6.7728
SMCR9	6	0.25493	0.50778	0.993203	10742	1	-6.558	0.0044041	0.0044451	0.915196	94	1	-6.558
RHO	6	0.024579	0.093695	0.821645	2205	3	-6.5104	0.0044544	0.0044968	0.915196	95	1	-6.5104
hsa-mir-4459	4	0.99546	0.99544	1	21542	0	-5.0393	0.0044803	0.0045259	0.915196	96	0	-5.0393
PLEKHG4B	6	0.63781	0.83038	1	17249	3	-6.2163	0.0045046	0.0045454	0.915196	97	1	-6.2163
NES	6	0.96339	0.97013	1	20749	1	-6.6496	0.0046051	0.0046462	0.915196	98	1	-6.6496
UGT2B7	6	0.27476	0.53311	0.9958	11268	3	-6.8283	0.0046553	0.004702	0.915196	99	1	-6.8283
UPK1B	6	0.64733	0.83716	1	17405	2	-6.631	0.0047055	0.004751	0.915196	100	1	-6.631
C1orf127	6	0.74706	0.87877	1	18404	2	-5.9718	0.0047558	0.0048064	0.915196	101	1	-5.9718
BAG5	5	0.60724	0.77918	1	16829	1	-6.6079	0.0047603	0.0047832	0.915196	102	1	-6.6079
AQR	4	0.37715	0.58017	1	13418	1	-6.2474	0.0047818	0.0048436	0.915196	103	0	-6.2474
PPP1R15B	6	0.99731	0.99734	1	21608	0	-5.6997	0.004806	0.0048586	0.915196	104	1	-5.6997
PCBD1	6	0.47035	0.71	1	14851	3	-6.7343	0.0048562	0.0049099	0.915196	105	1	-6.7343
IQCF3	6	0.099943	0.28102	0.936926	6121	3	-7.8257	0.0049064	0.0049593	0.915196	106	1	-7.8257
MOS	6	0.66512	0.84659	1	17631	1	-6.0009	0.0049567	0.0050061	0.915196	107	1	-6.0009
TCP11L1	6	0.17704	0.40247	0.976145	8610	4	-6.5622	0.0050069	0.0050524	0.915196	108	1	-6.5622
hsa-mir-548i-3	3	0.99991	0.99991	1	21785	0	-4.2173	0.0050215	0.0050161	0.915196	109	0	-4.2173
GCOM1	4	0.37643	0.57965	1	13408	2	-6.8032	0.0051503	0.0051822	0.915196	110	0	-6.8032
RGS22	6	0.1312	0.33509	0.957029	7224	4	-7.2884	0.0051575	0.0051981	0.915196	111	1	-7.2884
STK24	6	0.13964	0.34792	0.962518	7485	4	-7.7104	0.0052077	0.0052512	0.915196	112	1	-7.7104
ZBTB3	6	0.11422	0.30904	0.949081	6677	2	-6.8272	0.0052579	0.0053034	0.915196	113	1	-6.8272
ASMTL_X	6	0.36431	0.63211	1	13225	3	-7.0343	0.0053081	0.0053529	0.915196	114	1	-7.0343
ACOT6	6	0.82733	0.91492	1	19261	2	-5.7713	0.0053583	0.0053964	0.915196	115	1	-5.7713
hsa-mir-4280	4	0.76204	0.83823	1	18553	1	-5.17	0.0053846	0.0054255	0.915196	116	0	-5.17
KHDC3L	6	0.6892	0.85573	1	17847	2	-6.3515	0.0055591	0.0056007	0.915196	117	1	-6.3515
TIMM13	5	0.99749	0.99747	1	21616	0	-5.5451	0.0055973	0.0056443	0.915196	118	0	-5.5451
MCM4	6	0.95987	0.96844	1	20683	1	-5.8787	0.0056093	0.0056515	0.915196	119	1	-5.8787
MRAP2	6	0.026946	0.10041	0.832486	2357	5	-7.5394	0.0057599	0.0058095	0.915196	120	1	-7.5394
PLEKHG1	6	0.10971	0.302	0.944095	6535	3	-6.3337	0.0058101	0.0058603	0.915196	121	1	-6.3337
PHRF1	6	0.76488	0.88635	1	18578	2	-6.0024	0.0058602	0.0059198	0.915196	122	1	-6.0024
NPFFR1	6	0.77189	0.88945	1	18647	2	-6.7785	0.0059104	0.0059729	0.915196	123	1	-6.7785
PKNOX2	6	0.7936	0.89904	1	18875	2	-5.9244	0.0059606	0.0060128	0.915196	124	1	-5.9244
TLR8	6	0.24024	0.48863	0.992467	10329	3	-6.2161	0.0060108	0.006065	0.915196	125	1	-6.2161
EPDR1	6	0.91438	0.95379	1	20171	1	-5.8931	0.0060609	0.0061104	0.915196	126	1	-5.8931
OLFM3	6	0.2665	0.52266	0.994593	11057	2	-5.7294	0.0062114	0.006267	0.915196	127	1	-5.7294
EGLN2	6	0.20777	0.44525	0.985174	9471	2	-6.476	0.0062616	0.0063201	0.915196	128	1	-6.476
CD27	6	0.36164	0.63008	1	13177	3	-7.0558	0.0064121	0.0064853	0.915196	129	0	-7.0558
CCDC174	6	0.73258	0.87281	1	18248	2	-6.6635	0.0064622	0.0065407	0.915196	130	0	-6.6635
hsa-mir-6088	4	0.92141	0.92263	1	20237	1	-3.6397	0.0066898	0.0067422	0.915196	131	0	-3.6397
hsa-mir-1268b	4	0.99964	0.99963	1	21755	0	-3.5019	0.0066898	0.0067422	0.915196	132	0	-3.5019
hsa-mir-4741	4	0.82943	0.86611	1	19282	1	-4.2626	0.0066898	0.0067422	0.915196	133	0	-4.2626
hsa-mir-938	4	0.19173	0.37353	0.971463	9017	1	-5.353	0.0066898	0.0067422	0.915196	134	0	-5.353
hsa-mir-4736	4	0.51444	0.68056	1	15518	1	-6.5845	0.0066898	0.0067422	0.915196	135	0	-6.5845
hsa-mir-1827	4	0.46559	0.64436	1	14753	1	-6.8084	0.0066898	0.0067422	0.915196	136	0	-6.8084
hsa-mir-4738	4	0.99578	0.99575	1	21553	0	-3.1729	0.0066898	0.0067422	0.915196	137	0	-3.1729
hsa-mir-6508	4	0.29864	0.51649	0.994371	11879	2	-6.278	0.0066898	0.0067422	0.915196	138	0	-6.278
hsa-mir-5692c-2	4	0.29557	0.5126	0.994371	11794	2	-7.2756	0.0066898	0.0067422	0.915196	139	0	-7.2756
hsa-mir-4492	4	0.0028712	0.010223	0.635562	362	2	-6.7681	0.0066898	0.0067422	0.915196	140	0	-6.7681
hsa-mir-7108	4	0.99422	0.99424	1	21498	0	-3.7957	0.0066898	0.0067422	0.915196	141	0	-3.7957
hsa-mir-1273h	4	0.99334	0.99335	1	21462	0	-3.4805	0.0066898	0.0067422	0.915196	142	0	-3.4805
hsa-mir-1273c	4	0.87195	0.88825	1	19768	1	-5.3475	0.0066898	0.0067422	0.915196	143	0	-5.3475
ENO4	6	0.42719	0.67851	1	14173	1	-6.3209	0.006713	0.0067985	0.915196	144	0	-6.3209
TMEM161A	6	0.33216	0.60331	1	12641	3	-6.5383	0.006713	0.0067985	0.915196	145	0	-6.5383
ZNF559	6	0.7275	0.87074	1	18203	2	-6.1733	0.006713	0.0067985	0.915196	146	0	-6.1733
ATR	6	0.28596	0.54708	0.999247	11548	3	-6.3343	0.006713	0.0067985	0.915196	147	0	-6.3343
KPNB1	6	0.97861	0.97949	1	21045	1	-6.1054	0.006713	0.0067985	0.915196	148	0	-6.1054
PHF5A	6	0.37232	0.63803	1	13339	2	-5.9609	0.006713	0.0067985	0.915196	149	0	-5.9609
RPL22L1	6	0.8795	0.94223	1	19866	1	-6.0074	0.006713	0.0067985	0.915196	150	0	-6.0074
NonTargetingControlGuideForHuman_0003	1	0.99321	0.9932	1	21454	0	-1.1633	0.0067865	0.006744	0.915196	151	0	-1.1633
RHBDF1	6	0.30794	0.57426	1	12107	2	-5.768	0.0069637	0.0070331	0.915196	152	0	-5.768
GLMN	6	0.10871	0.30002	0.943621	6499	3	-7.647	0.0070138	0.007079	0.915196	153	0	-7.647
FOXP3	6	0.6649	0.84651	1	17628	2	-6.7455	0.0070639	0.0071298	0.915196	154	0	-6.7455
RBM4B	6	0.94388	0.96222	1	20477	1	-5.5292	0.0071141	0.0071757	0.915196	155	0	-5.5292
SRPR	6	0.7936	0.89904	1	18878	2	-6.1583	0.0073897	0.007463	0.915196	156	0	-6.1583
MTERFD1	6	0.96049	0.96872	1	20695	1	-5.5328	0.0073897	0.007463	0.915196	157	0	-5.5328
SF3B1	6	0.93461	0.95919	1	20374	1	-6.469	0.0073897	0.007463	0.915196	158	0	-6.469
RAD21	6	0.88748	0.94677	1	19967	1	-5.9897	0.0073897	0.007463	0.915196	159	0	-5.9897
IL12A	6	0.57485	0.78566	1	16394	1	-6.051	0.0073897	0.007463	0.915196	160	0	-6.051
PRKRIP1	6	0.12334	0.32301	0.953318	6978	1	-6.4471	0.0073897	0.007463	0.915196	161	0	-6.4471
TCEB2	6	0.9509	0.96475	1	20557	1	-6.1271	0.0073897	0.007463	0.915196	162	0	-6.1271
OR10A3	6	0.39951	0.65824	1	13746	2	-6.42	0.0073897	0.007463	0.915196	163	0	-6.42
CASP5	6	0.34899	0.62072	1	12981	3	-7.2477	0.0076152	0.0076949	0.915196	164	0	-7.2477
PPT2	6	0.5	0.73168	1	15318	1	-6.5918	0.0076653	0.0077457	0.915196	165	0	-6.5918
NonTargetingControlGuideForHuman_0066	1	0.99226	0.99222	1	21422	0	-1.2192	0.0077445	0.0076994	0.915196	166	0	-1.2192
C1orf194	6	0.19313	0.42505	0.981311	9066	3	-7.0406	0.0077655	0.007846	0.915196	167	0	-7.0406
PTPRF	6	0.43894	0.68713	1	14361	2	-6.9898	0.0078657	0.0079527	0.915196	168	0	-6.9898
MLLT10	6	0.22688	0.47102	0.989534	9987	2	-6.2481	0.0078657	0.0079527	0.915196	169	0	-6.2481
RPS8	6	0.95582	0.96669	1	20619	1	-4.6618	0.0078657	0.0079527	0.915196	170	0	-4.6618
DNAJA4	6	0.87412	0.93921	1	19798	1	-4.7689	0.0079659	0.0080444	0.915196	171	0	-4.7689
SHROOM1	6	0.40519	0.66239	1	13826	3	-6.5631	0.008016	0.0080889	0.915196	172	0	-6.5631
GLT8D1	6	0.40357	0.66124	1	13798	1	-5.377	0.0081162	0.0081855	0.915196	173	0	-5.377
MFSD2A	6	1	1	1	21814	0	0.55213	0.0081662	0.0082268	0.915196	174	0	0.55213
PSMB10	6	0.17775	0.40349	0.976983	8627	2	-7.2716	0.0082163	0.008279	0.915196	175	0	-7.2716
ISCU	5	0.99719	0.99718	1	21603	0	-4.4353	0.0083552	0.0084361	0.915196	176	0	-4.4353
CHRNB4	5	0.31006	0.54066	0.998366	12152	3	-7.7338	0.0083552	0.0084361	0.915196	177	0	-7.7338
ST13	5	0.47344	0.69914	1	14896	2	-6.6295	0.0083552	0.0084361	0.915196	178	0	-6.6295
SLC18B1	5	0.17802	0.3957	0.974888	8633	3	-7.6378	0.0083552	0.0084361	0.915196	179	0	-7.6378
hsa-mir-548y	4	0.23041	0.42706	0.981311	10078	3	-6.4819	0.0088454	0.0088736	0.915196	180	0	-6.4819
RPL41	4	0.08307	0.20942	0.907934	5363	1	-5.146	0.0088454	0.0088736	0.915196	181	0	-5.146
GSPT1	4	0.99086	0.99087	1	21370	0	-6.0554	0.0088454	0.0088736	0.915196	182	0	-6.0554
hsa-mir-3163	4	0.93652	0.93633	1	20385	1	-4.3191	0.0088454	0.0088736	0.915196	183	0	-4.3191
hsa-mir-7641-2	3	0.13207	0.2747	0.934766	7252	1	-5.7841	0.0088612	0.0087697	0.915196	184	0	-5.7841
NonTargetingControlGuideForHuman_0019	1	0.99077	0.99074	1	21369	0	-1.6029	0.0092321	0.00919	0.915196	185	0	-1.6029
hsa-mir-6827	3	0.69775	0.74651	1	17916	1	-6.0437	0.010014	0.0099275	0.915196	186	0	-6.0437
TDRD12	6	0.23111	0.47663	0.990103	10101	4	-7.7599	0.010018	0.010096	0.915196	187	0	-7.7599
SLCO2B1	6	0.30091	0.56563	1	11935	4	-7.2772	0.010018	0.010096	0.915196	188	0	-7.2772
CDK11A	6	0.80008	0.90195	1	18958	1	-5.0837	0.010018	0.010096	0.915196	189	0	-5.0837
RSPH10B	6	0.79796	0.90103	1	18937	1	-6.8811	0.010018	0.010096	0.915196	190	0	-6.8811
LLPH	6	0.99728	0.99731	1	21607	0	-5.5883	0.010018	0.010096	0.915196	191	0	-5.5883
MANF	6	0.63358	0.82743	1	17188	3	-7.0209	0.010018	0.010096	0.915196	192	0	-7.0209
CDK5R1	6	0.73907	0.87542	1	18320	2	-6.5376	0.010018	0.010096	0.915196	193	0	-6.5376
PGRMC2	6	0.65024	0.83915	1	17459	3	-6.1994	0.010018	0.010096	0.915196	194	0	-6.1994
MAGED2	6	0.55862	0.77403	1	16171	3	-6.8728	0.010018	0.010096	0.915196	195	0	-6.8728
MRPL18	6	0.7479	0.87911	1	18412	2	-6.6932	0.010018	0.010096	0.915196	196	0	-6.6932
PYROXD1	6	0.93507	0.95932	1	20377	1	-4.8077	0.010018	0.010096	0.915196	197	0	-4.8077
MIER1	6	0.2316	0.4773	0.990103	10117	3	-6.3172	0.010018	0.010096	0.915196	198	0	-6.3172
TBXAS1	6	0.30138	0.56622	1	11957	3	-6.0964	0.010018	0.010096	0.915196	199	0	-6.0964
TMA7	6	0.99944	0.99944	1	21738	0	-4.5287	0.010018	0.010096	0.915196	200	0	-4.5287
TRPM5	6	0.038876	0.13348	0.855486	3088	4	-8.2562	0.010018	0.010096	0.915196	201	0	-8.2562
RMDN2	6	0.020671	0.082194	0.811124	1924	2	-4.8334	0.010018	0.010096	0.915196	202	0	-4.8334
FYCO1	6	0.75786	0.88335	1	18509	2	-6.2154	0.010018	0.010096	0.915196	203	0	-6.2154
PRKAB1	6	0.40371	0.66134	1	13803	3	-7.0839	0.010018	0.010096	0.915196	204	0	-7.0839
TMED10	6	0.10554	0.29323	0.941853	6360	2	-6.0216	0.010018	0.010096	0.915196	205	0	-6.0216
MED27	6	0.57174	0.78343	1	16351	3	-6.4917	0.010018	0.010096	0.915196	206	0	-6.4917
IMPG2	6	0.8307	0.91654	1	19289	1	-5.9859	0.010018	0.010096	0.915196	207	0	-5.9859
GINS4	6	0.99604	0.99609	1	21565	0	-6.0945	0.010018	0.010096	0.915196	208	0	-6.0945
KLF4	6	0.0224	0.087292	0.811124	2062	3	-6.1624	0.010018	0.010096	0.915196	209	0	-6.1624
PGGT1B	6	0.68056	0.85242	1	17769	2	-5.9389	0.010018	0.010096	0.915196	210	0	-5.9389
INCENP	6	0.41522	0.66975	1	13980	1	-6.1068	0.010018	0.010096	0.915196	211	0	-6.1068
RALA	6	0.069573	0.21125	0.907968	4682	2	-6.1091	0.010018	0.010096	0.915196	212	0	-6.1091
SATL1	6	0.16905	0.39112	0.974202	8381	4	-7.3313	0.010018	0.010096	0.915196	213	0	-7.3313
PPAPDC1B	6	0.97261	0.97527	1	20917	1	-5.9129	0.010018	0.010096	0.915196	214	0	-5.9129
XPO5	6	0.98063	0.98112	1	21097	1	-5.3709	0.010018	0.010096	0.915196	215	0	-5.3709
MRPL27	6	0.99764	0.99769	1	21621	0	-5.6158	0.010018	0.010096	0.915196	216	0	-5.6158
MUS81	6	0.94047	0.96107	1	20441	1	-5.8479	0.010018	0.010096	0.915196	217	0	-5.8479
GGPS1	6	0.73114	0.87223	1	18238	1	-6.233	0.010018	0.010096	0.915196	218	0	-6.233
CYP21A2	6	0.30477	0.5704	1	12034	3	-7.5989	0.010018	0.010096	0.915196	219	0	-7.5989
H2AFZ	6	0.99995	0.99995	1	21790	0	-4.9983	0.010018	0.010096	0.915196	220	0	-4.9983
CYB5B	6	0.84369	0.92299	1	19424	2	-7.0643	0.010018	0.010096	0.915196	221	0	-7.0643
COL6A1	6	0.87113	0.93757	1	19753	2	-6.002	0.010018	0.010096	0.915196	222	0	-6.002
RPA3	6	0.22988	0.47502	0.990103	10062	3	-4.7725	0.010018	0.010096	0.915196	223	0	-4.7725
UXT	6	0.70536	0.86204	1	17986	1	-5.658	0.010018	0.010096	0.915196	224	0	-5.658
TMEM88	6	0.25303	0.50532	0.993173	10691	4	-6.6557	0.010018	0.010096	0.915196	225	0	-6.6557
KAT7	6	0.97982	0.98045	1	21082	1	-5.3584	0.010018	0.010096	0.915196	226	0	-5.3584
PRPF4	6	0.98746	0.98751	1	21275	0	-5.6014	0.010018	0.010096	0.915196	227	0	-5.6014
ZNF792	6	0.27286	0.53068	0.995703	11214	4	-6.6663	0.010018	0.010096	0.915196	228	0	-6.6663
ZNF131	6	0.99325	0.99328	1	21458	0	-6.1606	0.010018	0.010096	0.915196	229	0	-6.1606
PEF1	6	0.13137	0.33535	0.957332	7231	2	-6.0051	0.010018	0.010096	0.915196	230	0	-6.0051
UBE2I	6	0.34766	0.6197	1	12957	3	-6.5104	0.010018	0.010096	0.915196	231	0	-6.5104
RAD51D	6	0.54731	0.76595	1	15992	3	-6.4289	0.010018	0.010096	0.915196	232	0	-6.4289
AK6	6	0.99987	0.99988	1	21781	0	-5.309	0.010018	0.010096	0.915196	233	0	-5.309
TMEM184A	6	0.99669	0.99674	1	21586	0	-5.9882	0.010018	0.010096	0.915196	234	0	-5.9882
ARHGAP9	6	0.050348	0.1636	0.881783	3713	4	-7.7155	0.010018	0.010096	0.915196	235	0	-7.7155
KARS	5	0.12189	0.29721	0.942742	6926	4	-6.3537	0.011045	0.011149	0.915196	236	0	-6.3537
PTMA	5	0.79633	0.89087	1	18911	1	-5.5432	0.011045	0.011149	0.915196	237	0	-5.5432
WDR38	6	0.32167	0.59085	1	12418	3	-7.3794	0.011767	0.011801	0.915196	238	0	-7.3794
hsa-mir-3180-4	4	0.99491	0.99491	1	21527	0	-5.1578	0.011797	0.011835	0.915196	239	0	-5.1578
hsa-mir-483	4	0.99755	0.99754	1	21618	0	-2.9833	0.011797	0.011835	0.915196	240	0	-2.9833
hsa-mir-1273g	4	0.17558	0.35045	0.963466	8571	1	-4.1618	0.011797	0.011835	0.915196	241	0	-4.1618
hsa-mir-4436b-2	4	0.95512	0.95495	1	20612	0	-6.4254	0.011797	0.011835	0.915196	242	0	-6.4254
hsa-mir-3648	4	0.99441	0.99441	1	21510	0	-5.0235	0.011797	0.011835	0.915196	243	0	-5.0235
hsa-mir-3685	4	0.26964	0.47929	0.991018	11136	3	-7.1935	0.011797	0.011835	0.915196	244	0	-7.1935
hsa-mir-6783	4	0.99403	0.99406	1	21493	0	-4.7942	0.011797	0.011835	0.915196	245	0	-4.7942
hsa-mir-8060	4	0.30096	0.51941	0.994371	11944	2	-5.5365	0.011797	0.011835	0.915196	246	0	-5.5365
hsa-mir-4466	4	0.98267	0.98265	1	21145	0	-3.1092	0.011797	0.011835	0.915196	247	0	-3.1092
hsa-mir-4678	4	0.41481	0.60735	1	13970	1	-5.285	0.011797	0.011835	0.915196	248	0	-5.285
hsa-mir-7515	4	0.99314	0.99314	1	21451	0	-5.7576	0.011797	0.011835	0.915196	249	0	-5.7576
hsa-mir-4499	4	0.99968	0.99966	1	21759	0	-5.1475	0.011797	0.011835	0.915196	250	0	-5.1475
hsa-mir-6860	4	0.52209	0.68638	1	15619	2	-7.4096	0.011797	0.011835	0.915196	251	0	-7.4096
AGPHD1	3	0.90249	0.90252	1	20089	0	-6.6509	0.011966	0.011879	0.915196	252	0	-6.6509
PLN	1	0.98769	0.98772	1	21282	0	-2.7797	0.012308	0.012235	0.915196	253	0	-2.7797
ATP5J2	5	0.99343	0.9934	1	21467	0	-4.9672	0.012689	0.012712	0.915196	254	0	-4.9672
RPF1	5	0.43853	0.66665	1	14354	1	-6.3774	0.012689	0.012712	0.915196	255	0	-6.3774
ATRNL1	5	0.55579	0.75203	1	16116	2	-6.9026	0.013063	0.013061	0.915196	256	0	-6.9026
hsa-mir-548aj-1	3	0.98572	0.98586	1	21234	0	-4.8267	0.013191	0.013095	0.915196	257	0	-4.8267
GAGE2D	1	0.98677	0.98677	1	21261	0	-2.1269	0.013233	0.01314	0.915196	258	0	-2.1269
VPS13D	6	0.70939	0.86358	1	18020	2	-6.2569	0.013239	0.013297	0.915196	259	0	-6.2569
OR5K2	6	0.43569	0.68472	1	14312	2	-6.5022	0.013239	0.013297	0.915196	260	0	-6.5022
POLR2K	6	0.99983	0.99983	1	21776	0	-5.4115	0.013239	0.013297	0.915196	261	0	-5.4115
COX7A2	6	0.49794	0.73018	1	15283	3	-7.1318	0.013239	0.013297	0.915196	262	0	-7.1318
KLC3	6	0.3192	0.5879	1	12355	4	-7.5075	0.013239	0.013297	0.915196	263	0	-7.5075
RWDD4	6	0.63393	0.82769	1	17195	1	-4.6869	0.013239	0.013297	0.915196	264	0	-4.6869
HARS	6	0.98796	0.988	1	21289	0	-5.2495	0.013239	0.013297	0.915196	265	0	-5.2495
ELP5	6	0.96726	0.97216	1	20811	1	-5.9493	0.013239	0.013297	0.915196	266	0	-5.9493
IGDCC3	6	0.35699	0.62663	1	13115	2	-6.9566	0.013239	0.013297	0.915196	267	0	-6.9566
S100PBP	6	0.49933	0.7312	1	15306	3	-6.9691	0.013239	0.013297	0.915196	268	0	-6.9691
NDOR1	6	0.88464	0.94511	1	19930	1	-5.4139	0.013239	0.013297	0.915196	269	0	-5.4139
ZNF212	6	0.55805	0.77364	1	16158	2	-5.8574	0.013239	0.013297	0.915196	270	0	-5.8574
HELLS	6	0.95218	0.96525	1	20575	1	-6.2323	0.013239	0.013297	0.915196	271	0	-6.2323
UBE2J1	6	0.99551	0.99557	1	21543	0	-5.231	0.013239	0.013297	0.915196	272	0	-5.231
FCHO2	6	0.9635	0.97018	1	20751	1	-5.6495	0.013239	0.013297	0.915196	273	0	-5.6495
CDK20	6	0.25421	0.50687	0.993203	10726	3	-6.9991	0.013239	0.013297	0.915196	274	0	-6.9991
PRKAG3	6	0.94592	0.96291	1	20497	1	-6.3347	0.013239	0.013297	0.915196	275	0	-6.3347
GAB4	6	0.15717	0.37384	0.971463	8001	3	-7.4115	0.013239	0.013297	0.915196	276	0	-7.4115
HSPA9	6	0.59559	0.80066	1	16686	1	-6.3515	0.013239	0.013297	0.915196	277	0	-6.3515
POLR3B	6	0.9744	0.97646	1	20954	1	-6.1246	0.013239	0.013297	0.915196	278	0	-6.1246
ARL2	6	0.9831	0.98326	1	21154	1	-6.1536	0.013239	0.013297	0.915196	279	0	-6.1536
SRI	6	0.47221	0.71137	1	14884	3	-6.4455	0.013239	0.013297	0.915196	280	0	-6.4455
ZNF585B	6	0.22312	0.46595	0.988944	9893	4	-7.0337	0.013239	0.013297	0.915196	281	0	-7.0337
TOX2	6	0.29916	0.5635	1	11887	2	-7.1447	0.013239	0.013297	0.915196	282	0	-7.1447
C5orf38	6	0.19458	0.42709	0.981311	9117	4	-7.1686	0.013239	0.013297	0.915196	283	0	-7.1686
CATSPER1	6	0.76456	0.88621	1	18572	1	-6.7573	0.013239	0.013297	0.915196	284	0	-6.7573
PBX1	6	0.20044	0.4352	0.982346	9287	2	-7.0236	0.013239	0.013297	0.915196	285	0	-7.0236
SERHL2	6	0.035737	0.12491	0.85374	2890	4	-6.8342	0.013239	0.013297	0.915196	286	0	-6.8342
ENHO	6	0.29718	0.561	1	11843	3	-7.3826	0.013239	0.013297	0.915196	287	0	-7.3826
C9orf92	6	0.46605	0.70694	1	14767	2	-7.1205	0.013239	0.013297	0.915196	288	0	-7.1205
C2orf54	6	0.29953	0.56394	1	11898	4	-7.304	0.013239	0.013297	0.915196	289	0	-7.304
ATP12A	6	0.25548	0.50849	0.993208	10766	3	-7.175	0.013239	0.013297	0.915196	290	0	-7.175
NPBWR2	6	0.2799	0.53954	0.997797	11400	4	-7.0144	0.013239	0.013297	0.915196	291	0	-7.0144
TBCC	6	0.99908	0.9991	1	21704	0	-5.7319	0.013239	0.013297	0.915196	292	0	-5.7319
RPS7	6	0.99727	0.99731	1	21606	0	-4.5196	0.013239	0.013297	0.915196	293	0	-4.5196
C20orf202	6	0.63555	0.82881	1	17212	2	-6.8045	0.013239	0.013297	0.915196	294	0	-6.8045
MT1B	6	0.043902	0.14689	0.864461	3377	4	-7.3574	0.013239	0.013297	0.915196	295	0	-7.3574
CRHBP	6	0.76878	0.88807	1	18618	2	-6.9797	0.013239	0.013297	0.915196	296	0	-6.9797
OSBP	6	0.39577	0.65548	1	13694	2	-6.4952	0.013239	0.013297	0.915196	297	0	-6.4952
PSMA4	6	0.93793	0.96026	1	20406	1	-5.8246	0.013239	0.013297	0.915196	298	0	-5.8246
HADHB	6	0.75934	0.88397	1	18527	2	-5.6587	0.013239	0.013297	0.915196	299	0	-5.6587
MUC7	6	0.5006	0.73213	1	15327	1	-6.4876	0.013239	0.013297	0.915196	300	0	-6.4876
DDX56	6	0.64129	0.83284	1	17303	1	-5.6368	0.013239	0.013297	0.915196	301	0	-5.6368
NUDT22	6	0.3894	0.65082	1	13616	3	-6.6518	0.013239	0.013297	0.915196	302	0	-6.6518
DYRK3	6	0.97884	0.97967	1	21051	1	-6.4628	0.013239	0.013297	0.915196	303	0	-6.4628
GATA6	6	0.091553	0.26228	0.930773	5729	4	-7.7616	0.013239	0.013297	0.915196	304	0	-7.7616
POLD4	6	0.38325	0.64619	1	13511	2	-6.3558	0.013239	0.013297	0.915196	305	0	-6.3558
C22orf26	6	0.66052	0.84487	1	17579	2	-6.5996	0.013239	0.013297	0.915196	306	0	-6.5996
MORC4	6	0.77175	0.88939	1	18644	1	-5.4934	0.013239	0.013297	0.915196	307	0	-5.4934
OR4D6	6	0.90184	0.95091	1	20086	1	-7.0925	0.013239	0.013297	0.915196	308	0	-7.0925
OR2B11	6	0.11116	0.30426	0.945748	6582	4	-7.4741	0.013239	0.013297	0.915196	309	0	-7.4741
PRPF19	6	0.4834	0.71955	1	15067	2	-5.1451	0.013239	0.013297	0.915196	310	0	-5.1451
hsa-mir-4258	4	0.87195	0.88825	1	19767	1	-7.0029	0.013329	0.013361	0.915196	311	0	-7.0029
hsa-mir-4679-1	1	0.98634	0.98634	1	21252	0	-2.9105	0.013661	0.013567	0.915196	312	0	-2.9105
GOLIM4	4	0.071916	0.19105	0.897329	4801	2	-6.0212	0.01446	0.014516	0.915196	313	0	-6.0212
CBWD5	4	0.55907	0.71405	1	16176	2	-6.7599	0.01446	0.014516	0.915196	314	0	-6.7599
GOLGA6B	2	0.9739	0.97408	1	20942	0	-3.9879	0.014495	0.014487	0.915196	315	0	-3.9879
hsa-mir-548aq	2	0.77654	0.7763	1	18700	0	-4.0613	0.014495	0.014487	0.915196	316	0	-4.0613
hsa-mir-3202-1	2	0.7491	0.74907	1	18424	1	-4.7493	0.014495	0.014487	0.915196	317	0	-4.7493
NonTargetingControlGuideForHuman_0813	1	0.98536	0.98535	1	21219	0	-2.2446	0.014644	0.014545	0.915196	318	0	-2.2446
UBL5	5	0.97754	0.97764	1	21016	0	-3.2991	0.014725	0.014733	0.915196	319	0	-3.2991
AMELY	5	0.16023	0.36567	0.968893	8098	2	-6.5748	0.014725	0.014733	0.915196	320	0	-6.5748
RPL24	5	0.36379	0.59452	1	13215	1	-5.178	0.014725	0.014733	0.915196	321	0	-5.178
FAM96B	5	0.99998	0.99998	1	21801	0	-5.4015	0.014725	0.014733	0.915196	322	0	-5.4015
GPC5	6	0.48651	0.72182	1	15119	3	-7.0297	0.014759	0.014797	0.915196	323	0	-7.0297
ARHGAP44	6	0.013177	0.05759	0.777376	1368	4	-7.6691	0.014809	0.014841	0.915196	324	0	-7.6691
SERGEF	6	0.1312	0.33509	0.957029	7222	4	-7.4904	0.014908	0.01494	0.915196	325	0	-7.4904
KLK9	6	0.059851	0.18765	0.89482	4221	3	-7.4891	0.014958	0.014982	0.915196	326	0	-7.4891
HLA-DPB1	6	0.54117	0.76152	1	15899	2	-7.2541	0.015008	0.015036	0.915196	327	0	-7.2541
KLF13	6	0.19656	0.42983	0.981805	9168	1	-6.0865	0.015058	0.01508	0.915196	328	0	-6.0865
PSMC4	6	0.83958	0.92097	1	19375	2	-6.1745	0.015207	0.015246	0.915196	329	0	-6.1745
SSB	6	0.99862	0.99864	1	21675	0	-6.0171	0.015207	0.015246	0.915196	330	0	-6.0171
NAE1	6	0.76024	0.88437	1	18533	1	-5.7516	0.015406	0.015428	0.915196	331	0	-5.7516
NME7	6	0.82201	0.91227	1	19204	2	-5.9374	0.015456	0.015473	0.915196	332	0	-5.9374
ITLN1	6	0.080112	0.23605	0.914857	5231	3	-6.6259	0.015506	0.01553	0.915196	333	0	-6.6259
ALDH4A1	6	0.59279	0.79863	1	16638	3	-7.3538	0.015555	0.015594	0.915196	334	0	-7.3538
ZBTB18	6	0.17492	0.39949	0.974992	8558	4	-6.6196	0.015605	0.015645	0.915196	335	0	-6.6196
hsa-mir-378b	4	0.96939	0.96932	1	20853	0	-5.8212	0.015757	0.015858	0.915196	336	0	-5.8212
hsa-mir-3117	4	0.84008	0.87116	1	19380	1	-6.746	0.015856	0.01595	0.915196	337	0	-6.746
hsa-mir-199b	4	0.60019	0.74568	1	16743	2	-7.3903	0.015889	0.015989	0.915196	338	0	-7.3903
CENPH	3	0.99986	0.99986	1	21778	0	-2.7797	0.015987	0.015908	0.915196	339	0	-2.7797
C1orf95	5	0.75993	0.86749	1	18530	2	-6.1727	0.016385	0.016444	0.915196	340	0	-6.1727
POC1B-GALNT4	5	0.0058167	0.023991	0.702472	692	4	-8.434	0.016758	0.016839	0.915196	341	0	-8.434
hsa-mir-5096	2	0.98052	0.98066	1	21094	0	-4.0051	0.017363	0.017338	0.915196	342	0	-4.0051
hsa-mir-1908	2	0.95122	0.95145	1	20566	0	-4.284	0.017363	0.017338	0.915196	343	0	-4.284
hsa-mir-130b	3	0.84347	0.84575	1	19421	1	-7.0589	0.017396	0.017326	0.915196	344	0	-7.0589
hsa-mir-548am	3	0.99524	0.99535	1	21538	0	-2.2961	0.017396	0.017326	0.915196	345	0	-2.2961
hsa-mir-1202	4	0.83802	0.87018	1	19364	1	-4.207	0.017549	0.017654	0.915196	346	0	-4.207
hsa-mir-619	4	0.94602	0.94583	1	20500	0	-4.7883	0.017549	0.017654	0.915196	347	0	-4.7883
hsa-mir-3161	4	0.043641	0.12839	0.855321	3362	3	-7.7892	0.017549	0.017654	0.915196	348	0	-7.7892
hsa-mir-877	4	0.4469	0.63062	1	14487	1	-5.1287	0.017549	0.017654	0.915196	349	0	-5.1287
hsa-mir-2392	4	0.70542	0.81906	1	17987	1	-6.9304	0.017549	0.017654	0.915196	350	0	-6.9304
CHRNA7	4	0.59644	0.74277	1	16698	1	-5.307	0.017549	0.017654	0.915196	351	0	-5.307
hsa-mir-5010	4	0.98717	0.98717	1	21268	0	-5.4406	0.017549	0.017654	0.915196	352	0	-5.4406
hsa-mir-4488	4	0.15786	0.32469	0.953318	8029	1	-6.2501	0.017549	0.017654	0.915196	353	0	-6.2501
hsa-mir-2115	4	0.53539	0.69623	1	15832	1	-6.1245	0.017549	0.017654	0.915196	354	0	-6.1245
hsa-mir-5586	4	0.9464	0.94621	1	20504	0	-6.3262	0.017549	0.017654	0.915196	355	0	-6.3262
hsa-mir-302b	4	0.77548	0.84328	1	18690	1	-4.4467	0.017549	0.017654	0.915196	356	0	-4.4467
hsa-mir-708	4	0.6607	0.79263	1	17583	1	-5.8502	0.017549	0.017654	0.915196	357	0	-5.8502
hsa-mir-1228	4	0.97904	0.9791	1	21060	0	-4.3304	0.017549	0.017654	0.915196	358	0	-4.3304
hsa-mir-1273d	4	0.99578	0.99575	1	21552	0	-5.3957	0.017549	0.017654	0.915196	359	0	-5.3957
hsa-mir-8078	4	0.98976	0.98976	1	21338	0	-2.7446	0.017549	0.017654	0.915196	360	0	-2.7446
hsa-mir-6880	4	0.68992	0.81443	1	17855	1	-5.7317	0.017549	0.017654	0.915196	361	0	-5.7317
PPP4C	6	0.59157	0.79777	1	16618	1	-5.0478	0.017644	0.017705	0.915196	362	0	-5.0478
ARL13A	6	0.18499	0.41372	0.979917	8832	4	-7.2833	0.017644	0.017705	0.915196	363	0	-7.2833
ARSD	6	0.86199	0.93258	1	19647	1	-6.6791	0.017644	0.017705	0.915196	364	0	-6.6791
FBXO47	6	0.10251	0.28656	0.940142	6219	2	-6.2941	0.017644	0.017705	0.915196	365	0	-6.2941
RPUSD3	6	0.77245	0.88968	1	18652	2	-7.1941	0.017644	0.017705	0.915196	366	0	-7.1941
PMCH	6	0.62741	0.82309	1	17100	1	-6.9494	0.017644	0.017705	0.915196	367	0	-6.9494
KRTAP5-3	6	0.24321	0.49246	0.992467	10429	3	-7.1068	0.017644	0.017705	0.915196	368	0	-7.1068
UBXN1	6	0.42784	0.67903	1	14183	3	-7.1834	0.017644	0.017705	0.915196	369	0	-7.1834
CYBB	6	0.23556	0.48248	0.991892	10205	3	-7.4307	0.017644	0.017705	0.915196	370	0	-7.4307
ADM5	6	0.19052	0.42143	0.981311	8984	2	-5.6262	0.017644	0.017705	0.915196	371	0	-5.6262
TECTA	6	0.011754	0.051982	0.765662	1254	5	-7.7552	0.017644	0.017705	0.915196	372	0	-7.7552
ACTG1	6	0.80417	0.90382	1	18996	1	-6.5097	0.017644	0.017705	0.915196	373	0	-6.5097
TTC27	6	0.85389	0.92833	1	19558	1	-6.1862	0.017644	0.017705	0.915196	374	0	-6.1862
CYTH3	6	0.92543	0.95658	1	20272	1	-6.6301	0.017644	0.017705	0.915196	375	0	-6.6301
FXYD5	6	0.16362	0.38331	0.972938	8202	4	-6.7746	0.017644	0.017705	0.915196	376	0	-6.7746
FNDC7	6	0.4885	0.72327	1	15149	3	-6.7442	0.017644	0.017705	0.915196	377	0	-6.7442
DAPK2	6	0.2008	0.43571	0.983037	9290	2	-6.6676	0.017644	0.017705	0.915196	378	0	-6.6676
TMBIM4	6	0.45585	0.69955	1	14611	3	-6.3278	0.017644	0.017705	0.915196	379	0	-6.3278
GPN3	6	0.33597	0.60773	1	12729	1	-5.3661	0.017644	0.017705	0.915196	380	0	-5.3661
PPP2R1A	6	0.98421	0.98433	1	21197	1	-7.1799	0.017644	0.017705	0.915196	381	0	-7.1799
DNAJC7	6	0.41506	0.66963	1	13975	3	-6.4253	0.017644	0.017705	0.915196	382	0	-6.4253
PCDHB5	6	0.0045295	0.021624	0.691639	568	4	-7.2254	0.017644	0.017705	0.915196	383	0	-7.2254
BCO2	6	0.25074	0.50223	0.993173	10613	2	-6.1964	0.017644	0.017705	0.915196	384	0	-6.1964
ZNF764	6	0.45485	0.69879	1	14595	3	-6.8409	0.017644	0.017705	0.915196	385	0	-6.8409
KCNRG	6	0.84252	0.92242	1	19414	2	-5.5613	0.017644	0.017705	0.915196	386	0	-5.5613
DIS3	6	0.95261	0.96542	1	20579	1	-5.0749	0.017644	0.017705	0.915196	387	0	-5.0749
UROD	6	0.91757	0.95459	1	20197	1	-6.8566	0.017644	0.017705	0.915196	388	0	-6.8566
NTRK1	6	0.0081991	0.037495	0.752766	914	5	-7.8245	0.017644	0.017705	0.915196	389	0	-7.8245
NLGN4Y	6	0.16838	0.39016	0.97372	8353	3	-7.4748	0.017644	0.017705	0.915196	390	0	-7.4748
RRM1	6	0.98602	0.98612	1	21245	0	-4.7076	0.017644	0.017705	0.915196	391	0	-4.7076
VPS25	6	0.020373	0.08133	0.811124	1903	4	-6.7518	0.017644	0.017705	0.915196	392	0	-6.7518
PROZ	6	0.15559	0.37152	0.971463	7959	2	-6.7481	0.017644	0.017705	0.915196	393	0	-6.7481
KRTAP20-1	6	0.99146	0.99147	1	21391	0	-5.535	0.017644	0.017705	0.915196	394	0	-5.535
SEC13	6	0.48319	0.7194	1	15063	3	-7.4922	0.017644	0.017705	0.915196	395	0	-7.4922
NUP214	6	0.55051	0.76824	1	16040	3	-6.2635	0.017644	0.017705	0.915196	396	0	-6.2635
HAUS1	6	0.92696	0.957	1	20290	1	-6.0908	0.017644	0.017705	0.915196	397	0	-6.0908
MAP1S	6	0.18104	0.40811	0.977878	8714	4	-7.7734	0.017644	0.017705	0.915196	398	0	-7.7734
RAB11FIP4	6	0.35132	0.62246	1	13035	1	-5.912	0.017644	0.017705	0.915196	399	0	-5.912
EIF6	6	0.99923	0.99924	1	21722	0	-4.368	0.017644	0.017705	0.915196	400	0	-4.368
SLC7A9	6	0.56768	0.78051	1	16296	2	-7.1317	0.017644	0.017705	0.915196	401	0	-7.1317
PDPK1	6	0.95316	0.96564	1	20588	1	-5.9177	0.017644	0.017705	0.915196	402	0	-5.9177
RPL35A	6	0.32022	0.58915	1	12380	1	-2.8018	0.017644	0.017705	0.915196	403	0	-2.8018
RPS11	6	0.99966	0.99966	1	21756	0	-5.5332	0.017644	0.017705	0.915196	404	0	-5.5332
KLHL2	6	0.35322	0.62384	1	13063	3	-7.0992	0.017644	0.017705	0.915196	405	0	-7.0992
CCL21	6	0.045338	0.15063	0.868361	3460	3	-6.3772	0.017644	0.017705	0.915196	406	0	-6.3772
PGS1	6	0.62694	0.82276	1	17090	1	-4.9702	0.017644	0.017705	0.915196	407	0	-4.9702
FKBP1B	6	0.033918	0.12	0.84853	2782	4	-7.636	0.017644	0.017705	0.915196	408	0	-7.636
SPDL1	6	0.56092	0.77563	1	16192	2	-5.6821	0.017644	0.017705	0.915196	409	0	-5.6821
RPLP2	6	0.897	0.94992	1	20047	1	-5.1902	0.017644	0.017705	0.915196	410	0	-5.1902
SLC6A18	6	0.003129	0.015335	0.665934	406	4	-7.2708	0.017644	0.017705	0.915196	411	0	-7.2708
TRAF1	6	0.54143	0.76172	1	15903	3	-7.3616	0.017644	0.017705	0.915196	412	0	-7.3616
CSF3R	6	0.033191	0.11799	0.843375	2748	3	-6.8205	0.017644	0.017705	0.915196	413	0	-6.8205
RAP1B	6	0.56905	0.78152	1	16311	2	-7.2526	0.017644	0.017705	0.915196	414	0	-7.2526
HSCB	6	0.88548	0.94559	1	19943	1	-6.1602	0.017644	0.017705	0.915196	415	0	-6.1602
ATP6V1A	6	0.74802	0.87915	1	18415	1	-5.7969	0.017644	0.017705	0.915196	416	0	-5.7969
DCTN2	6	0.85863	0.93081	1	19617	2	-6.2046	0.017644	0.017705	0.915196	417	0	-6.2046
SPANXN4	6	0.45002	0.69529	1	14530	2	-5.117	0.017644	0.017705	0.915196	418	0	-5.117
C15orf40	6	0.41031	0.66617	1	13907	3	-6.7891	0.017644	0.017705	0.915196	419	0	-6.7891
PCDH9	6	0.2389	0.48686	0.992467	10291	3	-7.0817	0.017644	0.017705	0.915196	420	0	-7.0817
AHSG	6	0.63882	0.83111	1	17270	3	-6.8516	0.017644	0.017705	0.915196	421	0	-6.8516
NAA25	6	0.44814	0.69387	1	14502	3	-6.9022	0.017644	0.017705	0.915196	422	0	-6.9022
RNPC3	5	0.60007	0.77532	1	16742	2	-6.296	0.018043	0.018132	0.930658	423	0	-6.296
NPM1	5	0.99057	0.99059	1	21366	0	-3.3521	0.018043	0.018132	0.930658	424	0	-3.3521
THOC3	5	0.47573	0.70126	1	14937	2	-5.7841	0.018043	0.018132	0.930658	425	0	-5.7841
NonTargetingControlGuideForHuman_0460	1	0.98074	0.98076	1	21100	0	-3.332	0.019258	0.019228	0.955701	426	0	-3.332
PDK4	6	0.010648	0.047576	0.762496	1143	2	-6.244	0.019679	0.019772	0.955701	427	0	-6.244
ARHGEF26	6	0.79136	0.89803	1	18849	2	-6.1196	0.019729	0.019823	0.955701	428	0	-6.1196
FAM19A5	6	0.7855	0.89544	1	18792	2	-5.8647	0.019778	0.01987	0.955701	429	0	-5.8647
SEH1L	6	0.73972	0.8757	1	18333	1	-5.5655	0.019927	0.020004	0.955701	430	0	-5.5655
EIF3I	6	0.99588	0.99594	1	21556	0	-5.1648	0.019927	0.020004	0.955701	431	0	-5.1648
C9orf16	6	0.84698	0.92468	1	19462	2	-6.7469	0.020125	0.02022	0.955701	432	0	-6.7469
NPIPA5	2	0.48381	0.53169	0.995703	15072	1	-5.3555	0.021524	0.021518	0.955701	433	0	-5.3555
ZC3H11A	6	0.26802	0.52465	0.994835	11094	4	-7.7117	0.021612	0.021717	0.955701	434	0	-7.7117
HSBP1L1	6	0.046643	0.15402	0.872199	3528	3	-7.5222	0.021612	0.021717	0.955701	435	0	-7.5222
HMGN2	6	0.018041	0.074301	0.798496	1746	1	-5.3182	0.021612	0.021717	0.955701	436	0	-5.3182
NVL	6	0.7624	0.88529	1	18560	2	-5.8118	0.021612	0.021717	0.955701	437	0	-5.8118
DIAPH3	6	0.79199	0.89831	1	18854	2	-5.7357	0.021612	0.021717	0.955701	438	0	-5.7357
ZNF460	6	0.16459	0.38468	0.972938	8231	3	-6.9389	0.021612	0.021717	0.955701	439	0	-6.9389
LONP1	6	0.73369	0.87326	1	18263	1	-4.1785	0.021612	0.021717	0.955701	440	0	-4.1785
WNT5A	6	0.42408	0.67627	1	14129	2	-6.3632	0.021612	0.021717	0.955701	441	0	-6.3632
PTPRO	6	0.087799	0.25373	0.926164	5565	3	-6.7149	0.021612	0.021717	0.955701	442	0	-6.7149
GUCY1B3	6	0.022062	0.086315	0.811124	2035	5	-8.3254	0.021612	0.021717	0.955701	443	0	-8.3254
COL25A1	6	0.82214	0.91234	1	19206	2	-6.3382	0.021612	0.021717	0.955701	444	0	-6.3382
MUT	6	0.62828	0.82369	1	17115	1	-7.1907	0.021612	0.021717	0.955701	445	0	-7.1907
ZNF165	6	0.61788	0.81646	1	16972	3	-6.276	0.021612	0.021717	0.955701	446	0	-6.276
MCM10	6	0.15491	0.37052	0.971452	7942	1	-5.55	0.021612	0.021717	0.955701	447	0	-5.55
CORO1A	6	0.056851	0.18019	0.889869	4070	4	-7.4932	0.021612	0.021717	0.955701	448	0	-7.4932
HSD17B7	6	0.84728	0.92485	1	19467	2	-6.5461	0.021612	0.021717	0.955701	449	0	-6.5461
RTF1	6	0.79755	0.90084	1	18933	2	-6.5114	0.021612	0.021717	0.955701	450	0	-6.5114
MED9	6	0.85022	0.9264	1	19505	1	-5.1313	0.021612	0.021717	0.955701	451	0	-5.1313
DCTN5	6	0.24064	0.48913	0.992467	10344	2	-6.2037	0.021612	0.021717	0.955701	452	0	-6.2037
KHDC1L	6	0.024727	0.094127	0.821645	2221	5	-7.432	0.021612	0.021717	0.955701	453	0	-7.432
ANKLE2	6	0.20855	0.44631	0.985174	9492	2	-3.6713	0.021612	0.021717	0.955701	454	0	-3.6713
CD96	6	0.37119	0.63719	1	13323	3	-6.5929	0.021612	0.021717	0.955701	455	0	-6.5929
PPA2	6	0.93417	0.95906	1	20369	1	-6.7214	0.021612	0.021717	0.955701	456	0	-6.7214
ADAL	6	0.24545	0.49539	0.993023	10492	2	-6.6805	0.021612	0.021717	0.955701	457	0	-6.6805
SPIRE1	6	0.57229	0.78383	1	16358	2	-5.8183	0.021612	0.021717	0.955701	458	0	-5.8183
DUSP10	6	0.0051276	0.024235	0.702579	625	3	-7.57	0.021612	0.021717	0.955701	459	0	-7.57
FAM195A	6	0.98986	0.98992	1	21342	0	-6.3338	0.021612	0.021717	0.955701	460	0	-6.3338
HTR1B	6	0.61135	0.81183	1	16886	3	-6.9	0.021612	0.021717	0.955701	461	0	-6.9
SYNGR4	6	0.96274	0.96981	1	20735	1	-6.1423	0.021612	0.021717	0.955701	462	0	-6.1423
CRK	6	0.022899	0.088785	0.814102	2093	5	-7.294	0.021612	0.021717	0.955701	463	0	-7.294
YKT6	6	0.95762	0.96746	1	20643	1	-5.5819	0.021612	0.021717	0.955701	464	0	-5.5819
HOXA3	6	0.77994	0.89301	1	18737	2	-6.4885	0.021612	0.021717	0.955701	465	0	-6.4885
AK5	6	0.99478	0.99482	1	21520	0	-6.2954	0.021612	0.021717	0.955701	466	0	-6.2954
VDR	6	0.81003	0.9066	1	19052	1	-6.3841	0.021612	0.021717	0.955701	467	0	-6.3841
PCNA	6	0.99996	0.99996	1	21792	0	-3.8216	0.021612	0.021717	0.955701	468	0	-3.8216
RCOR1	6	0.96726	0.97216	1	20812	1	-6.0042	0.021612	0.021717	0.955701	469	0	-6.0042
C1QTNF6	6	0.1823	0.4099	0.978601	8753	4	-7.8409	0.021612	0.021717	0.955701	470	0	-7.8409
LPPR5	6	0.29651	0.5602	1	11820	4	-7.4456	0.021612	0.021717	0.955701	471	0	-7.4456
RAD17	6	0.88548	0.94559	1	19940	1	-5.8784	0.021612	0.021717	0.955701	472	0	-5.8784
DHX15	6	0.99903	0.99903	1	21699	0	-4.6724	0.021612	0.021717	0.955701	473	0	-4.6724
SLC30A3	6	0.69814	0.85918	1	17920	2	-5.9323	0.021612	0.021717	0.955701	474	0	-5.9323
CKLF	6	0.10611	0.29448	0.942283	6382	3	-7.5431	0.021612	0.021717	0.955701	475	0	-7.5431
CCDC124	6	0.17028	0.39291	0.974572	8416	4	-7.4036	0.021612	0.021717	0.955701	476	0	-7.4036
ABI3	6	0.36562	0.6331	1	13238	2	-6.9197	0.021612	0.021717	0.955701	477	0	-6.9197
POLR3A	6	0.40429	0.66177	1	13813	2	-6.0678	0.021612	0.021717	0.955701	478	0	-6.0678
TBCA	6	0.97025	0.97381	1	20870	1	-4.5426	0.021612	0.021717	0.955701	479	0	-4.5426
CCER1	6	0.66255	0.84565	1	17605	2	-6.1871	0.021612	0.021717	0.955701	480	0	-6.1871
CRHR2	6	0.28174	0.54177	0.998366	11442	4	-7.0479	0.021612	0.021717	0.955701	481	0	-7.0479
CTDSP2	6	0.26118	0.51593	0.994371	10905	4	-6.462	0.021612	0.021717	0.955701	482	0	-6.462
PSMD3	6	0.66702	0.84732	1	17643	1	-5.4955	0.021612	0.021717	0.955701	483	0	-5.4955
AXIN1	6	0.99295	0.99299	1	21448	0	-6.2334	0.021612	0.021717	0.955701	484	0	-6.2334
KLF2	6	0.21876	0.46006	0.987634	9766	3	-7.1632	0.021612	0.021717	0.955701	485	0	-7.1632
LCE3C	6	0.036495	0.12703	0.855321	2930	3	-6.7034	0.021612	0.021717	0.955701	486	0	-6.7034
hsa-mir-376c	3	0.94016	0.94029	1	20438	0	-4.9536	0.021663	0.021682	0.955701	487	0	-4.9536
hsa-mir-566	3	0.99937	0.99937	1	21732	0	-3.1412	0.021663	0.021682	0.955701	488	0	-3.1412
hsa-mir-4794	3	0.7134	0.75538	1	18058	1	-7.3047	0.021663	0.021682	0.955701	489	0	-7.3047
SPDYE3	5	0.001197	0.0053161	0.504089	194	1	-5.6962	0.021888	0.021928	0.955701	490	0	-5.6962
RPS24	5	0.86589	0.91609	1	19693	1	-5.9146	0.021888	0.021928	0.955701	491	0	-5.9146
DBF4	5	0.31474	0.54551	0.998887	12263	3	-7.4829	0.021888	0.021928	0.955701	492	0	-7.4829
hsa-mir-4662b	1	0.9773	0.97733	1	21013	0	-3.5147	0.022704	0.022654	0.955701	493	0	-3.5147
C16orf55	2	0.80135	0.8011	1	18975	0	-4.2882	0.022737	0.022776	0.955701	494	0	-4.2882
CXorf57	6	0.60184	0.80507	1	16764	2	-6.5978	0.023096	0.023194	0.955701	495	0	-6.5978
hsa-mir-3180-3	4	0.89535	0.90292	1	20037	1	-4.6018	0.023127	0.023204	0.955701	496	0	-4.6018
hsa-mir-4660	4	0.52668	0.6898	1	15691	1	-6.6309	0.023127	0.023204	0.955701	497	0	-6.6309
hsa-mir-125b-1	4	0.39056	0.58981	1	13629	2	-6.241	0.023127	0.023204	0.955701	498	0	-6.241
hsa-mir-1321	4	0.89977	0.90599	1	20072	1	-2.8207	0.023127	0.023204	0.955701	499	0	-2.8207
hsa-mir-1277	4	0.66276	0.79421	1	17611	2	-5.8371	0.023127	0.023204	0.955701	500	0	-5.8371
hsa-mir-4493	4	0.53562	0.6964	1	15839	1	-4.9738	0.023127	0.023204	0.955701	501	0	-4.9738
hsa-mir-6165	4	0.24912	0.45232	0.985745	10579	1	-2.9032	0.023127	0.023204	0.955701	502	0	-2.9032
hsa-mir-6877	4	0.97855	0.97862	1	21042	0	-6.0197	0.023127	0.023204	0.955701	503	0	-6.0197
hsa-mir-4651	4	0.99621	0.99619	1	21573	0	-3.5413	0.023127	0.023204	0.955701	504	0	-3.5413
hsa-mir-1199	4	0.99334	0.99335	1	21465	0	-5.5336	0.023127	0.023204	0.955701	505	0	-5.5336
hsa-mir-1255a	4	0.92898	0.92928	1	20311	1	-6.0215	0.023127	0.023204	0.955701	506	0	-6.0215
hsa-mir-558	4	0.98035	0.98037	1	21092	0	-3.2412	0.023127	0.023204	0.955701	507	0	-3.2412
hsa-mir-548v	4	0.12607	0.27694	0.934766	7062	3	-7.9215	0.023127	0.023204	0.955701	508	0	-7.9215
hsa-mir-4503	4	0.00078977	0.0029164	0.452179	139	1	-5.3222	0.023127	0.023204	0.955701	509	0	-5.3222
hsa-mir-548s	4	0.017848	0.057584	0.777376	1738	2	-4.8361	0.023127	0.023204	0.955701	510	0	-4.8361
hsa-mir-6776	4	0.90626	0.91065	1	20114	1	-6.3819	0.023127	0.023204	0.955701	511	0	-6.3819
hsa-mir-663b	4	0.97624	0.97632	1	20994	0	-3.4183	0.023127	0.023204	0.955701	512	0	-3.4183
SPATA21	6	0.65259	0.8408	1	17489	3	-6.9361	0.023146	0.023248	0.955701	513	0	-6.9361
RNF165	6	0.95334	0.96572	1	20592	1	-6.4127	0.023195	0.023296	0.955701	514	0	-6.4127
MTRNR2L2	6	0.9366	0.95982	1	20388	1	-4.7423	0.023245	0.023342	0.955701	515	0	-4.7423
PLCH1	6	0.47813	0.71575	1	14976	3	-6.8313	0.023294	0.023395	0.955701	516	0	-6.8313
RARRES1	6	0.69998	0.85991	1	17935	2	-6.71	0.023344	0.023442	0.955701	517	0	-6.71
GABRG3	6	0.46242	0.70426	1	14718	3	-7.4112	0.023393	0.02349	0.955701	518	0	-7.4112
UROS	6	0.92428	0.95628	1	20262	1	-6.5102	0.023443	0.023551	0.955701	519	0	-6.5102
MAK16	6	0.14064	0.34939	0.963015	7515	3	-6.8271	0.023492	0.023596	0.955701	520	0	-6.8271
BEND7	6	0.16072	0.37908	0.972215	8121	4	-7.3825	0.023591	0.023684	0.955701	521	0	-7.3825
TBRG4	6	0.76124	0.88479	1	18546	1	-7.1183	0.02364	0.023729	0.955701	522	0	-7.1183
PPP1R14B	6	0.053208	0.17092	0.88623	3871	3	-7.3325	0.023838	0.023941	0.955701	523	0	-7.3325
TMEM160	6	0.123	0.32252	0.9533	6971	2	-6.8406	0.023887	0.02399	0.955701	524	0	-6.8406
TMED7-TICAM2	5	0.091911	0.24002	0.916622	5744	3	-8.233	0.023951	0.024011	0.955701	525	0	-8.233
ADAMTS6	5	0.067805	0.19088	0.897329	4599	4	-7.8045	0.024095	0.02415	0.955701	526	0	-7.8045
C7orf73	5	0.0052447	0.021752	0.692256	637	2	-5.4525	0.025269	0.025308	0.955701	527	0	-5.4525
EIF4B	5	0.24058	0.46827	0.989534	10342	3	-7.6048	0.025269	0.025308	0.955701	528	0	-7.6048
hsa-mir-4281	3	0.34975	0.50398	0.993173	13003	2	-7.7255	0.025931	0.025926	0.955701	529	0	-7.7255
hsa-mir-2054	3	0.99918	0.99918	1	21715	0	-3.244	0.025931	0.025926	0.955701	530	0	-3.244
POLR2D	6	0.92069	0.95539	1	20235	1	-5.3618	0.026208	0.026287	0.955701	531	0	-5.3618
MCM6	6	0.98257	0.9828	1	21143	1	-4.1225	0.026208	0.026287	0.955701	532	0	-4.1225
NUP133	6	0.62418	0.82085	1	17043	2	-6.8671	0.026208	0.026287	0.955701	533	0	-6.8671
PRKAA1	6	0.81253	0.90779	1	19081	2	-5.5544	0.026208	0.026287	0.955701	534	0	-5.5544
ORC1	6	0.37346	0.63888	1	13356	3	-7.112	0.026208	0.026287	0.955701	535	0	-7.112
TBK1	6	0.53462	0.75687	1	15816	3	-7.4556	0.026208	0.026287	0.955701	536	0	-7.4556
C14orf80	6	0.99481	0.99485	1	21522	0	-5.1184	0.026208	0.026287	0.955701	537	0	-5.1184
PTPRCAP	6	0.96969	0.97348	1	20858	1	-7.0251	0.026208	0.026287	0.955701	538	0	-7.0251
AMMECR1L	6	0.99118	0.99121	1	21383	0	-6.1566	0.026208	0.026287	0.955701	539	0	-6.1566
CACNA1F	6	0.080794	0.23767	0.915477	5261	2	-7.0646	0.026208	0.026287	0.955701	540	0	-7.0646
TMEM218	6	0.23132	0.47692	0.990103	10105	2	-6.4619	0.026208	0.026287	0.955701	541	0	-6.4619
PTGER1	6	0.018911	0.076918	0.803975	1809	5	-7.3401	0.026208	0.026287	0.955701	542	0	-7.3401
C2CD4B	6	0.87697	0.94081	1	19834	1	-6.2988	0.026208	0.026287	0.955701	543	0	-6.2988
POLR3F	6	0.99456	0.99459	1	21513	0	-5.6054	0.026208	0.026287	0.955701	544	0	-5.6054
DHX33	6	0.7535	0.88149	1	18467	1	-5.0984	0.026208	0.026287	0.955701	545	0	-5.0984
PAPOLG	6	0.35645	0.62623	1	13110	2	-5.924	0.026208	0.026287	0.955701	546	0	-5.924
TNPO2	6	0.3918	0.6526	1	13650	2	-5.8937	0.026208	0.026287	0.955701	547	0	-5.8937
GPT2	6	0.8766	0.94059	1	19828	1	-5.2755	0.026208	0.026287	0.955701	548	0	-5.2755
C9orf69	6	0.30769	0.57395	1	12104	2	-6.6751	0.026208	0.026287	0.955701	549	0	-6.6751
ITGB7	6	0.46516	0.70629	1	14752	3	-7.4413	0.026208	0.026287	0.955701	550	0	-7.4413
THAP1	6	0.98933	0.98937	1	21327	0	-4.897	0.026208	0.026287	0.955701	551	0	-4.897
CYTH1	6	0.60463	0.80704	1	16809	3	-6.7035	0.026208	0.026287	0.955701	552	0	-6.7035
ABCC2	6	0.19442	0.42687	0.981311	9114	4	-7.7253	0.026208	0.026287	0.955701	553	0	-7.7253
PVRL3	6	0.041576	0.14072	0.856698	3257	5	-7.4006	0.026208	0.026287	0.955701	554	0	-7.4006
GABRA4	6	0.60902	0.81013	1	16851	2	-6.8732	0.026208	0.026287	0.955701	555	0	-6.8732
LILRB5	6	0.38941	0.65083	1	13618	2	-5.5511	0.026208	0.026287	0.955701	556	0	-5.5511
TMEM53	6	0.63529	0.82863	1	17204	2	-6.7181	0.026208	0.026287	0.955701	557	0	-6.7181
RNASEH2C	6	0.36922	0.63577	1	13297	2	-5.9394	0.026208	0.026287	0.955701	558	0	-5.9394
GTF3C4	6	0.64929	0.83851	1	17437	2	-5.1555	0.026208	0.026287	0.955701	559	0	-5.1555
C8orf87	6	0.49533	0.72823	1	15251	2	-6.4953	0.026208	0.026287	0.955701	560	0	-6.4953
LPCAT2	6	0.064917	0.20012	0.903554	4467	4	-6.9257	0.026208	0.026287	0.955701	561	0	-6.9257
WIPF1	6	0.92763	0.95719	1	20295	1	-7.1228	0.026208	0.026287	0.955701	562	0	-7.1228
WDHD1	6	0.94167	0.96148	1	20453	1	-6.257	0.026208	0.026287	0.955701	563	0	-6.257
COA5	6	0.73552	0.87401	1	18282	1	-4.9059	0.026208	0.026287	0.955701	564	0	-4.9059
NCSTN	6	0.5511	0.76865	1	16053	1	-6.48	0.026208	0.026287	0.955701	565	0	-6.48
B3GAT1	6	0.075763	0.22598	0.912339	5020	3	-7.8383	0.026208	0.026287	0.955701	566	0	-7.8383
DOCK1	6	0.98753	0.98758	1	21278	0	-6.1481	0.026208	0.026287	0.955701	567	0	-6.1481
HUS1	6	0.77727	0.89181	1	18705	2	-5.1301	0.026208	0.026287	0.955701	568	0	-5.1301
FOLR3	6	0.062872	0.19512	0.8988	4367	3	-6.4	0.026208	0.026287	0.955701	569	0	-6.4
WDR46	6	0.96798	0.97251	1	20824	1	-6.6059	0.026208	0.026287	0.955701	570	0	-6.6059
RAB25	6	0.48651	0.72182	1	15122	3	-6.6568	0.026208	0.026287	0.955701	571	0	-6.6568
CLTB	6	0.65803	0.84395	1	17559	2	-5.195	0.026208	0.026287	0.955701	572	0	-5.195
UBN2	6	0.39102	0.65201	1	13639	2	-5.3684	0.026208	0.026287	0.955701	573	0	-5.3684
CITED1	6	0.77944	0.89277	1	18727	2	-5.8816	0.026208	0.026287	0.955701	574	0	-5.8816
KRTAP8-1	6	0.27757	0.5366	0.996457	11346	3	-7.6242	0.026208	0.026287	0.955701	575	0	-7.6242
OR2T8	6	0.013911	0.060466	0.777376	1444	3	-6.6027	0.026208	0.026287	0.955701	576	0	-6.6027
THRAP3	6	0.65052	0.83934	1	17460	2	-4.9548	0.026208	0.026287	0.955701	577	0	-4.9548
RFPL2	6	0.0092272	0.041747	0.756554	1013	4	-7.7738	0.026208	0.026287	0.955701	578	0	-7.7738
GTF2E2	6	0.9881	0.98816	1	21295	0	-5.6601	0.026208	0.026287	0.955701	579	0	-5.6601
CD4	6	0.18922	0.41962	0.981311	8943	1	-5.9136	0.026208	0.026287	0.955701	580	0	-5.9136
WNT1	6	0.57275	0.78415	1	16366	2	-6.5891	0.026208	0.026287	0.955701	581	0	-6.5891
KIAA0754	6	0.15675	0.37325	0.971463	7992	4	-6.6379	0.026208	0.026287	0.955701	582	0	-6.6379
GRAMD2	6	0.51102	0.73978	1	15466	1	-5.7804	0.026208	0.026287	0.955701	583	0	-5.7804
OTX1	6	0.222	0.4644	0.98843	9862	3	-6.5321	0.026208	0.026287	0.955701	584	0	-6.5321
DNTTIP2	6	0.99206	0.99208	1	21417	0	-5.5797	0.026208	0.026287	0.955701	585	0	-5.5797
ZNF480	6	0.34477	0.61754	1	12923	3	-7.5842	0.026208	0.026287	0.955701	586	0	-7.5842
RRP1B	6	0.52217	0.74785	1	15621	3	-6.2566	0.026208	0.026287	0.955701	587	0	-6.2566
SLC4A1AP	6	0.17356	0.39754	0.974888	8522	2	-6.4642	0.026208	0.026287	0.955701	588	0	-6.4642
CCDC47	6	0.24784	0.49846	0.993173	10546	2	-5.1368	0.026208	0.026287	0.955701	589	0	-5.1368
NIP7	6	0.99899	0.999	1	21695	0	-5.843	0.026208	0.026287	0.955701	590	0	-5.843
TRIM7	6	0.48251	0.7189	1	15044	3	-6.7753	0.026208	0.026287	0.955701	591	0	-6.7753
RND1	6	0.007515	0.034601	0.747304	854	1	-7.2215	0.026208	0.026287	0.955701	592	0	-7.2215
ANAPC2	6	0.92763	0.95719	1	20296	1	-6.005	0.026208	0.026287	0.955701	593	0	-6.005
TRAPPC11	6	0.3006	0.56526	1	11928	2	-4.1997	0.026208	0.026287	0.955701	594	0	-4.1997
DHX16	6	0.43416	0.68361	1	14288	1	-5.5739	0.026208	0.026287	0.955701	595	0	-5.5739
B4GALT3	6	0.11194	0.30547	0.946388	6608	4	-7.3133	0.026208	0.026287	0.955701	596	0	-7.3133
MRPS30	6	0.55452	0.77112	1	16096	1	-5.5092	0.026208	0.026287	0.955701	597	0	-5.5092
DSG4	6	0.78832	0.8967	1	18823	2	-5.6101	0.026208	0.026287	0.955701	598	0	-5.6101
TCP1	6	0.99997	0.99998	1	21798	0	-5.1527	0.026208	0.026287	0.955701	599	0	-5.1527
SYN3	6	0.30452	0.57012	1	12023	4	-7.5512	0.026208	0.026287	0.955701	600	0	-7.5512
SARS2	6	0.98063	0.98112	1	21098	1	-5.9211	0.028524	0.028602	0.969553	601	0	-5.9211
ATF7IP2	6	0.66958	0.8483	1	17666	2	-5.4297	0.028622	0.028705	0.969553	602	0	-5.4297
MCL1	6	0.35109	0.62232	1	13027	3	-6.6534	0.028721	0.028808	0.969553	603	0	-6.6534
CALM1	6	0.10786	0.29825	0.942742	6464	4	-7.1982	0.02877	0.028863	0.969553	604	0	-7.1982
hsa-mir-1468	4	0.88716	0.89753	1	19964	1	-6.5356	0.02878	0.028817	0.969553	605	0	-6.5356
hsa-mir-1269b	4	0.97104	0.97098	1	20884	0	-4.4227	0.02878	0.028817	0.969553	606	0	-4.4227
hsa-mir-4695	4	0.20055	0.38594	0.972938	9288	2	-7.5758	0.02878	0.028817	0.969553	607	0	-7.5758
hsa-mir-4442	4	0.92982	0.93004	1	20319	1	-5.1892	0.02878	0.028817	0.969553	608	0	-5.1892
hsa-mir-4739	4	0.99593	0.99589	1	21558	0	-6.1219	0.02878	0.028817	0.969553	609	0	-6.1219
hsa-mir-5690	4	0.21034	0.39965	0.975057	9543	1	-5.2578	0.02878	0.028817	0.969553	610	0	-5.2578
hsa-mir-8086	4	1	1	1	21811	0	-2.7153	0.02878	0.028817	0.969553	611	0	-2.7153
hsa-mir-3658	4	0.89977	0.90599	1	20071	1	-4.8292	0.02878	0.028817	0.969553	612	0	-4.8292
hsa-mir-548ab	4	0.868	0.88596	1	19711	1	-4.9246	0.02878	0.028817	0.969553	613	0	-4.9246
hsa-mir-3610	4	1	1	1	21810	0	-3.835	0.02878	0.028817	0.969553	614	0	-3.835
hsa-mir-149	4	0.9124	0.91528	1	20148	1	-5.4767	0.02878	0.028817	0.969553	615	0	-5.4767
hsa-mir-6769b	4	0.071752	0.19078	0.897329	4794	3	-8.3093	0.02878	0.028817	0.969553	616	0	-8.3093
hsa-mir-6891	4	0.99999	0.99998	1	21805	0	-3.2896	0.02878	0.028817	0.969553	617	0	-3.2896
hsa-mir-6074	4	0.99667	0.99668	1	21585	0	-5.8868	0.02878	0.028817	0.969553	618	0	-5.8868
hsa-mir-6734	4	0.64698	0.78197	1	17400	2	-4.5158	0.02878	0.028817	0.969553	619	0	-4.5158
hsa-mir-1303	4	0.98863	0.98867	1	21313	0	-5.3469	0.02878	0.028817	0.969553	620	0	-5.3469
hsa-mir-548az	4	0.72752	0.82616	1	18204	1	-5.1732	0.02878	0.028817	0.969553	621	0	-5.1732
hsa-mir-718	4	0.99841	0.99841	1	21664	0	-5.4244	0.02878	0.028817	0.969553	622	0	-5.4244
TFIP11	5	0.80032	0.89353	1	18961	2	-6.3431	0.028825	0.028873	0.969553	623	0	-6.3431
RPF2	5	0.99278	0.99278	1	21442	0	-6.2473	0.028825	0.028873	0.969553	624	0	-6.2473
CCDC144A	5	0.57663	0.76277	1	16422	1	-6.8391	0.028825	0.028873	0.969553	625	0	-6.8391
POLR3H	5	0.016634	0.063037	0.777376	1654	1	-6.9378	0.028825	0.028873	0.969553	626	0	-6.9378
DBR1	5	0.97329	0.97335	1	20926	0	-5.3959	0.028825	0.028873	0.969553	627	0	-5.3959
GOLGA6L4	6	0.98495	0.98508	1	21212	0	-4.1371	0.028844	0.028936	0.969553	628	0	-4.1371
CCL22	6	0.45754	0.70075	1	14635	3	-7.2156	0.028917	0.029003	0.969553	629	0	-7.2156
GJC3	6	0.98489	0.98502	1	21210	0	-5.7961	0.028967	0.029046	0.969553	630	0	-5.7961
C3orf80	6	0.52645	0.75095	1	15688	3	-7.1925	0.029016	0.029092	0.969553	631	0	-7.1925
WBP1L	6	0.26921	0.52615	0.994835	11120	4	-6.896	0.029065	0.029136	0.969553	632	0	-6.896
hsa-mir-519e	3	0.33539	0.48941	0.992467	12719	1	-4.315	0.029964	0.029941	0.969553	633	0	-4.315
hsa-mir-6859-2	3	0.73459	0.76794	1	18271	1	-5.4415	0.029964	0.029941	0.969553	634	0	-5.4415
hsa-mir-518a-2	3	0.598	0.69631	1	16717	1	-5.0701	0.029964	0.029941	0.969553	635	0	-5.0701
DPY19L4	6	0.24253	0.49159	0.992467	10409	1	-6.2499	0.030245	0.030293	0.969553	636	0	-6.2499
OAZ2	6	0.14782	0.36003	0.966604	7737	4	-6.8673	0.030245	0.030293	0.969553	637	0	-6.8673
XAGE3	6	0.49974	0.7315	1	15315	3	-7.218	0.030245	0.030293	0.969553	638	0	-7.218
ZNF576	6	0.24784	0.49846	0.993173	10547	3	-6.7392	0.030245	0.030293	0.969553	639	0	-6.7392
SLC18A1	6	0.34776	0.61978	1	12963	3	-6.5955	0.030245	0.030293	0.969553	640	0	-6.5955
LOC646862	6	0.46412	0.70552	1	14740	2	-6.5872	0.030245	0.030293	0.969553	641	0	-6.5872
MRPL39	6	0.85516	0.92899	1	19567	2	-6.3462	0.030245	0.030293	0.969553	642	0	-6.3462
KIAA1731	6	0.99523	0.99529	1	21537	0	-5.5943	0.030245	0.030293	0.969553	643	0	-5.5943
PIN4	6	0.41062	0.66639	1	13912	3	-6.5355	0.030245	0.030293	0.969553	644	0	-6.5355
ELF5	6	0.044234	0.14777	0.864948	3399	3	-7.4374	0.030245	0.030293	0.969553	645	0	-7.4374
FSCN2	6	0.38605	0.64828	1	13559	1	-5.9455	0.030245	0.030293	0.969553	646	0	-5.9455
RPL8	6	0.99626	0.99631	1	21575	0	-2.4519	0.030245	0.030293	0.969553	647	0	-2.4519
MICALCL	6	0.58403	0.79229	1	16531	3	-6.3844	0.030245	0.030293	0.969553	648	0	-6.3844
RC3H1	6	0.21182	0.45076	0.985745	9578	2	-6.9441	0.030245	0.030293	0.969553	649	0	-6.9441
HOXD12	6	0.49288	0.72641	1	15220	3	-6.9367	0.030245	0.030293	0.969553	650	0	-6.9367
MED4	6	0.61703	0.81587	1	16953	2	-5.4567	0.030245	0.030293	0.969553	651	0	-5.4567
ACY1	6	0.42331	0.67573	1	14118	3	-7.0109	0.030245	0.030293	0.969553	652	0	-7.0109
USP5	6	0.95749	0.9674	1	20642	1	-6.0419	0.030245	0.030293	0.969553	653	0	-6.0419
PTTG1	6	0.88788	0.947	1	19971	1	-5.7657	0.030245	0.030293	0.969553	654	0	-5.7657
CCDC59	6	0.77607	0.89131	1	18697	1	-6.0974	0.030245	0.030293	0.969553	655	0	-6.0974
ATP6V1E1	6	0.62811	0.82358	1	17113	3	-6.697	0.030245	0.030293	0.969553	656	0	-6.697
PPIA	6	0.116	0.31174	0.949674	6732	4	-7.4	0.030245	0.030293	0.969553	657	0	-7.4
SRMS	6	0.29606	0.55969	1	11810	4	-7.0215	0.030245	0.030293	0.969553	658	0	-7.0215
DEFB108B	6	0.42331	0.67573	1	14120	3	-7.3157	0.030245	0.030293	0.969553	659	0	-7.3157
PABPC1L	6	0.22059	0.46248	0.988163	9816	3	-7.1373	0.030245	0.030293	0.969553	660	0	-7.1373
LGALS4	6	0.042777	0.1439	0.862841	3309	5	-7.9695	0.030245	0.030293	0.969553	661	0	-7.9695
LYPLA1	6	0.13947	0.34766	0.962518	7477	2	-6.9119	0.030245	0.030293	0.969553	662	0	-6.9119
FAM206A	6	0.57863	0.78837	1	16450	3	-6.8841	0.030245	0.030293	0.969553	663	0	-6.8841
MCRS1	6	0.41891	0.67249	1	14044	3	-6.8273	0.030245	0.030293	0.969553	664	0	-6.8273
EFNA2	6	0.53206	0.75503	1	15783	3	-7.3963	0.030245	0.030293	0.969553	665	0	-7.3963
RPL7	6	0.1144	0.3093	0.94922	6680	1	-4.7853	0.030245	0.030293	0.969553	666	0	-4.7853
FAM86C1	6	0.61793	0.8165	1	16974	3	-6.0986	0.030245	0.030293	0.969553	667	0	-6.0986
ACP5	6	0.34133	0.61395	1	12849	2	-6.4738	0.030245	0.030293	0.969553	668	0	-6.4738
OR2D3	6	0.003241	0.015828	0.665934	419	5	-7.8516	0.030245	0.030293	0.969553	669	0	-7.8516
TRIAP1	6	0.75769	0.88328	1	18506	1	-6.2917	0.030245	0.030293	0.969553	670	0	-6.2917
RPL36	6	0.98021	0.98076	1	21091	1	-3.3016	0.030245	0.030293	0.969553	671	0	-3.3016
PDCD10	6	0.64636	0.83644	1	17389	3	-6.237	0.030245	0.030293	0.969553	672	0	-6.237
CNKSR1	6	0.10933	0.30134	0.943744	6525	3	-6.7648	0.030245	0.030293	0.969553	673	0	-6.7648
NSF	6	0.91682	0.95441	1	20191	1	-5.3455	0.030245	0.030293	0.969553	674	0	-5.3455
PM20D1	6	0.018362	0.075265	0.80207	1768	4	-8.4889	0.030245	0.030293	0.969553	675	0	-8.4889
TTC30B	6	0.5672	0.78018	1	16282	3	-7.1911	0.030245	0.030293	0.969553	676	0	-7.1911
TCF25	6	0.13472	0.34042	0.958727	7327	4	-8.0018	0.030245	0.030293	0.969553	677	0	-8.0018
MIER2	6	0.070947	0.21456	0.909976	4759	5	-7.5705	0.030245	0.030293	0.969553	678	0	-7.5705
RPL18	6	0.96835	0.97272	1	20835	1	-6.3868	0.030245	0.030293	0.969553	679	0	-6.3868
COMTD1	6	0.54409	0.76369	1	15947	3	-6.527	0.030245	0.030293	0.969553	680	0	-6.527
hsa-mir-1299	3	0.99907	0.99908	1	21702	0	-3.9393	0.031285	0.031273	0.969553	681	0	-3.9393
RPS6KA6	6	0.40915	0.66532	1	13881	2	-6.9965	0.031424	0.031448	0.969553	682	0	-6.9965
FNIP2	6	0.545	0.7643	1	15954	3	-6.4101	0.031473	0.031499	0.969553	683	0	-6.4101
STARD10	6	0.16942	0.39164	0.974572	8393	4	-7.6018	0.031522	0.031562	0.969553	684	0	-7.6018
APOBEC1	6	0.99402	0.99405	1	21491	0	-6.554	0.031572	0.03161	0.969553	685	0	-6.554
SUSD1	6	0.55765	0.77335	1	16149	2	-6.4096	0.031621	0.031662	0.969553	686	0	-6.4096
FAM167B	6	0.79276	0.89866	1	18866	2	-6.7679	0.03167	0.031713	0.969553	687	0	-6.7679
FBXO42	6	0.19313	0.42505	0.981311	9067	4	-7.4367	0.031768	0.03182	0.969553	688	0	-7.4367
ARHGAP39	6	0.72921	0.87144	1	18221	2	-6.1312	0.031817	0.03187	0.969553	689	0	-6.1312
STBD1	6	0.03294	0.11728	0.843375	2731	5	-7.7017	0.031866	0.031918	0.969553	690	0	-7.7017
OR2M3	6	0.081488	0.23929	0.916329	5291	4	-7.3781	0.031915	0.031967	0.969553	691	0	-7.3781
hsa-mir-663a	3	0.99732	0.99733	1	21612	0	-2.9105	0.033911	0.03386	0.969553	692	0	-2.9105
hsa-mir-6878	4	0.70491	0.81889	1	17979	1	-5.7731	0.034424	0.034468	0.969553	693	0	-5.7731
hsa-mir-5688	4	0.19095	0.37238	0.971463	8997	2	-6.6139	0.034424	0.034468	0.969553	694	0	-6.6139
hsa-mir-4271	4	0.77913	0.84468	1	18723	1	-6.2809	0.034424	0.034468	0.969553	695	0	-6.2809
hsa-mir-3687	4	0.99715	0.99715	1	21598	0	-4.2637	0.034424	0.034468	0.969553	696	0	-4.2637
hsa-mir-605	4	0.76142	0.838	1	18548	1	-6.5732	0.034424	0.034468	0.969553	697	0	-6.5732
hsa-mir-650	4	0.72903	0.82663	1	18217	1	-6.0351	0.034424	0.034468	0.969553	698	0	-6.0351
hsa-mir-939	4	0.43099	0.61909	1	14241	1	-5.0463	0.034424	0.034468	0.969553	699	0	-5.0463
hsa-mir-18b	4	0.15955	0.3272	0.954647	8076	3	-7.8719	0.034424	0.034468	0.969553	700	0	-7.8719
hsa-mir-3193	4	0.99334	0.99335	1	21463	0	-5.6043	0.034424	0.034468	0.969553	701	0	-5.6043
hsa-mir-583	4	0.086661	0.21524	0.910445	5518	2	-7.42	0.034424	0.034468	0.969553	702	0	-7.42
ZNF428	6	0.31067	0.57759	1	12172	3	-7.5346	0.034489	0.034579	0.969553	703	0	-7.5346
CYB5R3	6	0.71111	0.86428	1	18032	1	-6.5437	0.034489	0.034579	0.969553	704	0	-6.5437
TSPAN33	6	0.11198	0.30554	0.946475	6609	3	-7.6928	0.034489	0.034579	0.969553	705	0	-7.6928
FAM204A	6	0.94884	0.96399	1	20534	1	-5.9531	0.034489	0.034579	0.969553	706	0	-5.9531
PTGES	6	0.29199	0.55467	0.999414	11711	2	-5.9332	0.034489	0.034579	0.969553	707	0	-5.9332
RPS26	6	0.99969	0.99969	1	21762	0	-4.5495	0.034489	0.034579	0.969553	708	0	-4.5495
FAM117A	6	0.13636	0.34291	0.96028	7378	2	-7.1693	0.034489	0.034579	0.969553	709	0	-7.1693
A3GALT2	6	0.74064	0.87608	1	18342	2	-6.3274	0.034489	0.034579	0.969553	710	0	-6.3274
FOXD4L1	6	0.78766	0.8964	1	18814	2	-6.1675	0.034489	0.034579	0.969553	711	0	-6.1675
UGT2B4	6	0.12937	0.33228	0.956702	7155	3	-6.6705	0.034489	0.034579	0.969553	712	0	-6.6705
PCDHB15	6	0.82541	0.91395	1	19240	1	-6.3947	0.034489	0.034579	0.969553	713	0	-6.3947
IPMK	6	0.75867	0.8837	1	18517	2	-6.3118	0.034489	0.034579	0.969553	714	0	-6.3118
NUDC	6	0.80282	0.9032	1	18986	2	-5.2453	0.034489	0.034579	0.969553	715	0	-5.2453
PROKR1	6	0.41124	0.66685	1	13922	2	-6.5934	0.034489	0.034579	0.969553	716	0	-6.5934
NDST4	6	0.28826	0.54997	0.999414	11603	2	-6.8432	0.034489	0.034579	0.969553	717	0	-6.8432
KRTAP9-4	6	0.13462	0.34026	0.958727	7325	3	-6.5772	0.034489	0.034579	0.969553	718	0	-6.5772
ABCE1	6	0.6497	0.8388	1	17449	2	-7.2717	0.034489	0.034579	0.969553	719	0	-7.2717
CSTA	6	0.80445	0.90395	1	19000	1	-6.6023	0.034489	0.034579	0.969553	720	0	-6.6023
USP31	6	0.15075	0.36439	0.968711	7813	3	-6.8706	0.034489	0.034579	0.969553	721	0	-6.8706
PSMD14	6	0.85571	0.92927	1	19578	2	-4.7641	0.034489	0.034579	0.969553	722	0	-4.7641
SAP18	6	0.41784	0.67169	1	14020	1	-4.9424	0.034489	0.034579	0.969553	723	0	-4.9424
RBM42	6	0.61568	0.81491	1	16937	1	-6.213	0.034489	0.034579	0.969553	724	0	-6.213
DNM3	6	0.080982	0.2381	0.916138	5272	3	-6.4118	0.034489	0.034579	0.969553	725	0	-6.4118
C8orf59	6	0.31007	0.57684	1	12153	2	-6.8322	0.034489	0.034579	0.969553	726	0	-6.8322
BARHL2	6	0.45844	0.70142	1	14653	3	-6.7963	0.034489	0.034579	0.969553	727	0	-6.7963
WASH1	6	0.84159	0.92196	1	19395	1	-5.0532	0.034489	0.034579	0.969553	728	0	-5.0532
CRNKL1	6	0.93273	0.95863	1	20352	1	-6.4763	0.034489	0.034579	0.969553	729	0	-6.4763
SFSWAP	6	0.94807	0.96371	1	20522	1	-5.6113	0.034489	0.034579	0.969553	730	0	-5.6113
PIGT	6	0.132	0.3363	0.957896	7248	4	-7.3065	0.034489	0.034579	0.969553	731	0	-7.3065
MASTL	6	0.28807	0.54973	0.999414	11598	1	-6.0492	0.034489	0.034579	0.969553	732	0	-6.0492
ABCA2	6	0.49186	0.72567	1	15205	2	-5.7758	0.034489	0.034579	0.969553	733	0	-5.7758
AAMDC	6	0.062125	0.1933	0.898496	4331	4	-7.1462	0.034489	0.034579	0.969553	734	0	-7.1462
ZNF175	6	0.99959	0.9996	1	21750	0	-5.0738	0.034489	0.034579	0.969553	735	0	-5.0738
CNGB1	6	0.70059	0.86016	1	17942	2	-6.8606	0.034489	0.034579	0.969553	736	0	-6.8606
COL5A1	6	0.41822	0.67198	1	14040	2	-6.0152	0.034489	0.034579	0.969553	737	0	-6.0152
APOL1	6	0.38986	0.65116	1	13622	3	-6.5801	0.034489	0.034579	0.969553	738	0	-6.5801
GCLC	6	0.02661	0.099446	0.832181	2331	2	-7.1646	0.034489	0.034579	0.969553	739	0	-7.1646
SRGAP3	6	0.99299	0.99304	1	21449	0	-5.8361	0.034489	0.034579	0.969553	740	0	-5.8361
SEBOX	6	0.27271	0.5305	0.995703	11209	3	-6.8615	0.034489	0.034579	0.969553	741	0	-6.8615
DSCC1	6	0.87141	0.93772	1	19756	1	-4.9978	0.034489	0.034579	0.969553	742	0	-4.9978
RASGEF1A	6	0.72472	0.86963	1	18175	2	-7.1894	0.034489	0.034579	0.969553	743	0	-7.1894
TGFB1I1	6	0.86801	0.93586	1	19713	2	-6.6658	0.034489	0.034579	0.969553	744	0	-6.6658
CCDC6	6	0.69814	0.85918	1	17919	2	-6.5311	0.034489	0.034579	0.969553	745	0	-6.5311
CCAR1	6	0.94592	0.96291	1	20498	1	-5.3091	0.034489	0.034579	0.969553	746	0	-5.3091
ATG3	6	0.51819	0.74503	1	15569	3	-7.4855	0.034489	0.034579	0.969553	747	0	-7.4855
BIK	6	0.45703	0.70038	1	14627	1	-6.2815	0.034489	0.034579	0.969553	748	0	-6.2815
NRBP1	6	0.82761	0.91505	1	19265	2	-6.2759	0.034489	0.034579	0.969553	749	0	-6.2759
MRPL44	6	0.63797	0.8305	1	17254	1	-6.7551	0.034489	0.034579	0.969553	750	0	-6.7551
CWF19L2	6	0.71989	0.86775	1	18125	1	-6.0171	0.034489	0.034579	0.969553	751	0	-6.0171
ZNF627	6	0.42879	0.67972	1	14204	3	-6.7365	0.034489	0.034579	0.969553	752	0	-6.7365
SNRPA	6	0.70024	0.86002	1	17938	1	-6.2233	0.034489	0.034579	0.969553	753	0	-6.2233
MFN2	6	0.98163	0.98196	1	21117	1	-6.2426	0.034489	0.034579	0.969553	754	0	-6.2426
UBQLN3	6	0.044823	0.14927	0.866006	3429	4	-7.7106	0.034489	0.034579	0.969553	755	0	-7.7106
EPHA6	6	0.52998	0.75355	1	15753	3	-6.3861	0.034489	0.034579	0.969553	756	0	-6.3861
ZMAT3	6	0.1395	0.34771	0.962518	7481	4	-7.6137	0.034489	0.034579	0.969553	757	0	-7.6137
WDR70	6	0.22417	0.46735	0.98928	9917	1	-5.2738	0.034489	0.034579	0.969553	758	0	-5.2738
ECM2	6	0.16959	0.3919	0.974572	8397	4	-7.5495	0.034489	0.034579	0.969553	759	0	-7.5495
PRMT5	6	0.32605	0.59609	1	12501	2	-5.8596	0.034489	0.034579	0.969553	760	0	-5.8596
MCAT	6	0.047397	0.156	0.874117	3563	3	-7.4689	0.034489	0.034579	0.969553	761	0	-7.4689
TNXB	6	0.32597	0.59599	1	12496	3	-7.5199	0.034489	0.034579	0.969553	762	0	-7.5199
ALDH2	6	0.15224	0.36658	0.968893	7870	4	-7.6938	0.034489	0.034579	0.969553	763	0	-7.6938
GCM1	6	0.46726	0.70779	1	14789	3	-6.6384	0.034489	0.034579	0.969553	764	0	-6.6384
PCED1B	6	0.32813	0.5986	1	12560	4	-7.609	0.034489	0.034579	0.969553	765	0	-7.609
HYDIN	6	0.29199	0.55467	0.999414	11714	2	-5.8877	0.034489	0.034579	0.969553	766	0	-5.8877
CALB2	6	0.79655	0.90036	1	18916	2	-7.0056	0.034489	0.034579	0.969553	767	0	-7.0056
TMEM121	6	0.61058	0.81127	1	16878	2	-6.5053	0.034489	0.034579	0.969553	768	0	-6.5053
FBXL15	6	0.33275	0.60399	1	12648	3	-6.4348	0.034489	0.034579	0.969553	769	0	-6.4348
CRIP3	6	0.57524	0.78595	1	16396	3	-6.8246	0.034489	0.034579	0.969553	770	0	-6.8246
HOXC4	6	0.99247	0.9925	1	21431	0	-6.1919	0.034489	0.034579	0.969553	771	0	-6.1919
FAM120B	6	0.15223	0.36657	0.968893	7868	3	-7.0806	0.034489	0.034579	0.969553	772	0	-7.0806
ENDOD1	6	0.88978	0.9481	1	19996	2	-6.6059	0.034489	0.034579	0.969553	773	0	-6.6059
KATNAL2	6	0.68859	0.85549	1	17846	2	-6.4136	0.034489	0.034579	0.969553	774	0	-6.4136
FLG2	6	0.53492	0.75706	1	15823	3	-6.6153	0.034489	0.034579	0.969553	775	0	-6.6153
ATP2A2	6	0.81917	0.91089	1	19165	2	-6.4563	0.034489	0.034579	0.969553	776	0	-6.4563
NCAPH2	6	0.73748	0.87479	1	18297	2	-7.1046	0.034489	0.034579	0.969553	777	0	-7.1046
GP5	6	0.006696	0.031116	0.738327	769	4	-8.0201	0.034489	0.034579	0.969553	778	0	-8.0201
PAICS	5	0.42862	0.65735	1	14196	1	-5.7457	0.035844	0.035843	0.99538	779	0	-5.7457
TCP10	5	0.50776	0.72746	1	15423	2	-6.3774	0.035844	0.035843	0.99538	780	0	-6.3774
TBC1D3H	2	0.79568	0.79542	1	18905	0	-4.8665	0.035911	0.035855	0.99538	781	0	-4.8665
hsa-mir-4425	4	0.55198	0.70869	1	16065	2	-5.8261	0.036208	0.036269	0.99538	782	0	-5.8261
hsa-mir-6089-2	4	0.12481	0.27504	0.934766	7029	3	-7.9897	0.036322	0.036378	0.99538	783	0	-7.9897
TKT	6	0.23798	0.48567	0.992467	10266	2	-5.152	0.037057	0.037198	0.99538	784	0	-5.152
FAM186B	6	0.10642	0.29513	0.942283	6394	4	-7.8398	0.037106	0.037244	0.99538	785	0	-7.8398
ZWINT	6	0.77983	0.89296	1	18732	1	-6.0393	0.037155	0.037286	0.99538	786	0	-6.0393
KCNMB1	6	0.071945	0.21692	0.911009	4804	3	-7.5306	0.037204	0.037336	0.99538	787	0	-7.5306
SOCS6	6	0.40369	0.66133	1	13802	3	-6.7434	0.037253	0.037388	0.99538	788	0	-6.7434
NonTargetingControlGuideForHuman_0849	1	0.96219	0.96235	1	20730	0	-4.1636	0.037807	0.037752	0.99538	789	0	-4.1636
hsa-mir-548ak	1	0.96165	0.96181	1	20722	0	-4.1658	0.038349	0.038256	0.99538	790	0	-4.1658
ABR	6	0.45904	0.70185	1	14659	2	-6.6637	0.038522	0.038677	0.99538	791	0	-6.6637
STARD7	6	0.95253	0.96539	1	20577	1	-5.1621	0.038522	0.038677	0.99538	792	0	-5.1621
TNK1	6	0.87099	0.93751	1	19751	2	-6.7371	0.038522	0.038677	0.99538	793	0	-6.7371
C1orf141	6	0.24853	0.49937	0.993173	10563	1	-5.3952	0.038522	0.038677	0.99538	794	0	-5.3952
GPR157	6	0.046591	0.15388	0.872014	3523	4	-7.2881	0.038522	0.038677	0.99538	795	0	-7.2881
ZNF573	6	0.41157	0.66707	1	13928	1	-6.3729	0.038522	0.038677	0.99538	796	0	-6.3729
SPDYE4	6	0.75587	0.88249	1	18494	1	-5.7278	0.038522	0.038677	0.99538	797	0	-5.7278
ZNF737	6	0.056624	0.17963	0.889085	4057	4	-7.4271	0.038522	0.038677	0.99538	798	0	-7.4271
RDX	6	0.42802	0.67915	1	14185	1	-5.6489	0.038522	0.038677	0.99538	799	0	-5.6489
POGLUT1	6	0.20494	0.44141	0.984537	9388	4	-7.2459	0.038522	0.038677	0.99538	800	0	-7.2459
AEN	6	0.36487	0.63254	1	13232	3	-6.6148	0.038522	0.038677	0.99538	801	0	-6.6148
LNX1	6	0.23484	0.48153	0.991317	10196	2	-6.5874	0.038522	0.038677	0.99538	802	0	-6.5874
HAGHL	6	0.34766	0.6197	1	12961	3	-6.7331	0.038522	0.038677	0.99538	803	0	-6.7331
MRPL24	6	0.28304	0.54339	0.998423	11482	3	-6.8705	0.038522	0.038677	0.99538	804	0	-6.8705
ANO7	6	0.11763	0.31424	0.95101	6789	2	-6.6808	0.038522	0.038677	0.99538	805	0	-6.6808
MRPL48	6	0.99716	0.99721	1	21601	0	-5.6541	0.038522	0.038677	0.99538	806	0	-5.6541
TCFL5	6	0.54964	0.7676	1	16031	3	-5.5562	0.038522	0.038677	0.99538	807	0	-5.5562
KPNA6	6	0.48782	0.72277	1	15141	1	-5.7689	0.038522	0.038677	0.99538	808	0	-5.7689
FAM217A	6	0.060993	0.19051	0.897329	4269	3	-7.0221	0.038522	0.038677	0.99538	809	0	-7.0221
RASGEF1B	6	0.25301	0.50529	0.993173	10690	4	-6.6699	0.038522	0.038677	0.99538	810	0	-6.6699
LENG1	6	0.74877	0.87948	1	18422	2	-6.9108	0.038522	0.038677	0.99538	811	0	-6.9108
NPB	6	0.46924	0.70923	1	14836	3	-7.3096	0.038522	0.038677	0.99538	812	0	-7.3096
CBLL1	6	0.94939	0.96419	1	20538	1	-5.3454	0.038522	0.038677	0.99538	813	0	-5.3454
HES5	6	0.015934	0.067991	0.787764	1613	5	-7.9877	0.038522	0.038677	0.99538	814	0	-7.9877
ACSBG2	6	0.050192	0.16318	0.881305	3705	3	-7.572	0.038522	0.038677	0.99538	815	0	-7.572
C8G	6	0.16024	0.37836	0.972215	8099	4	-6.7276	0.038522	0.038677	0.99538	816	0	-6.7276
TTC29	6	0.20733	0.44465	0.985174	9460	3	-7.1795	0.038522	0.038677	0.99538	817	0	-7.1795
GLTSCR2	6	0.97425	0.97636	1	20951	1	-5.5888	0.038522	0.038677	0.99538	818	0	-5.5888
LSM6	6	0.45806	0.70115	1	14642	2	-5.0586	0.038522	0.038677	0.99538	819	0	-5.0586
CHRNB1	6	0.0035497	0.017222	0.665934	459	3	-7.2875	0.038522	0.038677	0.99538	820	0	-7.2875
VPS37B	6	0.25077	0.50228	0.993173	10617	4	-7.6053	0.038522	0.038677	0.99538	821	0	-7.6053
TUBGCP4	6	0.99911	0.99913	1	21706	0	-4.5314	0.038522	0.038677	0.99538	822	0	-4.5314
ARMC10	6	0.32342	0.59293	1	12449	4	-6.7117	0.038522	0.038677	0.99538	823	0	-6.7117
ENY2	6	0.74646	0.87851	1	18396	2	-6.4865	0.038522	0.038677	0.99538	824	0	-6.4865
RPS19	6	0.80807	0.90565	1	19035	2	-4.6979	0.038522	0.038677	0.99538	825	0	-4.6979
ELL	6	0.31664	0.58481	1	12307	2	-5.1782	0.038522	0.038677	0.99538	826	0	-5.1782
EME2	6	0.063033	0.19551	0.8988	4378	4	-7.9079	0.038522	0.038677	0.99538	827	0	-7.9079
ACTR2	6	0.99439	0.99442	1	21508	0	-6.4187	0.038522	0.038677	0.99538	828	0	-6.4187
TFAP4	6	0.4162	0.67047	1	13997	3	-7.4089	0.038522	0.038677	0.99538	829	0	-7.4089
SI	6	0.26993	0.52705	0.994835	11143	2	-5.9767	0.038522	0.038677	0.99538	830	0	-5.9767
C16orf70	6	0.5267	0.75115	1	15694	3	-6.3109	0.038522	0.038677	0.99538	831	0	-6.3109
MYOCD	6	0.053866	0.1726	0.886893	3902	4	-8.1834	0.038522	0.038677	0.99538	832	0	-8.1834
HIST1H2BD	6	0.78373	0.89467	1	18773	2	-6.2652	0.038522	0.038677	0.99538	833	0	-6.2652
ZNF519	6	0.6816	0.85281	1	17786	2	-5.9925	0.038522	0.038677	0.99538	834	0	-5.9925
GATA2	6	0.86708	0.93534	1	19708	2	-6.588	0.038522	0.038677	0.99538	835	0	-6.588
WISP3	6	0.39996	0.65856	1	13750	3	-6.8685	0.038522	0.038677	0.99538	836	0	-6.8685
RAD23B	6	0.84326	0.92278	1	19418	2	-5.9787	0.038522	0.038677	0.99538	837	0	-5.9787
RPSA	6	0.9437	0.96215	1	20475	1	-4.6622	0.038522	0.038677	0.99538	838	0	-4.6622
ATP6V0C	5	0.82093	0.90369	1	19187	1	-4.2604	0.039593	0.039564	0.99538	839	0	-4.2604
hsa-mir-9-2	4	0.79121	0.84942	1	18845	1	-7.2863	0.039751	0.039762	0.99538	840	0	-7.2863
hsa-mir-6719	4	0.73824	0.82974	1	18308	1	-6.1566	0.039751	0.039762	0.99538	841	0	-6.1566
hsa-mir-564	4	0.99848	0.99847	1	21669	0	-5.2528	0.039751	0.039762	0.99538	842	0	-5.2528
hsa-mir-4467	4	0.99906	0.99906	1	21701	0	-3.8251	0.039751	0.039762	0.99538	843	0	-3.8251
hsa-mir-6851	4	0.95185	0.95168	1	20572	0	-4.64	0.039751	0.039762	0.99538	844	0	-4.64
hsa-mir-548q	4	0.99972	0.9997	1	21764	0	-4.0559	0.039751	0.039762	0.99538	845	0	-4.0559
hsa-mir-484	4	0.28084	0.49392	0.99267	11416	1	-5.4726	0.039751	0.039762	0.99538	846	0	-5.4726
hsa-mir-1237	4	0.98453	0.98451	1	21200	0	-5.3769	0.039751	0.039762	0.99538	847	0	-5.3769
hsa-mir-6829	4	0.01919	0.061475	0.777376	1826	2	-7.002	0.039751	0.039762	0.99538	848	0	-7.002
RBM14	4	0.87981	0.89299	1	19871	1	-5.436	0.039751	0.039762	0.99538	849	0	-5.436
RNMT	6	0.23951	0.48765	0.992467	10307	1	-5.8303	0.03979	0.039923	0.99538	850	0	-5.8303
CHURC1	6	0.0097652	0.043979	0.757566	1063	5	-7.2238	0.039839	0.039983	0.99538	851	0	-7.2238
CABP5	6	0.26686	0.52312	0.994593	11070	1	-6.0265	0.039888	0.040029	0.99538	852	0	-6.0265
SLC37A2	6	0.01153	0.051091	0.764928	1233	5	-8.0419	0.039937	0.040074	0.99538	853	0	-8.0419
SYCN	6	0.36192	0.63032	1	13180	3	-7.2676	0.039985	0.040128	0.99538	854	0	-7.2676
PDS5A	6	0.60627	0.80819	1	16820	1	-5.9127	0.040083	0.040238	0.99538	855	0	-5.9127
PPIP5K2	6	0.54083	0.76127	1	15893	2	-6.6919	0.040132	0.040285	0.99538	856	0	-6.6919
hsa-mir-3133	3	0.40616	0.56126	1	13838	1	-3.43	0.040426	0.04036	0.99538	857	0	-3.43
WTAP	5	0.14464	0.33847	0.958474	7636	2	-6.7184	0.042844	0.042823	0.99538	858	0	-6.7184
RABGGTA	5	0.53497	0.74121	1	15828	2	-6.2473	0.042844	0.042823	0.99538	859	0	-6.2473
TOP3A	5	0.36808	0.59872	1	13277	2	-7.1473	0.042844	0.042823	0.99538	860	0	-7.1473
ISY1-RAB43	2	0.99768	0.99765	1	21624	0	-3.3387	0.042847	0.042778	0.99538	861	0	-3.3387
KRT16	6	0.86408	0.93371	1	19671	1	-5.2301	0.042857	0.043035	0.99538	862	0	-5.2301
IMPDH1	6	0.64859	0.83804	1	17429	3	-7.0811	0.042857	0.043035	0.99538	863	0	-7.0811
PSMC3	6	0.82419	0.91336	1	19222	1	-5.6938	0.042857	0.043035	0.99538	864	0	-5.6938
C17orf82	6	0.27304	0.53092	0.995703	11222	3	-6.6417	0.042857	0.043035	0.99538	865	0	-6.6417
QARS	6	0.17672	0.40202	0.976145	8599	3	-6.9319	0.042857	0.043035	0.99538	866	0	-6.9319
MUM1	6	0.64934	0.83854	1	17438	3	-7.2106	0.042857	0.043035	0.99538	867	0	-7.2106
PMPCB	6	0.85317	0.92795	1	19545	2	-7.0008	0.042857	0.043035	0.99538	868	0	-7.0008
CLDND1	6	0.53606	0.75786	1	15841	3	-7.4176	0.042857	0.043035	0.99538	869	0	-7.4176
PSMD11	6	0.1464	0.35791	0.966319	7682	3	-7.8102	0.042857	0.043035	0.99538	870	0	-7.8102
POLI	6	0.16669	0.38774	0.973544	8305	3	-7.0584	0.042857	0.043035	0.99538	871	0	-7.0584
ZFP57	6	0.37168	0.63755	1	13329	3	-6.3586	0.042857	0.043035	0.99538	872	0	-6.3586
TSPAN6	6	0.2586	0.51254	0.994371	10844	3	-7.6711	0.042857	0.043035	0.99538	873	0	-7.6711
IFIT5	6	0.16398	0.38384	0.972938	8209	4	-7.8455	0.042857	0.043035	0.99538	874	0	-7.8455
FAM168A	6	0.084665	0.24664	0.921156	5426	4	-7.8625	0.042857	0.043035	0.99538	875	0	-7.8625
LPGAT1	6	0.10823	0.29903	0.942784	6482	3	-7.2153	0.042857	0.043035	0.99538	876	0	-7.2153
SEC61G	6	0.92821	0.95735	1	20300	1	-5.2484	0.042857	0.043035	0.99538	877	0	-5.2484
LRRC27	6	0.3669	0.63404	1	13261	3	-6.7292	0.042857	0.043035	0.99538	878	0	-6.7292
PACSIN2	6	0.60696	0.80871	1	16827	2	-5.888	0.042857	0.043035	0.99538	879	0	-5.888
BAP1	6	0.29297	0.55587	0.999414	11733	3	-7.2043	0.042857	0.043035	0.99538	880	0	-7.2043
ABCB7	6	0.98986	0.98992	1	21341	0	-5.5458	0.042857	0.043035	0.99538	881	0	-5.5458
RGS20	6	0.56682	0.7799	1	16276	3	-6.3071	0.042857	0.043035	0.99538	882	0	-6.3071
ECHDC2	6	0.13031	0.33374	0.956702	7192	2	-6.4753	0.042857	0.043035	0.99538	883	0	-6.4753
SNX22	6	0.27057	0.52782	0.994835	11160	1	-5.4562	0.042857	0.043035	0.99538	884	0	-5.4562
TTLL9	6	0.50639	0.73641	1	15414	2	-4.4677	0.042857	0.043035	0.99538	885	0	-4.4677
DDX47	6	0.12089	0.31926	0.952706	6889	2	-6.8571	0.042857	0.043035	0.99538	886	0	-6.8571
LRR1	6	0.60738	0.80899	1	16830	3	-6.2133	0.042857	0.043035	0.99538	887	0	-6.2133
DNAJC9	6	0.30509	0.57078	1	12044	3	-6.9946	0.042857	0.043035	0.99538	888	0	-6.9946
RPGRIP1	6	0.95964	0.96832	1	20677	1	-6.6582	0.042857	0.043035	0.99538	889	0	-6.6582
CDR2L	6	0.1632	0.38271	0.972938	8186	2	-6.8137	0.042857	0.043035	0.99538	890	0	-6.8137
RPH3A	6	0.20239	0.4379	0.984272	9325	2	-6.5601	0.042857	0.043035	0.99538	891	0	-6.5601
CENPC1	6	0.19925	0.43356	0.981805	9249	1	-6.3158	0.042857	0.043035	0.99538	892	0	-6.3158
OR1N2	6	0.33892	0.61118	1	12787	2	-7.0212	0.042857	0.043035	0.99538	893	0	-7.0212
LOC100507462	6	0.1952	0.42794	0.981758	9134	3	-7.1785	0.042857	0.043035	0.99538	894	0	-7.1785
SLC17A6	6	0.30037	0.56498	1	11922	4	-6.9799	0.042857	0.043035	0.99538	895	0	-6.9799
EIF4G3	6	0.18715	0.41672	0.981306	8884	4	-7.7863	0.042857	0.043035	0.99538	896	0	-7.7863
GEMIN2	6	0.61642	0.81545	1	16949	2	-5.8328	0.042857	0.043035	0.99538	897	0	-5.8328
ZNF267	6	0.88427	0.9449	1	19923	1	-6.5818	0.042857	0.043035	0.99538	898	0	-6.5818
ZC3H3	6	0.87902	0.94194	1	19860	2	-5.6767	0.042857	0.043035	0.99538	899	0	-5.6767
XRCC2	6	0.65544	0.84274	1	17524	1	-5.7998	0.042857	0.043035	0.99538	900	0	-5.7998
KLHL18	6	0.45423	0.69836	1	14590	3	-7.3251	0.042857	0.043035	0.99538	901	0	-7.3251
RPS18	6	0.99764	0.99769	1	21622	0	-5.6623	0.042857	0.043035	0.99538	902	0	-5.6623
HEY2	6	0.71527	0.86591	1	18077	2	-6.1714	0.042857	0.043035	0.99538	903	0	-6.1714
WDR24	6	0.81917	0.91089	1	19169	2	-6.541	0.042857	0.043035	0.99538	904	0	-6.541
DDX59	6	0.99315	0.99319	1	21452	0	-4.1682	0.042857	0.043035	0.99538	905	0	-4.1682
WNT7B	6	0.034037	0.12032	0.84853	2790	5	-8.1514	0.042857	0.043035	0.99538	906	0	-8.1514
SLITRK2	6	0.35295	0.62365	1	13056	3	-6.8617	0.042857	0.043035	0.99538	907	0	-6.8617
EFHB	6	0.64219	0.83347	1	17313	1	-6.8111	0.042857	0.043035	0.99538	908	0	-6.8111
SYS1	6	0.081153	0.23852	0.916329	5277	4	-7.3488	0.042857	0.043035	0.99538	909	0	-7.3488
TBCD	6	0.61418	0.81381	1	16916	2	-6.7283	0.042857	0.043035	0.99538	910	0	-6.7283
NFX1	6	0.023997	0.092009	0.819509	2170	3	-6.6882	0.042857	0.043035	0.99538	911	0	-6.6882
GJA9	6	0.011267	0.050064	0.762496	1200	4	-7.4271	0.042857	0.043035	0.99538	912	0	-7.4271
KRTAP10-4	6	0.70775	0.86298	1	18004	1	-6.9228	0.042857	0.043035	0.99538	913	0	-6.9228
NOVA1	6	0.072431	0.21807	0.911009	4827	4	-7.4018	0.042857	0.043035	0.99538	914	0	-7.4018
SPATA32	6	0.12019	0.31823	0.952706	6869	3	-7.5353	0.042857	0.043035	0.99538	915	0	-7.5353
ECHDC3	6	0.0081662	0.037367	0.752766	911	3	-6.8322	0.042857	0.043035	0.99538	916	0	-6.8322
MYT1	6	0.019027	0.077277	0.806481	1812	4	-8.1154	0.042857	0.043035	0.99538	917	0	-8.1154
AMPD3	6	0.51942	0.7459	1	15581	3	-6.6842	0.042857	0.043035	0.99538	918	0	-6.6842
MED22	6	0.40692	0.66366	1	13848	2	-5.6487	0.042857	0.043035	0.99538	919	0	-5.6487
NTNG1	6	0.27902	0.53841	0.997797	11372	3	-7.4204	0.042857	0.043035	0.99538	920	0	-7.4204
PCDH18	6	0.87343	0.93883	1	19788	2	-6.0506	0.042857	0.043035	0.99538	921	0	-6.0506
ZIK1	6	0.049281	0.16085	0.880777	3653	1	-6.7539	0.042857	0.043035	0.99538	922	0	-6.7539
SLC25A48	6	0.56102	0.77569	1	16194	2	-5.9814	0.042857	0.043035	0.99538	923	0	-5.9814
YTHDC1	6	0.60444	0.8069	1	16796	2	-6.0553	0.042857	0.043035	0.99538	924	0	-6.0553
CC2D2A	6	0.8444	0.92334	1	19433	1	-5.06	0.042857	0.043035	0.99538	925	0	-5.06
UBA1	6	0.99471	0.99474	1	21519	0	-6.1197	0.042857	0.043035	0.99538	926	0	-6.1197
C4orf36	6	0.4243	0.67645	1	14134	1	-5.779	0.042857	0.043035	0.99538	927	0	-5.779
RNPS1	6	0.88732	0.94667	1	19965	1	-4.8672	0.042857	0.043035	0.99538	928	0	-4.8672
IFI30	6	0.34914	0.62084	1	12988	3	-7.2415	0.042857	0.043035	0.99538	929	0	-7.2415
SYP	6	0.031613	0.1136	0.838337	2663	5	-7.5852	0.042857	0.043035	0.99538	930	0	-7.5852
CLDN16	6	0.25141	0.50312	0.993173	10636	4	-7.1397	0.042857	0.043035	0.99538	931	0	-7.1397
AKIRIN1	6	0.8622	0.9327	1	19651	2	-6.1221	0.042857	0.043035	0.99538	932	0	-6.1221
WNT5B	6	0.083779	0.24459	0.920566	5388	4	-6.794	0.042857	0.043035	0.99538	933	0	-6.794
C9orf173	6	0.95762	0.96746	1	20644	1	-4.5273	0.042857	0.043035	0.99538	934	0	-4.5273
GPATCH2L	6	0.036109	0.12598	0.855057	2910	4	-7.7344	0.042857	0.043035	0.99538	935	0	-7.7344
PET117	6	0.29745	0.56133	1	11847	3	-7.5102	0.042857	0.043035	0.99538	936	0	-7.5102
CYP2C19	6	0.20961	0.44777	0.985491	9522	4	-7.6589	0.042857	0.043035	0.99538	937	0	-7.6589
SNIP1	6	0.14808	0.36042	0.966774	7746	2	-5.9685	0.042857	0.043035	0.99538	938	0	-5.9685
TMEM17	6	0.99232	0.99235	1	21426	0	-5.6923	0.042857	0.043035	0.99538	939	0	-5.6923
VWA9	6	0.88582	0.94578	1	19946	1	-6.1256	0.042857	0.043035	0.99538	940	0	-6.1256
hsa-mir-486-2	3	0.46563	0.62053	1	14754	2	-6.4133	0.044517	0.04446	0.99538	941	0	-6.4133
hsa-mir-7705	2	0.39371	0.47124	0.989653	13671	1	-5.2845	0.044893	0.044862	0.99538	942	0	-5.2845
hsa-mir-4430	4	0.98387	0.98385	1	21187	0	-4.3693	0.044958	0.044897	0.99538	943	0	-4.3693
hsa-mir-1289-1	4	0.68521	0.81186	1	17816	1	-3.6687	0.044958	0.044897	0.99538	944	0	-3.6687
hsa-mir-4454	4	0.61196	0.75485	1	16894	2	-6.6191	0.044958	0.044897	0.99538	945	0	-6.6191
OSBPL9	4	0.94346	0.94333	1	20473	0	-5.162	0.044958	0.044897	0.99538	946	0	-5.162
hsa-mir-548w	4	0.99788	0.99788	1	21639	0	-4.7298	0.044958	0.044897	0.99538	947	0	-4.7298
MLL2	4	0.051792	0.14913	0.866006	3794	2	-7.5985	0.044958	0.044897	0.99538	948	0	-7.5985
FLJ27352	4	0.60363	0.74839	1	16786	1	-6.1485	0.044958	0.044897	0.99538	949	0	-6.1485
hsa-mir-191	4	0.41887	0.61026	1	14043	1	-6.5118	0.044958	0.044897	0.99538	950	0	-6.5118
hsa-mir-3674	4	0.11826	0.2649	0.930773	6809	1	-6.2052	0.044958	0.044897	0.99538	951	0	-6.2052
hsa-mir-1302-8	4	0.97459	0.9746	1	20958	0	-5.786	0.044958	0.044897	0.99538	952	0	-5.786
hsa-mir-7162	4	0.22726	0.42277	0.981311	9998	1	-6.2579	0.044958	0.044897	0.99538	953	0	-6.2579
SLC24A6	4	0.054627	0.15619	0.874117	3952	2	-7.4182	0.044958	0.044897	0.99538	954	0	-7.4182
hsa-mir-5579	4	0.17059	0.34328	0.960442	8428	2	-6.8136	0.044958	0.044897	0.99538	955	0	-6.8136
hsa-mir-4530	4	0.91974	0.92123	1	20225	1	-5.6798	0.044958	0.044897	0.99538	956	0	-5.6798
hsa-mir-4484	4	0.91346	0.91611	1	20166	1	-5.6823	0.044958	0.044897	0.99538	957	0	-5.6823
KIAA0317	5	0.85796	0.91367	1	19606	1	-6.5579	0.045053	0.045053	0.99538	958	0	-6.5579
TDRKH	6	0.021326	0.084139	0.811124	1972	4	-7.8939	0.045625	0.045741	0.99538	959	0	-7.8939
TMEM143	6	0.85931	0.93117	1	19627	2	-6.2538	0.045674	0.04579	0.99538	960	0	-6.2538
TRPM3	6	0.4273	0.67859	1	14176	3	-6.8076	0.045722	0.045841	0.99538	961	0	-6.8076
TMEM106C	6	0.16101	0.37949	0.972215	8129	3	-7.1078	0.045771	0.045884	0.99538	962	0	-7.1078
FANCF	6	0.88279	0.94403	1	19909	1	-6.2731	0.045819	0.045934	0.99538	963	0	-6.2731
CABP1	6	0.99263	0.99265	1	21436	0	-5.5321	0.045868	0.045984	0.99538	964	0	-5.5321
WFDC8	6	0.29686	0.56063	1	11836	4	-7.6702	0.045916	0.046028	0.99538	965	0	-7.6702
BRD4	6	0.075729	0.2259	0.912339	5018	3	-6.522	0.045965	0.046076	0.99538	966	0	-6.522
ZNHIT6	6	0.87203	0.93805	1	19770	2	-5.4467	0.046062	0.046184	0.99538	967	0	-5.4467
TMEM8A	6	0.34189	0.61461	1	12864	3	-6.9113	0.046062	0.046184	0.99538	968	0	-6.9113
SNRPD1	6	0.99996	0.99996	1	21793	0	-4.8491	0.046062	0.046184	0.99538	969	0	-4.8491
PPAP2B	6	0.024471	0.093361	0.821645	2199	4	-7.7506	0.046159	0.046282	0.99538	970	0	-7.7506
hsa-mir-7856	4	0.22171	0.41525	0.981126	9853	1	-5.81	0.046516	0.046401	0.99538	971	0	-5.81
NonTargetingControlGuideForHuman_0410	1	0.95345	0.95356	1	20593	0	-4.393	0.046547	0.046556	0.99538	972	0	-4.393
TIMM22	6	0.41364	0.6686	1	13955	1	-6.4384	0.047322	0.047424	0.99538	973	0	-6.4384
FGD2	6	0.0030776	0.015087	0.665934	399	5	-7.9083	0.047322	0.047424	0.99538	974	0	-7.9083
CENPT	6	0.24967	0.50085	0.993173	10593	3	-7.2314	0.047322	0.047424	0.99538	975	0	-7.2314
FAM227B	6	0.99546	0.99552	1	21541	0	-5.7249	0.047322	0.047424	0.99538	976	0	-5.7249
EMC1	6	0.80998	0.90658	1	19049	2	-5.7101	0.047322	0.047424	0.99538	977	0	-5.7101
GPN2	6	0.4615	0.70362	1	14695	2	-4.8558	0.047322	0.047424	0.99538	978	0	-4.8558
DDX49	6	0.82881	0.91563	1	19274	2	-6.992	0.047322	0.047424	0.99538	979	0	-6.992
CYP3A43	6	0.82437	0.91345	1	19224	2	-5.6078	0.047322	0.047424	0.99538	980	0	-5.6078
ZFAND1	6	0.14986	0.36306	0.967475	7796	4	-7.384	0.047322	0.047424	0.99538	981	0	-7.384
HOXB8	6	0.038426	0.13226	0.855321	3049	5	-7.8136	0.047322	0.047424	0.99538	982	0	-7.8136
MAPKAP1	6	0.87194	0.938	1	19766	2	-6.7223	0.047322	0.047424	0.99538	983	0	-6.7223
MECR	6	0.62078	0.81851	1	17002	2	-6.5819	0.047322	0.047424	0.99538	984	0	-6.5819
PNKP	6	0.62381	0.8206	1	17036	1	-6.1583	0.047322	0.047424	0.99538	985	0	-6.1583
POLRMT	6	0.99923	0.99924	1	21723	0	-4.6744	0.047322	0.047424	0.99538	986	0	-4.6744
RPS27	6	0.87177	0.93791	1	19764	2	-5.9815	0.047322	0.047424	0.99538	987	0	-5.9815
MACROD2	6	0.044221	0.14773	0.864948	3395	4	-8.0605	0.047322	0.047424	0.99538	988	0	-8.0605
PCID2	6	0.10264	0.28687	0.94022	6235	3	-7.0318	0.047322	0.047424	0.99538	989	0	-7.0318
RIMKLB	6	0.73907	0.87542	1	18323	2	-6.0499	0.047322	0.047424	0.99538	990	0	-6.0499
EIF1AX	6	0.99855	0.99856	1	21671	0	-4.924	0.047322	0.047424	0.99538	991	0	-4.924
HECTD2	6	0.23252	0.47848	0.990852	10136	1	-5.1503	0.047322	0.047424	0.99538	992	0	-5.1503
ADCK3	6	0.83325	0.91783	1	19311	2	-6.7852	0.047322	0.047424	0.99538	993	0	-6.7852
CSPG5	6	0.51617	0.74358	1	15542	3	-6.8642	0.047322	0.047424	0.99538	994	0	-6.8642
KCNK5	6	0.86825	0.93597	1	19718	1	-6.4738	0.047322	0.047424	0.99538	995	0	-6.4738
ADAMTS18	6	0.56479	0.77842	1	16250	1	-5.5744	0.047322	0.047424	0.99538	996	0	-5.5744
RAN	6	0.99661	0.99665	1	21581	0	-5.6092	0.047322	0.047424	0.99538	997	0	-5.6092
RPL37A	6	0.99811	0.99811	1	21651	0	-5.4281	0.047322	0.047424	0.99538	998	0	-5.4281
C10orf12	6	0.20547	0.44209	0.984537	9407	3	-7.0713	0.047322	0.047424	0.99538	999	0	-7.0713
GPX5	6	0.099129	0.27923	0.935787	6093	3	-7.2267	0.047322	0.047424	0.99538	1000	0	-7.2267
RPL36A	6	0.67492	0.85028	1	17711	1	-6.3749	0.047322	0.047424	0.99538	1001	0	-6.3749
PABPC1	6	0.99598	0.99602	1	21562	0	-5.2475	0.047322	0.047424	0.99538	1002	0	-5.2475
C21orf62	6	0.42769	0.67889	1	14181	3	-6.303	0.047322	0.047424	0.99538	1003	0	-6.303
XRCC6	6	0.82768	0.91509	1	19267	1	-4.5293	0.047322	0.047424	0.99538	1004	0	-4.5293
PHLDA2	6	0.30041	0.56502	1	11925	2	-6.3118	0.047322	0.047424	0.99538	1005	0	-6.3118
PARD3	6	0.14993	0.36314	0.967562	7799	3	-6.4942	0.047322	0.047424	0.99538	1006	0	-6.4942
CDC27	6	0.78911	0.89706	1	18829	1	-6.9191	0.047322	0.047424	0.99538	1007	0	-6.9191
GDF10	6	0.84178	0.92204	1	19403	1	-6.7372	0.047322	0.047424	0.99538	1008	0	-6.7372
USP10	6	0.30519	0.5709	1	12045	3	-6.9619	0.047322	0.047424	0.99538	1009	0	-6.9619
EPHB2	6	0.155	0.37064	0.971463	7943	2	-6.6281	0.047322	0.047424	0.99538	1010	0	-6.6281
TBL3	6	0.84937	0.92593	1	19495	2	-6.306	0.047322	0.047424	0.99538	1011	0	-6.306
C2orf50	6	0.44341	0.69045	1	14425	3	-6.0799	0.047322	0.047424	0.99538	1012	0	-6.0799
RRAGB	6	0.054419	0.17402	0.886893	3941	4	-6.7792	0.047322	0.047424	0.99538	1013	0	-6.7792
PPFIBP1	6	0.84369	0.923	1	19425	1	-5.3138	0.047322	0.047424	0.99538	1014	0	-5.3138
PLBD1	6	0.31732	0.58561	1	12316	4	-7.2761	0.047322	0.047424	0.99538	1015	0	-7.2761
NDUFB4	6	0.64824	0.83779	1	17421	1	-6.2042	0.047322	0.047424	0.99538	1016	0	-6.2042
ORC4	6	0.99811	0.99811	1	21653	0	-5.7428	0.047322	0.047424	0.99538	1017	0	-5.7428
C3orf20	6	0.020941	0.082975	0.811124	1943	4	-7.9731	0.047322	0.047424	0.99538	1018	0	-7.9731
SPDYE2L	2	0.53517	0.56838	1	15829	1	-5.1418	0.047823	0.047726	0.99538	1019	0	-5.1418
hsa-mir-6861	4	0.15181	0.31565	0.951143	7852	2	-6.8269	0.048331	0.048217	0.99538	1020	0	-6.8269
hsa-mir-615	4	0.27763	0.48974	0.992467	11349	1	-3.9959	0.048331	0.048217	0.99538	1021	0	-3.9959
hsa-mir-3978	4	0.29557	0.5126	0.994371	11793	2	-7.2481	0.048331	0.048217	0.99538	1022	0	-7.2481
hsa-mir-5089	4	0.58317	0.73244	1	16514	1	-6.3342	0.048331	0.048217	0.99538	1023	0	-6.3342
hsa-mir-3178	4	0.70331	0.81843	1	17963	1	-6.3016	0.048331	0.048217	0.99538	1024	0	-6.3016
hsa-mir-4668	4	0.98387	0.98385	1	21188	0	-5.9815	0.048331	0.048217	0.99538	1025	0	-5.9815
hsa-mir-1284	4	0.99034	0.99035	1	21356	0	-5.4793	0.048331	0.048217	0.99538	1026	0	-5.4793
hsa-mir-196a-1	4	0.07193	0.19107	0.897329	4802	3	-7.0892	0.048331	0.048217	0.99538	1027	0	-7.0892
hsa-mir-6128	4	0.13802	0.29512	0.942283	7429	2	-6.8798	0.048331	0.048217	0.99538	1028	0	-6.8798
hsa-mir-4666a	4	0.14237	0.30166	0.943961	7570	3	-7.5584	0.048331	0.048217	0.99538	1029	0	-7.5584
hsa-mir-6893	4	0.97257	0.97256	1	20908	0	-5.4293	0.048331	0.048217	0.99538	1030	0	-5.4293
hsa-mir-365a	4	0.90969	0.9132	1	20132	1	-4.5426	0.048331	0.048217	0.99538	1031	0	-4.5426
hsa-mir-1268a	4	0.96496	0.96488	1	20778	0	-4.7101	0.048331	0.048217	0.99538	1032	0	-4.7101
ZNF626	4	0.50822	0.67598	1	15428	1	-6.7496	0.048331	0.048217	0.99538	1033	0	-6.7496
hsa-mir-548an	4	0.49215	0.66405	1	15208	2	-5.2785	0.048331	0.048217	0.99538	1034	0	-5.2785
hsa-mir-8088	4	0.99912	0.99912	1	21707	0	-5.2952	0.048331	0.048217	0.99538	1035	0	-5.2952
hsa-mir-1305	4	0.99865	0.99864	1	21678	0	-4.6286	0.048331	0.048217	0.99538	1036	0	-4.6286
hsa-mir-3908	4	0.88975	0.89921	1	19993	1	-6.004	0.048331	0.048217	0.99538	1037	0	-6.004
HSD3B7	6	0.03129	0.11271	0.836817	2647	4	-7.4315	0.048483	0.048591	0.99538	1038	0	-7.4315
NUP160	6	0.17022	0.39282	0.974572	8410	2	-6.7839	0.048532	0.048641	0.99538	1039	0	-6.7839
PPP1R32	6	0.58369	0.79204	1	16521	3	-6.2603	0.04858	0.048684	0.99538	1040	0	-6.2603
ASTE1	6	0.36304	0.63116	1	13199	3	-7.3535	0.048628	0.04873	0.99538	1041	0	-7.3535
CSTF3	5	0.99732	0.9973	1	21611	0	-5.9058	0.049439	0.049423	0.99538	1042	0	-5.9058
ANAPC4	5	0.29217	0.52231	0.994371	11718	1	-5.8143	0.049439	0.049423	0.99538	1043	0	-5.8143
KRTAP9-2	5	0.48543	0.71025	1	15107	2	-6.9337	0.049439	0.049423	0.99538	1044	0	-6.9337
FRA10AC1	5	0.84277	0.90932	1	19415	1	-5.9301	0.049439	0.049423	0.99538	1045	0	-5.9301
hsa-mir-548f-4	2	0.94926	0.94948	1	20536	0	-4.341	0.049741	0.049689	0.99538	1046	0	-4.341
RPS10-NUDT3	4	0.9924	0.99241	1	21429	0	-5.1721	0.050806	0.050735	0.99538	1047	0	-5.1721
C17orf47	6	0.7364	0.87436	1	18290	2	-6.6627	0.051189	0.051288	0.99538	1048	0	-6.6627
IGLON5	6	0.88623	0.946	1	19952	2	-6.3666	0.051189	0.051288	0.99538	1049	0	-6.3666
NFYB	6	0.96989	0.97359	1	20864	1	-6.2613	0.051189	0.051288	0.99538	1050	0	-6.2613
SF3A2	6	0.57595	0.78646	1	16413	1	-5.5718	0.051189	0.051288	0.99538	1051	0	-5.5718
CCDC172	6	0.94313	0.96195	1	20465	1	-6.0238	0.051189	0.051288	0.99538	1052	0	-6.0238
ZFAND4	6	0.59948	0.80338	1	16732	3	-7.1687	0.051189	0.051288	0.99538	1053	0	-7.1687
ZNHIT1	6	0.47609	0.71425	1	14942	2	-6.7293	0.051189	0.051288	0.99538	1054	0	-6.7293
NDC80	6	0.92189	0.95568	1	20242	1	-5.7834	0.051189	0.051288	0.99538	1055	0	-5.7834
BARHL1	6	0.33965	0.61205	1	12806	3	-6.837	0.051189	0.051288	0.99538	1056	0	-6.837
GLIPR1	6	0.34108	0.61367	1	12844	1	-7.0841	0.051189	0.051288	0.99538	1057	0	-7.0841
TCF23	6	0.50362	0.73434	1	15366	3	-7.2351	0.051189	0.051288	0.99538	1058	0	-7.2351
MTRNR2L4	6	0.030068	0.10927	0.83601	2558	3	-7.5488	0.051189	0.051288	0.99538	1059	0	-7.5488
PPP1CB	6	0.97924	0.97997	1	21064	1	-5.6466	0.051189	0.051288	0.99538	1060	0	-5.6466
BYSL	6	0.52645	0.75095	1	15687	1	-6.0172	0.051189	0.051288	0.99538	1061	0	-6.0172
CHST10	6	0.99142	0.99143	1	21388	0	-6.3637	0.051189	0.051288	0.99538	1062	0	-6.3637
RIF1	6	0.24419	0.49376	0.99267	10451	2	-5.6255	0.051189	0.051288	0.99538	1063	0	-5.6255
C3orf18	6	0.079571	0.2348	0.914857	5184	5	-7.7826	0.051189	0.051288	0.99538	1064	0	-7.7826
MEPE	6	0.70708	0.86271	1	17996	2	-6.8513	0.051189	0.051288	0.99538	1065	0	-6.8513
DLX4	6	0.091769	0.26275	0.930773	5741	3	-7.7771	0.051189	0.051288	0.99538	1066	0	-7.7771
PRSS38	6	0.11623	0.3121	0.949674	6751	4	-6.9077	0.051189	0.051288	0.99538	1067	0	-6.9077
NDUFB3	6	0.60172	0.80499	1	16763	3	-6.1586	0.051189	0.051288	0.99538	1068	0	-6.1586
CASC5	6	0.72726	0.87064	1	18198	2	-5.6847	0.051189	0.051288	0.99538	1069	0	-5.6847
GAMT	6	0.6266	0.82253	1	17086	3	-6.715	0.051189	0.051288	0.99538	1070	0	-6.715
CCL28	6	0.061567	0.19188	0.897329	4296	3	-7.4799	0.051189	0.051288	0.99538	1071	0	-7.4799
YY1	6	0.9904	0.99045	1	21362	0	-4.6856	0.051189	0.051288	0.99538	1072	0	-4.6856
ELP4	6	0.0803	0.23649	0.915477	5234	3	-6.626	0.051189	0.051288	0.99538	1073	0	-6.626
TTC14	6	0.77535	0.89099	1	18688	2	-6.5709	0.051189	0.051288	0.99538	1074	0	-6.5709
ACER2	6	0.0082664	0.037783	0.752766	924	4	-7.6415	0.051189	0.051288	0.99538	1075	0	-7.6415
HEATR4	6	0.47891	0.7163	1	14985	3	-7.3828	0.051189	0.051288	0.99538	1076	0	-7.3828
SNRPD3	6	0.99918	0.9992	1	21717	0	-5.3618	0.051189	0.051288	0.99538	1077	0	-5.3618
BCS1L	6	0.79136	0.89803	1	18850	2	-6.4091	0.051189	0.051288	0.99538	1078	0	-6.4091
TRA2B	6	0.99422	0.99426	1	21501	0	-4.809	0.051189	0.051288	0.99538	1079	0	-4.809
AKAP3	6	0.081569	0.23948	0.916329	5300	1	-6.463	0.051189	0.051288	0.99538	1080	0	-6.463
CWC25	6	0.30094	0.56567	1	11943	3	-7.0062	0.051189	0.051288	0.99538	1081	0	-7.0062
CLIC1	6	0.099576	0.28023	0.936795	6105	2	-6.9503	0.051189	0.051288	0.99538	1082	0	-6.9503
KCNA1	6	0.21321	0.45265	0.985745	9610	3	-6.0061	0.051189	0.051288	0.99538	1083	0	-6.0061
LUM	6	0.0020685	0.010355	0.639557	279	4	-8.0383	0.051189	0.051288	0.99538	1084	0	-8.0383
DYNAP	6	0.66555	0.84676	1	17635	1	-6.2241	0.051189	0.051288	0.99538	1085	0	-6.2241
CLPB	6	0.078653	0.23265	0.914857	5149	2	-6.4096	0.051189	0.051288	0.99538	1086	0	-6.4096
RASSF8	6	0.4264	0.67795	1	14160	1	-6.5897	0.051189	0.051288	0.99538	1087	0	-6.5897
NOL12	6	0.77439	0.89053	1	18675	2	-7.2159	0.051189	0.051288	0.99538	1088	0	-7.2159
PPCS	6	0.97474	0.9767	1	20965	1	-5.8747	0.051189	0.051288	0.99538	1089	0	-5.8747
TEAD2	6	0.27209	0.52971	0.995521	11199	4	-7.1024	0.051189	0.051288	0.99538	1090	0	-7.1024
BTF3L4	6	0.55356	0.77042	1	16081	2	-7.0662	0.051189	0.051288	0.99538	1091	0	-7.0662
MPC1L	6	0.016003	0.068194	0.787764	1618	5	-7.7726	0.051189	0.051288	0.99538	1092	0	-7.7726
HNRNPK	6	0.84576	0.92404	1	19451	1	-5.7953	0.051189	0.051288	0.99538	1093	0	-5.7953
ZNF324	6	0.4312	0.68146	1	14246	3	-6.7877	0.051189	0.051288	0.99538	1094	0	-6.7877
NPAS2	6	0.91246	0.95332	1	20152	1	-6.238	0.051189	0.051288	0.99538	1095	0	-6.238
C7orf61	6	0.62201	0.81935	1	17018	2	-7.2005	0.051189	0.051288	0.99538	1096	0	-7.2005
SREK1	6	0.11139	0.30462	0.945884	6591	3	-7.2754	0.051189	0.051288	0.99538	1097	0	-7.2754
SMAP1	6	0.025844	0.097282	0.828067	2287	4	-8.0602	0.051189	0.051288	0.99538	1098	0	-8.0602
ZNF556	6	0.44297	0.69013	1	14414	3	-6.0819	0.051189	0.051288	0.99538	1099	0	-6.0819
TAF6L	6	0.60394	0.80655	1	16794	2	-6.8125	0.051189	0.051288	0.99538	1100	0	-6.8125
OR51G1	6	0.52608	0.75069	1	15680	2	-6.7376	0.051189	0.051288	0.99538	1101	0	-6.7376
TLR1	6	0.69534	0.85808	1	17903	1	-6.961	0.051189	0.051288	0.99538	1102	0	-6.961
MTX1	6	0.43086	0.68123	1	14238	2	-6.059	0.051189	0.051288	0.99538	1103	0	-6.059
AIDA	6	0.30996	0.57669	1	12149	2	-6.8241	0.051189	0.051288	0.99538	1104	0	-6.8241
COLEC12	6	0.7401	0.87586	1	18336	1	-4.746	0.051189	0.051288	0.99538	1105	0	-4.746
POLE2	6	0.06981	0.21183	0.907968	4696	1	-4.4708	0.051189	0.051288	0.99538	1106	0	-4.4708
CYCS	6	0.78005	0.89306	1	18738	1	-5.8116	0.051189	0.051288	0.99538	1107	0	-5.8116
WDPCP	6	0.34189	0.61461	1	12860	3	-7.3272	0.051189	0.051288	0.99538	1108	0	-7.3272
ZNF580	6	0.52768	0.75186	1	15714	1	-6.1884	0.051189	0.051288	0.99538	1109	0	-6.1884
RBM43	6	0.040179	0.137	0.856698	3166	4	-7.2657	0.051189	0.051288	0.99538	1110	0	-7.2657
SPAG1	6	0.47241	0.71153	1	14887	2	-6.4336	0.051189	0.051288	0.99538	1111	0	-6.4336
SIAH2	6	0.10426	0.29043	0.940769	6301	3	-6.6802	0.051189	0.051288	0.99538	1112	0	-6.6802
GTSE1	6	0.065744	0.20208	0.903554	4504	3	-7.4647	0.051189	0.051288	0.99538	1113	0	-7.4647
IGLL1	6	0.30418	0.56967	1	12016	3	-6.9888	0.051189	0.051288	0.99538	1114	0	-6.9888
NUP153	6	0.48282	0.71911	1	15051	2	-5.9137	0.051189	0.051288	0.99538	1115	0	-5.9137
HTRA2	6	0.71283	0.86495	1	18054	1	-5.7227	0.051189	0.051288	0.99538	1116	0	-5.7227
DOK6	6	0.72492	0.86971	1	18176	1	-6.5974	0.051189	0.051288	0.99538	1117	0	-6.5974
SEMA6D	6	0.60378	0.80644	1	16789	3	-7.0496	0.051189	0.051288	0.99538	1118	0	-7.0496
CCDC64B	6	0.3315	0.60254	1	12622	4	-7.0212	0.051189	0.051288	0.99538	1119	0	-7.0212
ITIH3	6	0.38796	0.64972	1	13590	2	-7.1048	0.051189	0.051288	0.99538	1120	0	-7.1048
TMPRSS11E	6	0.066445	0.20375	0.904404	4542	5	-7.9442	0.051189	0.051288	0.99538	1121	0	-7.9442
SERPINA11	6	0.26032	0.51479	0.994371	10887	1	-6.0397	0.051189	0.051288	0.99538	1122	0	-6.0397
TNFSF9	6	0.21012	0.44844	0.985491	9537	3	-7.3656	0.051189	0.051288	0.99538	1123	0	-7.3656
LRP1B	6	0.54616	0.76513	1	15975	3	-7.2822	0.051189	0.051288	0.99538	1124	0	-7.2822
hsa-mir-150	4	0.60023	0.74572	1	16746	1	-5.4666	0.05176	0.051684	0.999999	1125	0	-5.4666
hsa-mir-4458	4	0.48134	0.656	1	15016	1	-6.9221	0.051824	0.051754	0.999999	1126	0	-6.9221
DUT	5	0.95011	0.95357	1	20550	1	-6.4652	0.051858	0.051895	0.999999	1127	0	-6.4652
ZNF254	5	0.27593	0.50548	0.993173	11300	2	-7.1087	0.052944	0.052953	0.999999	1128	0	-7.1087
hsa-mir-1302-5	3	0.93855	0.93872	1	20416	0	-4.6128	0.05338	0.05344	0.999999	1129	0	-4.6128
hsa-mir-5787	3	0.99996	0.99997	1	21796	0	-3.34	0.05338	0.05344	0.999999	1130	0	-3.34
hsa-mir-5001	3	0.96532	0.96542	1	20783	0	-4.1658	0.05338	0.05344	0.999999	1131	0	-4.1658
hsa-mir-29c	4	0.81612	0.86001	1	19128	1	-5.7152	0.053535	0.05346	0.999999	1132	0	-5.7152
hsa-mir-627	4	0.78245	0.84599	1	18762	1	-5.6491	0.053535	0.05346	0.999999	1133	0	-5.6491
hsa-mir-4516	4	0.99995	0.99995	1	21791	0	-3.811	0.053535	0.05346	0.999999	1134	0	-3.811
hsa-mir-4646	4	0.98227	0.98224	1	21133	0	-4.9074	0.053535	0.05346	0.999999	1135	0	-4.9074
hsa-mir-3681	4	0.096774	0.23143	0.914857	5982	3	-7.6977	0.053535	0.05346	0.999999	1136	0	-7.6977
hsa-mir-3916	4	0.48596	0.65941	1	15114	1	-6.4081	0.053535	0.05346	0.999999	1137	0	-6.4081
hsa-mir-4297	4	0.056966	0.16191	0.881305	4073	2	-7.3295	0.053535	0.05346	0.999999	1138	0	-7.3295
hsa-mir-6809	4	0.85637	0.87947	1	19584	1	-5.4305	0.053535	0.05346	0.999999	1139	0	-5.4305
hsa-mir-3137	4	0.67536	0.80419	1	17717	1	-5.9352	0.053535	0.05346	0.999999	1140	0	-5.9352
ZNF479	4	0.88735	0.89767	1	19966	1	-6.5093	0.053535	0.05346	0.999999	1141	0	-6.5093
KMT2C	4	0.59691	0.74312	1	16705	1	-5.8403	0.053535	0.05346	0.999999	1142	0	-5.8403
GPD1L	6	0.44329	0.69036	1	14419	3	-6.6883	0.053817	0.053918	0.999999	1143	0	-6.6883
KLF6	6	0.43756	0.68607	1	14338	3	-6.5073	0.053937	0.054039	0.999999	1144	0	-6.5073
IFNK	6	0.036832	0.12794	0.855321	2951	4	-7.6862	0.054033	0.054139	0.999999	1145	0	-7.6862
MAP3K11	6	0.24838	0.49917	0.993173	10562	3	-6.7512	0.054082	0.054196	0.999999	1146	0	-6.7512
AJUBA	6	0.69035	0.85618	1	17860	1	-4.6606	0.054178	0.054281	0.999999	1147	0	-4.6606
NEGR1	6	0.015605	0.067	0.785763	1593	4	-7.745	0.054226	0.054325	0.999999	1148	0	-7.745
hsa-mir-652	4	0.24432	0.44583	0.985174	10454	1	-5.6533	0.055163	0.055068	0.999999	1149	0	-5.6533
WDR81	6	0.38605	0.64828	1	13562	3	-6.8467	0.055501	0.055617	0.999999	1150	0	-6.8467
PPIE	6	0.68721	0.85496	1	17830	1	-5.4117	0.055501	0.055617	0.999999	1151	0	-5.4117
AP2M1	6	0.62542	0.82176	1	17065	2	-6.5372	0.055501	0.055617	0.999999	1152	0	-6.5372
SCN4B	6	0.55646	0.77248	1	16130	2	-4.9737	0.055501	0.055617	0.999999	1153	0	-4.9737
TBP	6	0.98122	0.9816	1	21113	1	-5.9025	0.055501	0.055617	0.999999	1154	0	-5.9025
GABPA	6	0.71165	0.8645	1	18037	1	-4.8356	0.055501	0.055617	0.999999	1155	0	-4.8356
ITGB1BP1	6	0.84251	0.92241	1	19412	2	-6.5595	0.055501	0.055617	0.999999	1156	0	-6.5595
ERBB4	6	0.033203	0.11803	0.843375	2750	2	-6.7709	0.055501	0.055617	0.999999	1157	0	-6.7709
SART3	6	0.99846	0.99848	1	21667	0	-4.5986	0.055501	0.055617	0.999999	1158	0	-4.5986
SCG3	6	0.6187	0.81706	1	16980	2	-6.8292	0.055501	0.055617	0.999999	1159	0	-6.8292
COX15	6	0.87533	0.93989	1	19813	1	-6.394	0.055501	0.055617	0.999999	1160	0	-6.394
C5orf47	6	0.7882	0.89664	1	18818	2	-5.9785	0.055501	0.055617	0.999999	1161	0	-5.9785
ACKR4	6	0.16115	0.3797	0.972215	8132	4	-7.5227	0.055501	0.055617	0.999999	1162	0	-7.5227
JAK2	6	0.407	0.66371	1	13852	2	-5.2332	0.055501	0.055617	0.999999	1163	0	-5.2332
CASZ1	6	0.23566	0.48262	0.991894	10208	4	-6.8899	0.055501	0.055617	0.999999	1164	0	-6.8899
ERLIN2	6	0.21632	0.45682	0.987326	9702	4	-6.8806	0.055501	0.055617	0.999999	1165	0	-6.8806
NOLC1	6	0.21876	0.46006	0.987634	9767	2	-7.2173	0.055501	0.055617	0.999999	1166	0	-7.2173
EOGT	6	0.083195	0.24326	0.919177	5365	4	-7.1251	0.055501	0.055617	0.999999	1167	0	-7.1251
RANBP17	6	0.085274	0.24804	0.923049	5457	5	-7.6282	0.055501	0.055617	0.999999	1168	0	-7.6282
C12orf74	6	0.20961	0.44777	0.985491	9520	4	-7.3215	0.055501	0.055617	0.999999	1169	0	-7.3215
SMIM10	6	0.55662	0.7726	1	16136	3	-6.9376	0.055501	0.055617	0.999999	1170	0	-6.9376
ZBTB42	6	0.44007	0.68795	1	14370	1	-5.3524	0.055501	0.055617	0.999999	1171	0	-5.3524
TFG	6	0.20839	0.44609	0.985174	9487	3	-7.3005	0.055501	0.055617	0.999999	1172	0	-7.3005
TNNT3	6	0.63674	0.82964	1	17238	1	-5.8155	0.055501	0.055617	0.999999	1173	0	-5.8155
HK1	6	0.16168	0.38047	0.972215	8150	3	-6.6688	0.055501	0.055617	0.999999	1174	0	-6.6688
HELQ	6	0.82505	0.91378	1	19229	2	-6.0052	0.055501	0.055617	0.999999	1175	0	-6.0052
COL17A1	6	0.99118	0.99121	1	21384	0	-6.9158	0.055501	0.055617	0.999999	1176	0	-6.9158
ARFGAP3	6	0.69956	0.85975	1	17930	1	-5.1068	0.055501	0.055617	0.999999	1177	0	-5.1068
GP1BA	6	0.13031	0.33374	0.956702	7191	3	-6.9432	0.055501	0.055617	0.999999	1178	0	-6.9432
ARHGDIG	6	0.65069	0.83946	1	17462	3	-6.2532	0.055501	0.055617	0.999999	1179	0	-6.2532
C11orf88	6	0.085016	0.24745	0.922573	5447	2	-7.2463	0.055501	0.055617	0.999999	1180	0	-7.2463
ADNP2	6	0.65146	0.84001	1	17475	3	-6.5535	0.055501	0.055617	0.999999	1181	0	-6.5535
C9orf163	6	0.028987	0.10624	0.83601	2498	3	-7.9751	0.055501	0.055617	0.999999	1182	0	-7.9751
AWAT2	6	0.39952	0.65825	1	13748	3	-6.6978	0.055501	0.055617	0.999999	1183	0	-6.6978
RPS20	6	0.90992	0.95272	1	20136	1	-5.5667	0.055501	0.055617	0.999999	1184	0	-5.5667
MIPEP	6	0.078582	0.2325	0.914857	5145	5	-7.7596	0.055501	0.055617	0.999999	1185	0	-7.7596
NXNL2	6	0.22838	0.47302	0.989709	10022	2	-6.0008	0.055501	0.055617	0.999999	1186	0	-6.0008
DCUN1D1	6	0.69192	0.85678	1	17878	2	-6.6231	0.055501	0.055617	0.999999	1187	0	-6.6231
RPP25L	6	0.98149	0.98184	1	21115	1	-5.4477	0.055501	0.055617	0.999999	1188	0	-5.4477
OCEL1	6	0.98538	0.9855	1	21221	0	-6.393	0.055501	0.055617	0.999999	1189	0	-6.393
GSC2	6	0.44748	0.69339	1	14495	3	-6.6746	0.055501	0.055617	0.999999	1190	0	-6.6746
KLHL29	6	0.11187	0.30536	0.946376	6605	2	-6.087	0.055501	0.055617	0.999999	1191	0	-6.087
PPBP	6	0.033502	0.11884	0.845571	2765	5	-8.1517	0.055501	0.055617	0.999999	1192	0	-8.1517
SUN3	6	0.057134	0.18091	0.890306	4084	5	-7.7304	0.055501	0.055617	0.999999	1193	0	-7.7304
SIRPB1	6	0.070522	0.21356	0.909971	4737	3	-6.5513	0.055501	0.055617	0.999999	1194	0	-6.5513
PRIM2	6	0.99984	0.99984	1	21777	0	-5.698	0.055501	0.055617	0.999999	1195	0	-5.698
TNNI3	6	0.22866	0.47339	0.989709	10036	2	-6.5575	0.055501	0.055617	0.999999	1196	0	-6.5575
CENPN	6	0.024283	0.092811	0.820336	2190	2	-5.6952	0.055501	0.055617	0.999999	1197	0	-5.6952
hsa-mir-4509-2	2	0.895	0.89502	1	20034	0	-4.6476	0.055598	0.055515	0.999999	1198	0	-4.6476
hsa-mir-3156-1	1	0.94429	0.94447	1	20480	0	-4.6128	0.055708	0.055673	0.999999	1199	0	-4.6128
SLMO2	5	0.9983	0.99832	1	21661	0	-5.2902	0.055878	0.055951	0.999999	1200	0	-5.2902
ZNF765	4	0.24223	0.44301	0.984537	10398	2	-6.0437	0.056306	0.056211	0.999999	1201	0	-6.0437
PCSK4	6	0.11871	0.31594	0.951143	6824	4	-7.5179	0.056774	0.056869	0.999999	1202	0	-7.5179
hsa-mir-1206	1	0.94233	0.9425	1	20458	0	-4.6507	0.057666	0.057642	0.999999	1203	0	-4.6507
hsa-mir-4734	4	0.96818	0.96811	1	20832	0	-5.3248	0.058911	0.058749	0.999999	1204	0	-5.3248
hsa-mir-425	4	0.94243	0.94228	1	20460	0	-6.7392	0.058911	0.058749	0.999999	1205	0	-6.7392
hsa-mir-6833	4	0.68616	0.81262	1	17822	2	-6.1288	0.058911	0.058749	0.999999	1206	0	-6.1288
hsa-mir-141	4	0.94327	0.94312	1	20469	0	-6.8406	0.058911	0.058749	0.999999	1207	0	-6.8406
hsa-mir-6716	4	0.77593	0.84344	1	18691	1	-5.4898	0.058911	0.058749	0.999999	1208	0	-5.4898
hsa-mir-4696	4	0.15531	0.32087	0.952706	7950	2	-7.2518	0.058911	0.058749	0.999999	1209	0	-7.2518
hsa-mir-2053	4	0.96606	0.96598	1	20792	0	-6.0093	0.058911	0.058749	0.999999	1210	0	-6.0093
hsa-mir-6768	4	0.95112	0.95094	1	20564	0	-5.0485	0.058911	0.058749	0.999999	1211	0	-5.0485
hsa-mir-6873	4	0.91454	0.91698	1	20173	1	-4.8568	0.058911	0.058749	0.999999	1212	0	-4.8568
hsa-mir-6794	4	0.80624	0.85568	1	19015	1	-5.4279	0.058911	0.058749	0.999999	1213	0	-5.4279
hsa-mir-1304	4	0.78065	0.8453	1	18745	1	-5.6832	0.058911	0.058749	0.999999	1214	0	-5.6832
hsa-mir-3147	4	0.2294	0.42569	0.981311	10050	1	-5.5851	0.058911	0.058749	0.999999	1215	0	-5.5851
FILIP1L	6	0.014184	0.061519	0.777376	1463	3	-7.6175	0.059029	0.05914	0.999999	1216	0	-7.6175
AGPAT5	6	0.23228	0.47818	0.9906	10133	2	-5.979	0.059029	0.05914	0.999999	1217	0	-5.979
IARS2	6	0.99951	0.99952	1	21746	0	-4.4645	0.059029	0.05914	0.999999	1218	0	-4.4645
APOBEC4	6	0.3357	0.60743	1	12722	1	-6.3254	0.059029	0.05914	0.999999	1219	0	-6.3254
INPP4B	6	0.10586	0.2939	0.941853	6370	3	-6.6795	0.059029	0.05914	0.999999	1220	0	-6.6795
C3orf14	6	0.30928	0.5759	1	12138	2	-6.9836	0.059029	0.05914	0.999999	1221	0	-6.9836
CRISP3	6	0.11623	0.3121	0.949674	6746	4	-7.1363	0.059029	0.05914	0.999999	1222	0	-7.1363
GMPPB	6	0.99774	0.99778	1	21629	0	-5.7759	0.059029	0.05914	0.999999	1223	0	-5.7759
FAM32A	6	0.032253	0.11536	0.842064	2693	3	-5.859	0.059029	0.05914	0.999999	1224	0	-5.859
SYMPK	6	0.061184	0.19096	0.897329	4278	1	-5.3324	0.059029	0.05914	0.999999	1225	0	-5.3324
POLR1A	6	0.51438	0.74226	1	15517	2	-6.7348	0.059029	0.05914	0.999999	1226	0	-6.7348
TDG	6	0.44679	0.6929	1	14483	3	-7.3571	0.059029	0.05914	0.999999	1227	0	-7.3571
RPL10	6	0.20712	0.44438	0.985174	9456	1	-6.714	0.059029	0.05914	0.999999	1228	0	-6.714
SNRNP40	6	0.52665	0.75111	1	15690	2	-6.6842	0.059029	0.05914	0.999999	1229	0	-6.6842
BORA	6	0.30996	0.57669	1	12148	2	-6.5254	0.059029	0.05914	0.999999	1230	0	-6.5254
C1orf109	6	0.88681	0.94637	1	19958	1	-5.8106	0.059029	0.05914	0.999999	1231	0	-5.8106
EXOC7	6	0.40264	0.66054	1	13777	3	-6.5315	0.059029	0.05914	0.999999	1232	0	-6.5315
DDX19B	6	0.92172	0.95564	1	20240	1	-6.6916	0.059029	0.05914	0.999999	1233	0	-6.6916
SAP30BP	6	0.9671	0.97206	1	20809	1	-5.8889	0.059029	0.05914	0.999999	1234	0	-5.8889
MRPL41	6	0.81132	0.90722	1	19071	2	-5.9537	0.059029	0.05914	0.999999	1235	0	-5.9537
CTNND2	6	0.0058101	0.02724	0.713376	691	2	-5.7713	0.059029	0.05914	0.999999	1236	0	-5.7713
PNPT1	6	0.33426	0.60574	1	12687	1	-6.0404	0.059029	0.05914	0.999999	1237	0	-6.0404
PARVG	6	0.14076	0.34959	0.963015	7519	4	-7.4781	0.059029	0.05914	0.999999	1238	0	-7.4781
PFDN6	6	0.9998	0.99979	1	21771	0	-5.0962	0.059029	0.05914	0.999999	1239	0	-5.0962
SCRT2	6	0.3976	0.65682	1	13721	2	-5.8938	0.059029	0.05914	0.999999	1240	0	-5.8938
PRC1	6	0.22917	0.47409	0.990103	10046	2	-5.7499	0.059029	0.05914	0.999999	1241	0	-5.7499
SYPL2	6	0.10387	0.28954	0.940769	6274	4	-8.0952	0.059029	0.05914	0.999999	1242	0	-8.0952
MRPS21	6	0.54711	0.7658	1	15987	2	-6.2107	0.059029	0.05914	0.999999	1243	0	-6.2107
ATP6V1H	6	0.86664	0.93511	1	19703	2	-5.8466	0.059029	0.05914	0.999999	1244	0	-5.8466
COPS8	6	0.75161	0.88066	1	18448	1	-5.8151	0.059029	0.05914	0.999999	1245	0	-5.8151
FAM104A	6	0.15631	0.37259	0.971463	7980	3	-6.1728	0.059029	0.05914	0.999999	1246	0	-6.1728
PLEKHB2	6	0.1048	0.29163	0.940769	6327	4	-7.448	0.059029	0.05914	0.999999	1247	0	-7.448
MAP2	6	0.27042	0.52763	0.994835	11157	3	-7.0333	0.059029	0.05914	0.999999	1248	0	-7.0333
SLC19A1	6	0.58072	0.78991	1	16476	3	-7.3748	0.059029	0.05914	0.999999	1249	0	-7.3748
KCNJ15	6	0.45705	0.7004	1	14628	3	-6.8896	0.059029	0.05914	0.999999	1250	0	-6.8896
CELF5	6	0.50384	0.7345	1	15369	3	-6.4278	0.059029	0.05914	0.999999	1251	0	-6.4278
PIGW	6	0.73972	0.8757	1	18331	1	-5.766	0.059029	0.05914	0.999999	1252	0	-5.766
ZNF385B	6	0.027337	0.10151	0.833849	2383	4	-7.3367	0.059029	0.05914	0.999999	1253	0	-7.3367
AHI1	6	0.061819	0.19253	0.897905	4313	4	-7.0353	0.059029	0.05914	0.999999	1254	0	-7.0353
CBY3	6	0.76102	0.8847	1	18543	2	-7.1045	0.059029	0.05914	0.999999	1255	0	-7.1045
ALG11	6	0.99333	0.99337	1	21459	0	-4.2206	0.059029	0.05914	0.999999	1256	0	-4.2206
CSNK2B	6	0.75641	0.88272	1	18497	2	-6.366	0.059029	0.05914	0.999999	1257	0	-6.366
SLC9A9	6	0.033689	0.11936	0.846963	2772	3	-7.1971	0.059029	0.05914	0.999999	1258	0	-7.1971
FRMD7	6	0.30736	0.57358	1	12099	2	-6.3278	0.059029	0.05914	0.999999	1259	0	-6.3278
SNAPC1	6	0.99629	0.99634	1	21576	0	-5.726	0.059029	0.05914	0.999999	1260	0	-5.726
PDAP1	6	0.96176	0.96934	1	20724	1	-5.5709	0.059029	0.05914	0.999999	1261	0	-5.5709
COPG1	6	0.097374	0.27531	0.934766	6015	3	-7.0528	0.059029	0.05914	0.999999	1262	0	-7.0528
DVL2	6	0.81258	0.90781	1	19082	1	-6.97	0.059029	0.05914	0.999999	1263	0	-6.97
RNF146	6	0.99002	0.99006	1	21344	0	-6.1397	0.059029	0.05914	0.999999	1264	0	-6.1397
OR5H15	6	0.97407	0.97624	1	20945	1	-6.6953	0.059029	0.05914	0.999999	1265	0	-6.6953
FOLR2	6	0.20771	0.44515	0.985174	9469	3	-7.5511	0.059029	0.05914	0.999999	1266	0	-7.5511
MRPL37	6	0.89042	0.94849	1	20008	2	-6.9305	0.059029	0.05914	0.999999	1267	0	-6.9305
IMPA2	6	0.027556	0.10213	0.833849	2400	3	-7.3064	0.059029	0.05914	0.999999	1268	0	-7.3064
MAD2L2	6	0.64302	0.83405	1	17332	2	-5.7356	0.059029	0.05914	0.999999	1269	0	-5.7356
HS3ST5	6	0.25493	0.50779	0.993203	10746	4	-6.823	0.059029	0.05914	0.999999	1270	0	-6.823
HIST1H3G	6	0.76767	0.88758	1	18610	1	-4.971	0.059029	0.05914	0.999999	1271	0	-4.971
SERTAD4	6	0.10814	0.29885	0.942742	6474	5	-7.7001	0.059029	0.05914	0.999999	1272	0	-7.7001
NDUFB2	6	0.23866	0.48654	0.992467	10280	3	-7.1884	0.059029	0.05914	0.999999	1273	0	-7.1884
NCAPD2	6	0.29445	0.55773	1	11774	2	-6.9652	0.059029	0.05914	0.999999	1274	0	-6.9652
MYF6	6	0.46262	0.70442	1	14724	3	-6.5813	0.059029	0.05914	0.999999	1275	0	-6.5813
NDUFAF5	6	0.98714	0.98718	1	21267	0	-6.3469	0.059029	0.05914	0.999999	1276	0	-6.3469
UBR2	6	0.63737	0.83009	1	17243	1	-7.1191	0.059029	0.05914	0.999999	1277	0	-7.1191
BEST2	6	0.070116	0.21256	0.909455	4715	4	-7.4413	0.059029	0.05914	0.999999	1278	0	-7.4413
ZDHHC16	6	0.30334	0.56862	1	11992	3	-6.1992	0.059029	0.05914	0.999999	1279	0	-6.1992
ZNF398	6	0.88	0.9425	1	19873	2	-6.0169	0.059029	0.05914	0.999999	1280	0	-6.0169
CNFN	6	0.27032	0.52753	0.994835	11150	3	-6.971	0.059029	0.05914	0.999999	1281	0	-6.971
COX8C	6	0.11622	0.3121	0.949674	6745	4	-7.6785	0.059029	0.05914	0.999999	1282	0	-7.6785
ITFG1	6	0.80685	0.90508	1	19027	2	-6.0425	0.059029	0.05914	0.999999	1283	0	-6.0425
SLC36A1	6	0.76685	0.88721	1	18601	2	-7.2232	0.059029	0.05914	0.999999	1284	0	-7.2232
SOX5	6	0.00041265	0.0021877	0.430425	78	4	-7.6813	0.059029	0.05914	0.999999	1285	0	-7.6813
GEMIN5	6	0.9937	0.99373	1	21479	0	-5.0344	0.059029	0.05914	0.999999	1286	0	-5.0344
IZUMO4	6	0.24546	0.49542	0.993023	10493	2	-7.0916	0.059029	0.05914	0.999999	1287	0	-7.0916
hsa-mir-7978	1	0.94048	0.94067	1	20442	0	-4.6877	0.059519	0.059521	0.999999	1288	0	-4.6877
CD3EAP	5	0.49718	0.72092	1	15272	2	-6.5592	0.060044	0.060099	0.999999	1289	0	-6.5592
SF1	5	0.91791	0.93561	1	20201	1	-4.4353	0.060044	0.060099	0.999999	1290	0	-4.4353
hsa-mir-548h-3	4	0.070584	0.18885	0.896172	4739	3	-8.2472	0.0605	0.060278	0.999999	1291	0	-8.2472
OR10A6	6	0.98706	0.9871	1	21266	0	-5.9982	0.06128	0.061419	0.999999	1292	0	-5.9982
TAP2	6	0.60974	0.81062	1	16867	3	-6.4824	0.061328	0.061468	0.999999	1293	0	-6.4824
OR6M1	6	0.085367	0.24826	0.923049	5463	4	-7.5772	0.0614	0.061543	0.999999	1294	0	-7.5772
YEATS2	6	0.87146	0.93775	1	19759	2	-6.3747	0.0614	0.061543	0.999999	1295	0	-6.3747
WNT3A	6	0.7868	0.89602	1	18806	2	-7.1236	0.061471	0.061612	0.999999	1296	0	-7.1236
NAPG	4	0.92635	0.92694	1	20283	1	-6.3386	0.06151	0.061302	0.999999	1297	0	-6.3386
ANKRD27	6	0.82751	0.91501	1	19263	2	-6.6545	0.061519	0.061667	0.999999	1298	0	-6.6545
CLDN3	6	0.3155	0.58343	1	12282	3	-6.6783	0.061591	0.06174	0.999999	1299	0	-6.6783
ALKBH7	6	0.09544	0.27101	0.933551	5917	5	-6.8879	0.061663	0.061813	0.999999	1300	0	-6.8879
DNAI2	6	0.54368	0.76337	1	15937	1	-6.458	0.061711	0.06186	0.999999	1301	0	-6.458
OR2AK2	6	0.32053	0.58951	1	12388	4	-7.4541	0.061758	0.061904	0.999999	1302	0	-7.4541
SPDYE5	2	0.93676	0.93686	1	20389	0	-5.1707	0.061762	0.061635	0.999999	1303	0	-5.1707
GPRIN1	6	0.83061	0.91649	1	19288	2	-6.6518	0.061806	0.06196	0.999999	1304	0	-6.6518
EDDM3A	6	0.95488	0.9663	1	20607	1	-5.5486	0.061854	0.062003	0.999999	1305	0	-5.5486
hsa-mir-6127	3	0.99793	0.99795	1	21644	0	-3.8767	0.062019	0.061999	0.999999	1306	0	-3.8767
RPL13	5	0.99935	0.99935	1	21731	0	-5.5451	0.063099	0.063125	0.999999	1307	0	-5.5451
HIST1H2AJ	5	0.030199	0.10704	0.83601	2572	3	-7.7382	0.063099	0.063125	0.999999	1308	0	-7.7382
FTL	6	0.12173	0.32057	0.952706	6920	2	-6.0366	0.063192	0.063325	0.999999	1309	0	-6.0366
PHB	6	0.96112	0.96902	1	20703	1	-5.3586	0.063192	0.063325	0.999999	1310	0	-5.3586
COPZ1	6	0.12477	0.32522	0.953318	7027	3	-7.307	0.063192	0.063325	0.999999	1311	0	-7.307
FAAH	6	0.24343	0.49276	0.99267	10434	4	-6.658	0.063192	0.063325	0.999999	1312	0	-6.658
APIP	6	0.8251	0.91381	1	19231	1	-5.2911	0.063192	0.063325	0.999999	1313	0	-5.2911
EXOSC2	6	0.74313	0.87712	1	18363	1	-6.2776	0.063192	0.063325	0.999999	1314	0	-6.2776
DIAPH2	6	0.3449	0.61764	1	12928	2	-6.565	0.063192	0.063325	0.999999	1315	0	-6.565
WIPI2	6	0.23039	0.4757	0.990103	10076	2	-6.2483	0.063192	0.063325	0.999999	1316	0	-6.2483
HNRNPC	6	0.99968	0.99969	1	21761	0	-4.8559	0.063192	0.063325	0.999999	1317	0	-4.8559
CYB5R4	6	0.56503	0.7786	1	16254	2	-6.8313	0.063192	0.063325	0.999999	1318	0	-6.8313
ASB2	6	0.67329	0.84968	1	17696	2	-5.8065	0.063192	0.063325	0.999999	1319	0	-5.8065
ARPP21	6	0.16398	0.38384	0.972938	8214	3	-7.3922	0.063192	0.063325	0.999999	1320	0	-7.3922
DDC	6	0.0096873	0.043655	0.757566	1055	4	-7.7772	0.063192	0.063325	0.999999	1321	0	-7.7772
CPSF3	6	0.99247	0.9925	1	21430	0	-5.4583	0.063192	0.063325	0.999999	1322	0	-5.4583
ECD	6	0.7855	0.89544	1	18791	2	-6.3292	0.063192	0.063325	0.999999	1323	0	-6.3292
TPM3	6	0.13903	0.34698	0.962243	7462	2	-5.9782	0.063192	0.063325	0.999999	1324	0	-5.9782
RASSF6	6	0.54271	0.76269	1	15925	3	-6.7206	0.063192	0.063325	0.999999	1325	0	-6.7206
C21orf59	6	0.70107	0.86034	1	17944	1	-6.1445	0.063192	0.063325	0.999999	1326	0	-6.1445
RAB21	6	0.81058	0.90686	1	19056	1	-6.7454	0.063192	0.063325	0.999999	1327	0	-6.7454
KIRREL3	6	0.099618	0.28034	0.936795	6107	3	-6.7288	0.063192	0.063325	0.999999	1328	0	-6.7288
GAL3ST2	6	0.29241	0.5552	0.999414	11725	3	-6.8571	0.063192	0.063325	0.999999	1329	0	-6.8571
HIST1H2BI	6	0.97892	0.97973	1	21053	1	-6.1118	0.063192	0.063325	0.999999	1330	0	-6.1118
GNG12	6	0.705	0.86189	1	17981	1	-5.8704	0.063192	0.063325	0.999999	1331	0	-5.8704
WWP1	6	0.17049	0.39321	0.974572	8425	4	-6.3973	0.063192	0.063325	0.999999	1332	0	-6.3973
FSIP2	6	0.15436	0.3697	0.971057	7922	2	-6.3603	0.063192	0.063325	0.999999	1333	0	-6.3603
DHFR	6	0.86033	0.9317	1	19633	2	-6.8317	0.063192	0.063325	0.999999	1334	0	-6.8317
HAUS8	6	0.99998	0.99998	1	21800	0	-5.6194	0.063192	0.063325	0.999999	1335	0	-5.6194
OSBPL10	6	0.11115	0.30425	0.945748	6581	2	-6.445	0.063192	0.063325	0.999999	1336	0	-6.445
FAM211A	6	0.81917	0.91089	1	19166	2	-6.0745	0.063192	0.063325	0.999999	1337	0	-6.0745
SRD5A1	6	0.9424	0.96171	1	20459	1	-5.5368	0.063192	0.063325	0.999999	1338	0	-5.5368
C8orf58	6	0.55862	0.77402	1	16162	3	-6.4828	0.063192	0.063325	0.999999	1339	0	-6.4828
SOD1	6	0.65552	0.84279	1	17528	1	-5.1278	0.063192	0.063325	0.999999	1340	0	-5.1278
DDX46	6	0.91682	0.95441	1	20190	1	-5.8999	0.063192	0.063325	0.999999	1341	0	-5.8999
SMC4	6	0.97924	0.97997	1	21063	1	-6.3505	0.063192	0.063325	0.999999	1342	0	-6.3505
KIAA0513	6	0.02176	0.085438	0.811124	2005	4	-7.9934	0.063192	0.063325	0.999999	1343	0	-7.9934
SYNJ2	6	0.01094	0.048721	0.762496	1170	5	-7.4805	0.063192	0.063325	0.999999	1344	0	-7.4805
LIPT1	6	0.89694	0.9499	1	20046	1	-5.243	0.063192	0.063325	0.999999	1345	0	-5.243
MCEE	6	0.60903	0.81014	1	16852	3	-6.0957	0.063192	0.063325	0.999999	1346	0	-6.0957
SLIT3	6	0.43231	0.68227	1	14261	3	-6.935	0.063192	0.063325	0.999999	1347	0	-6.935
RPLP0	6	0.99646	0.99651	1	21579	0	-5.9765	0.063192	0.063325	0.999999	1348	0	-5.9765
FAM60A	6	0.48468	0.72044	1	15085	2	-6.0903	0.063192	0.063325	0.999999	1349	0	-6.0903
KRTAP9-8	6	0.95838	0.96778	1	20656	1	-6.2085	0.063192	0.063325	0.999999	1350	0	-6.2085
TANC2	6	0.28	0.53965	0.997797	11402	2	-5.9102	0.063192	0.063325	0.999999	1351	0	-5.9102
RBMX	6	0.94556	0.96279	1	20493	1	-5.8636	0.063192	0.063325	0.999999	1352	0	-5.8636
PIK3R5	6	0.35321	0.62383	1	13062	3	-7.4266	0.063192	0.063325	0.999999	1353	0	-7.4266
COL8A2	6	0.2435	0.49284	0.99267	10435	4	-6.7573	0.063192	0.063325	0.999999	1354	0	-6.7573
hsa-mir-553	2	0.71965	0.72047	1	18120	1	-5.7193	0.063406	0.063266	0.999999	1355	0	-5.7193
hsa-mir-935	4	0.88845	0.89837	1	19984	1	-5.2462	0.064391	0.064187	0.999999	1356	0	-5.2462
hsa-mir-4803	4	0.61335	0.7559	1	16907	1	-6.2429	0.064391	0.064187	0.999999	1357	0	-6.2429
hsa-let-7a-3	4	0.54838	0.70596	1	16007	2	-6.358	0.064391	0.064187	0.999999	1358	0	-6.358
hsa-mir-200c	4	0.027719	0.085566	0.811124	2417	2	-7.2491	0.064391	0.064187	0.999999	1359	0	-7.2491
hsa-mir-4760	4	0.92476	0.92552	1	20266	1	-6.1368	0.064391	0.064187	0.999999	1360	0	-6.1368
hsa-mir-212	4	0.022417	0.070697	0.795389	2065	1	-7.004	0.064391	0.064187	0.999999	1361	0	-7.004
hsa-mir-6892	4	0.99159	0.99161	1	21395	0	-5.6242	0.064391	0.064187	0.999999	1362	0	-5.6242
hsa-mir-6073	4	0.11044	0.25283	0.926164	6560	3	-7.7748	0.064391	0.064187	0.999999	1363	0	-7.7748
NT5C1B	4	0.11609	0.26155	0.930773	6741	3	-7.3644	0.064391	0.064187	0.999999	1364	0	-7.3644
hsa-mir-320b-1	4	0.81656	0.86021	1	19134	1	-5.8986	0.064391	0.064187	0.999999	1365	0	-5.8986
hsa-mir-7158	4	0.34856	0.55968	1	12974	2	-7.4663	0.064391	0.064187	0.999999	1366	0	-7.4663
hsa-mir-7706	4	0.96286	0.96277	1	20740	0	-5.397	0.064391	0.064187	0.999999	1367	0	-5.397
hsa-mir-320d-2	4	0.94861	0.94844	1	20530	0	-6.5509	0.064391	0.064187	0.999999	1368	0	-6.5509
hsa-mir-3153	4	0.99917	0.99916	1	21714	0	-5.0422	0.064391	0.064187	0.999999	1369	0	-5.0422
hsa-mir-643	4	0.56548	0.71889	1	16262	1	-5.7129	0.064391	0.064187	0.999999	1370	0	-5.7129
hsa-mir-6857	4	0.82527	0.86411	1	19234	1	-6.9709	0.064391	0.064187	0.999999	1371	0	-6.9709
hsa-mir-1247	4	0.32991	0.54628	0.998947	12589	2	-7.2956	0.064391	0.064187	0.999999	1372	0	-7.2956
hsa-mir-328	4	0.86512	0.88434	1	19680	1	-5.7844	0.064391	0.064187	0.999999	1373	0	-5.7844
hsa-mir-4445	4	0.89765	0.9045	1	20057	1	-5.9573	0.064391	0.064187	0.999999	1374	0	-5.9573
hsa-mir-1225	4	0.63213	0.77042	1	17169	1	-5.704	0.064391	0.064187	0.999999	1375	0	-5.704
hsa-mir-8082	4	0.89389	0.90194	1	20024	1	-6.3136	0.064391	0.064187	0.999999	1376	0	-6.3136
hsa-mir-144	4	0.99948	0.99947	1	21745	0	-5.241	0.064391	0.064187	0.999999	1377	0	-5.241
hsa-mir-1322	1	0.9348	0.93498	1	20375	0	-4.7932	0.0652	0.065224	0.999999	1378	0	-4.7932
hsa-mir-3929	3	0.99987	0.99987	1	21779	0	-4.057	0.066578	0.066472	0.999999	1379	0	-4.057
LAMTOR1	6	0.3746	0.63974	1	13377	3	-6.7748	0.066673	0.066813	0.999999	1380	0	-6.7748
VDAC3	6	0.78853	0.89679	1	18826	2	-6.1441	0.066673	0.066813	0.999999	1381	0	-6.1441
ANKRD13C	6	0.1174	0.31391	0.950918	6780	4	-7.2146	0.066673	0.066813	0.999999	1382	0	-7.2146
AIM1	6	0.10265	0.28689	0.94022	6236	4	-6.4028	0.066673	0.066813	0.999999	1383	0	-6.4028
SCN4A	6	0.22594	0.46976	0.989534	9952	3	-6.1227	0.066673	0.066813	0.999999	1384	0	-6.1227
SMC1B	6	0.28249	0.54271	0.998366	11465	2	-6.2506	0.066673	0.066813	0.999999	1385	0	-6.2506
PPP6R2	6	0.52084	0.74689	1	15604	2	-6.8978	0.066673	0.066813	0.999999	1386	0	-6.8978
CENPJ	6	0.99276	0.99278	1	21441	0	-6.0726	0.066673	0.066813	0.999999	1387	0	-6.0726
GAPDH	6	0.97924	0.97997	1	21061	1	-3.6339	0.066673	0.066813	0.999999	1388	0	-3.6339
TNFRSF21	6	0.17661	0.40185	0.976145	8597	4	-6.7497	0.066673	0.066813	0.999999	1389	0	-6.7497
KIAA0355	6	0.57539	0.78606	1	16408	2	-6.583	0.066673	0.066813	0.999999	1390	0	-6.583
CDHR1	6	0.31024	0.57705	1	12155	4	-6.9021	0.066673	0.066813	0.999999	1391	0	-6.9021
DCTN1	6	0.98602	0.98612	1	21243	0	-5.6776	0.066673	0.066813	0.999999	1392	0	-5.6776
MYF5	6	0.093705	0.26706	0.931378	5845	3	-7.5573	0.066673	0.066813	0.999999	1393	0	-7.5573
RPS9	6	0.99987	0.99987	1	21780	0	-4.7717	0.066673	0.066813	0.999999	1394	0	-4.7717
KRTAP12-3	6	0.42054	0.67368	1	14070	3	-6.9844	0.066673	0.066813	0.999999	1395	0	-6.9844
SON	6	0.99102	0.99104	1	21373	0	-6.3478	0.066673	0.066813	0.999999	1396	0	-6.3478
SLC16A7	6	0.12019	0.31823	0.952706	6867	2	-6.4867	0.066673	0.066813	0.999999	1397	0	-6.4867
PKD2L2	6	0.28945	0.55148	0.999414	11642	3	-6.4138	0.066673	0.066813	0.999999	1398	0	-6.4138
TMEM54	6	0.31205	0.57928	1	12204	3	-6.7935	0.066673	0.066813	0.999999	1399	0	-6.7935
C15orf60	6	0.7479	0.87911	1	18413	2	-6.1278	0.066673	0.066813	0.999999	1400	0	-6.1278
TSPAN5	6	0.83304	0.91772	1	19307	2	-6.4356	0.066673	0.066813	0.999999	1401	0	-6.4356
FAM135B	6	0.39325	0.65365	1	13668	3	-6.5059	0.066673	0.066813	0.999999	1402	0	-6.5059
HSPB9	6	0.038404	0.13221	0.855321	3045	3	-7.638	0.066673	0.066813	0.999999	1403	0	-7.638
PNPLA1	6	0.40988	0.66586	1	13898	2	-6.0894	0.066673	0.066813	0.999999	1404	0	-6.0894
KLHL8	6	0.35223	0.6231	1	13046	2	-6.355	0.066673	0.066813	0.999999	1405	0	-6.355
SNCAIP	6	0.025369	0.095902	0.82663	2249	2	-7.1078	0.066673	0.066813	0.999999	1406	0	-7.1078
OXA1L	6	0.38168	0.64502	1	13494	2	-6.9669	0.066673	0.066813	0.999999	1407	0	-6.9669
DSCR3	6	0.67993	0.85217	1	17764	1	-6.0985	0.066673	0.066813	0.999999	1408	0	-6.0985
KANK2	6	0.52484	0.74978	1	15659	3	-7.1403	0.066673	0.066813	0.999999	1409	0	-7.1403
ATP13A1	6	0.99407	0.9941	1	21496	0	-6.6121	0.066673	0.066813	0.999999	1410	0	-6.6121
NPAP1	6	0.040327	0.13739	0.856698	3174	3	-7.1342	0.066673	0.066813	0.999999	1411	0	-7.1342
IDE	6	0.48379	0.71983	1	15070	2	-6.7433	0.066673	0.066813	0.999999	1412	0	-6.7433
IARS	6	0.75558	0.88237	1	18490	2	-4.6567	0.066673	0.066813	0.999999	1413	0	-4.6567
RNF182	6	0.98789	0.98793	1	21287	0	-5.333	0.066673	0.066813	0.999999	1414	0	-5.333
HIC2	6	0.12697	0.3286	0.954954	7093	3	-6.4338	0.066673	0.066813	0.999999	1415	0	-6.4338
HMGB1	6	0.99993	0.99993	1	21787	0	-5.3482	0.066673	0.066813	0.999999	1416	0	-5.3482
TIAF1	6	0.77889	0.89252	1	18720	1	-6.1907	0.066673	0.066813	0.999999	1417	0	-6.1907
DSTYK	6	0.31025	0.57706	1	12164	3	-7.2665	0.066673	0.066813	0.999999	1418	0	-7.2665
PTEN	6	0.90492	0.95159	1	20108	1	-6.0678	0.066673	0.066813	0.999999	1419	0	-6.0678
EXOSC5	6	0.82388	0.9132	1	19220	2	-5.4504	0.066673	0.066813	0.999999	1420	0	-5.4504
BEX5	6	0.80658	0.90495	1	19021	1	-6.2097	0.066673	0.066813	0.999999	1421	0	-6.2097
ACVR2B	6	0.62533	0.8217	1	17061	3	-7.0433	0.066673	0.066813	0.999999	1422	0	-7.0433
MYH1	6	0.89658	0.94984	1	20045	1	-5.5355	0.066673	0.066813	0.999999	1423	0	-5.5355
ATP6V1C1	6	0.071713	0.21636	0.911009	4791	2	-6.4822	0.066673	0.066813	0.999999	1424	0	-6.4822
KIAA1549L	6	0.29984	0.56434	1	11909	3	-7.5866	0.066673	0.066813	0.999999	1425	0	-7.5866
ZNF778	6	0.36892	0.63555	1	13285	3	-6.8266	0.066673	0.066813	0.999999	1426	0	-6.8266
MRPS7	6	0.067244	0.20567	0.90541	4574	2	-5.8934	0.066673	0.066813	0.999999	1427	0	-5.8934
SLIRP	6	0.69022	0.85613	1	17858	2	-6.4646	0.066673	0.066813	0.999999	1428	0	-6.4646
DDX1	6	0.33689	0.60884	1	12745	4	-6.9905	0.066673	0.066813	0.999999	1429	0	-6.9905
DLL3	6	0.99798	0.998	1	21646	0	-5.2571	0.066673	0.066813	0.999999	1430	0	-5.2571
FRMD5	6	0.85063	0.92662	1	19516	2	-7.0245	0.066673	0.066813	0.999999	1431	0	-7.0245
ATP5F1	6	0.73972	0.8757	1	18328	1	-6.4873	0.066673	0.066813	0.999999	1432	0	-6.4873
ZPLD1	6	0.88279	0.94403	1	19911	1	-6.5171	0.066673	0.066813	0.999999	1433	0	-6.5171
H1FOO	6	0.57078	0.78276	1	16331	2	-6.6329	0.066673	0.066813	0.999999	1434	0	-6.6329
SLC4A3	6	0.13287	0.33762	0.958474	7268	3	-7.3619	0.066673	0.066813	0.999999	1435	0	-7.3619
LYRM1	6	0.36908	0.63567	1	13290	1	-6.8725	0.066673	0.066813	0.999999	1436	0	-6.8725
SHISA4	6	0.92275	0.9559	1	20252	1	-5.9332	0.066673	0.066813	0.999999	1437	0	-5.9332
NR2F6	6	0.73834	0.87512	1	18311	1	-5.8982	0.066673	0.066813	0.999999	1438	0	-5.8982
MEMO1	6	0.065364	0.20116	0.903554	4485	3	-7.0794	0.066673	0.066813	0.999999	1439	0	-7.0794
CDK12	6	0.80658	0.90495	1	19023	1	-6.5709	0.066673	0.066813	0.999999	1440	0	-6.5709
NFATC4	6	0.12625	0.32752	0.954647	7068	2	-6.608	0.066673	0.066813	0.999999	1441	0	-6.608
SCN2A	6	0.33795	0.61007	1	12768	2	-6.4879	0.066673	0.066813	0.999999	1442	0	-6.4879
GLRA2	6	0.13056	0.33413	0.956907	7208	4	-7.4923	0.066673	0.066813	0.999999	1443	0	-7.4923
ZNF358	6	0.94783	0.96361	1	20518	1	-6.1538	0.066673	0.066813	0.999999	1444	0	-6.1538
NMT1	6	0.44814	0.69387	1	14501	3	-6.0464	0.066673	0.066813	0.999999	1445	0	-6.0464
GOLT1B	6	0.28281	0.54311	0.998423	11474	4	-7.5325	0.066673	0.066813	0.999999	1446	0	-7.5325
RBMX2	6	0.41554	0.66998	1	13987	1	-6.665	0.066673	0.066813	0.999999	1447	0	-6.665
ADM2	6	0.47691	0.71486	1	14960	2	-6.0725	0.066673	0.066813	0.999999	1448	0	-6.0725
ILDR1	6	0.53562	0.75756	1	15838	3	-6.486	0.066673	0.066813	0.999999	1449	0	-6.486
KAZALD1	6	0.37497	0.64	1	13380	3	-7.4327	0.068908	0.06904	0.999999	1450	0	-7.4327
LETM1	6	0.98001	0.98059	1	21086	1	-5.4938	0.069003	0.069139	0.999999	1451	0	-5.4938
LSS	6	0.025965	0.097634	0.828067	2297	4	-7.8681	0.069051	0.069196	0.999999	1452	0	-7.8681
MLL4	6	0.26612	0.52219	0.994371	11040	3	-7.2015	0.069098	0.069237	0.999999	1453	0	-7.2015
GAP43	6	0.97078	0.97414	1	20877	1	-5.7552	0.069146	0.069289	0.999999	1454	0	-5.7552
ABCD3	6	0.31173	0.5789	1	12198	1	-6.45	0.069193	0.069344	0.999999	1455	0	-6.45
DLGAP5	6	0.56421	0.778	1	16242	2	-5.8262	0.069241	0.069393	0.999999	1456	0	-5.8262
hsa-mir-2052	2	0.98761	0.98767	1	21279	0	-4.7478	0.069561	0.069457	0.999999	1457	0	-4.7478
NonTargetingControlGuideForHuman_0538	1	0.93015	0.9303	1	20326	0	-4.8764	0.069852	0.069874	0.999999	1458	0	-4.8764
RPL6	5	0.92229	0.93772	1	20246	1	-5.07	0.06988	0.069925	0.999999	1459	0	-5.07
ZNF90	5	0.90573	0.93024	1	20111	1	-6.2853	0.06988	0.069925	0.999999	1460	0	-6.2853
CDT1	5	0.84051	0.90869	1	19384	1	-6.1579	0.06988	0.069925	0.999999	1461	0	-6.1579
RABGGTB	5	0.75263	0.86292	1	18458	1	-6.1579	0.06988	0.069925	0.999999	1462	0	-6.1579
NonTargetingControlGuideForHuman_0889	1	0.93006	0.93022	1	20325	0	-4.8902	0.069936	0.069956	0.999999	1463	0	-4.8902
hsa-mir-3689d-2	4	0.12207	0.27081	0.933551	6932	2	-6.6269	0.070532	0.070387	0.999999	1464	0	-6.6269
hsa-mir-6090	4	0.34911	0.56007	1	12987	1	-5.6558	0.070532	0.070387	0.999999	1465	0	-5.6558
hsa-mir-3151	4	0.57649	0.72732	1	16416	1	-6.2073	0.070532	0.070387	0.999999	1466	0	-6.2073
hsa-mir-8072	4	0.99383	0.99384	1	21484	0	-5.5727	0.070532	0.070387	0.999999	1467	0	-5.5727
hsa-mir-8087	4	0.50574	0.67409	1	15398	1	-4.0526	0.070532	0.070387	0.999999	1468	0	-4.0526
hsa-mir-6799	4	0.99458	0.99459	1	21514	0	-5.0106	0.070532	0.070387	0.999999	1469	0	-5.0106
hsa-mir-4266	4	0.33051	0.5467	0.999137	12600	2	-6.7139	0.070532	0.070387	0.999999	1470	0	-6.7139
hsa-mir-98	4	0.92446	0.92527	1	20264	1	-6.2526	0.070532	0.070387	0.999999	1471	0	-6.2526
hsa-mir-548u	4	0.99334	0.99335	1	21461	0	-5.0478	0.070532	0.070387	0.999999	1472	0	-5.0478
hsa-mir-320e	4	0.98453	0.98451	1	21201	0	-5.0327	0.070532	0.070387	0.999999	1473	0	-5.0327
hsa-mir-645	4	0.29189	0.50795	0.993203	11709	2	-6.7134	0.070532	0.070387	0.999999	1474	0	-6.7134
hsa-mir-4531	4	0.86547	0.88454	1	19686	1	-5.2671	0.070532	0.070387	0.999999	1475	0	-5.2671
EFCAB5	4	0.90585	0.91035	1	20112	1	-5.3651	0.070532	0.070387	0.999999	1476	0	-5.3651
hsa-mir-628	4	0.68329	0.81036	1	17800	1	-6.1564	0.070532	0.070387	0.999999	1477	0	-6.1564
hsa-mir-7111	4	0.98841	0.98844	1	21305	0	-5.3249	0.070532	0.070387	0.999999	1478	0	-5.3249
hsa-mir-6875	4	0.89535	0.90292	1	20038	1	-6.8758	0.070532	0.070387	0.999999	1479	0	-6.8758
hsa-mir-10a	4	0.92635	0.92694	1	20279	1	-6.637	0.070532	0.070387	0.999999	1480	0	-6.637
RPS15	6	0.9072	0.95211	1	20119	1	-6.8701	0.071613	0.071779	0.999999	1481	0	-6.8701
PIM2	6	0.46202	0.70399	1	14711	3	-6.7324	0.071613	0.071779	0.999999	1482	0	-6.7324
SEPSECS	6	0.43534	0.68447	1	14310	3	-7.574	0.071613	0.071779	0.999999	1483	0	-7.574
NAT1	6	0.24967	0.50085	0.993173	10591	3	-7.4211	0.071613	0.071779	0.999999	1484	0	-7.4211
NPAS4	6	0.015058	0.064914	0.779448	1549	2	-7.0923	0.071613	0.071779	0.999999	1485	0	-7.0923
MED12	6	0.32961	0.60032	1	12584	3	-6.8303	0.071613	0.071779	0.999999	1486	0	-6.8303
TOR1B	6	0.15155	0.36558	0.968893	7842	2	-6.7723	0.071613	0.071779	0.999999	1487	0	-6.7723
ZFYVE28	6	0.014656	0.063355	0.777665	1511	3	-6.6084	0.071613	0.071779	0.999999	1488	0	-6.6084
HIST1H2AG	6	0.53723	0.75871	1	15855	3	-6.5538	0.071613	0.071779	0.999999	1489	0	-6.5538
ELAC2	6	0.65146	0.84001	1	17476	3	-6.4893	0.071613	0.071779	0.999999	1490	0	-6.4893
AKT3	6	0.883	0.94417	1	19914	2	-6.7468	0.071613	0.071779	0.999999	1491	0	-6.7468
TMC6	6	0.2342	0.48069	0.991201	10174	4	-7.4567	0.071613	0.071779	0.999999	1492	0	-7.4567
TRIM58	6	0.094423	0.26871	0.933326	5871	4	-7.99	0.071613	0.071779	0.999999	1493	0	-7.99
GTF3A	6	0.94388	0.96222	1	20476	1	-6.5075	0.071613	0.071779	0.999999	1494	0	-6.5075
RAB39B	6	0.12682	0.32839	0.954936	7085	4	-6.6962	0.071613	0.071779	0.999999	1495	0	-6.6962
RAX2	6	0.85511	0.92896	1	19566	2	-6.2756	0.071613	0.071779	0.999999	1496	0	-6.2756
ORC2	6	0.9989	0.9989	1	21691	0	-6.0481	0.071613	0.071779	0.999999	1497	0	-6.0481
NOC4L	6	0.98943	0.98949	1	21332	0	-5.9388	0.071613	0.071779	0.999999	1498	0	-5.9388
ST18	6	0.13345	0.33849	0.958474	7285	3	-6.9061	0.071613	0.071779	0.999999	1499	0	-6.9061
PTPLA	6	0.98924	0.98928	1	21325	0	-5.9077	0.071613	0.071779	0.999999	1500	0	-5.9077
CDC42SE1	6	0.17616	0.40126	0.976145	8581	3	-7.6557	0.071613	0.071779	0.999999	1501	0	-7.6557
MYL3	6	0.64824	0.83779	1	17417	1	-6.4873	0.071613	0.071779	0.999999	1502	0	-6.4873
C3orf58	6	0.12039	0.31852	0.952706	6872	4	-7.4143	0.071613	0.071779	0.999999	1503	0	-7.4143
POU6F2	6	0.23757	0.48515	0.992454	10256	4	-7.0198	0.071613	0.071779	0.999999	1504	0	-7.0198
TCEAL6	6	0.23869	0.48657	0.992467	10282	2	-7.066	0.071613	0.071779	0.999999	1505	0	-7.066
PVRIG	6	0.026563	0.099326	0.832181	2326	2	-6.5662	0.071613	0.071779	0.999999	1506	0	-6.5662
RPS23	6	0.82484	0.91367	1	19227	2	-6.2826	0.071613	0.071779	0.999999	1507	0	-6.2826
MRP63	6	0.96365	0.97025	1	20753	1	-5.3083	0.071613	0.071779	0.999999	1508	0	-5.3083
TRIM4	6	0.4834	0.71955	1	15066	3	-7.1231	0.071613	0.071779	0.999999	1509	0	-7.1231
SCAND1	6	0.54806	0.76647	1	16003	1	-5.945	0.071613	0.071779	0.999999	1510	0	-5.945
HMMR	6	0.91997	0.9552	1	20228	1	-6.0355	0.071613	0.071779	0.999999	1511	0	-6.0355
KLHL14	6	0.84121	0.92177	1	19392	2	-6.9113	0.071613	0.071779	0.999999	1512	0	-6.9113
RTN2	6	0.61457	0.8141	1	16920	3	-7.2191	0.071613	0.071779	0.999999	1513	0	-7.2191
GPR158	6	0.20969	0.44786	0.985491	9525	3	-6.3365	0.071613	0.071779	0.999999	1514	0	-6.3365
ANKRD32	6	0.22079	0.46275	0.988163	9820	3	-7.2071	0.071613	0.071779	0.999999	1515	0	-7.2071
URB1	6	0.54674	0.76555	1	15984	2	-6.654	0.071613	0.071779	0.999999	1516	0	-6.654
MOCS3	6	0.088849	0.25617	0.927679	5610	1	-6.6395	0.071613	0.071779	0.999999	1517	0	-6.6395
CILP2	6	0.49282	0.72637	1	15214	2	-6.9247	0.071613	0.071779	0.999999	1518	0	-6.9247
DDR2	6	0.32728	0.59755	1	12532	3	-6.6424	0.071613	0.071779	0.999999	1519	0	-6.6424
ILF3	6	0.95116	0.96485	1	20565	1	-5.9883	0.071613	0.071779	0.999999	1520	0	-5.9883
N6AMT1	6	0.59658	0.80135	1	16699	2	-6.1479	0.071613	0.071779	0.999999	1521	0	-6.1479
PALMD	6	0.56149	0.77604	1	16199	3	-6.4584	0.071613	0.071779	0.999999	1522	0	-6.4584
SF3B5	6	0.7364	0.87436	1	18292	2	-7.2146	0.071613	0.071779	0.999999	1523	0	-7.2146
BIRC8	6	0.97644	0.97786	1	20998	1	-6.0078	0.071613	0.071779	0.999999	1524	0	-6.0078
PPP1R12A	6	0.99966	0.99967	1	21757	0	-5.688	0.071613	0.071779	0.999999	1525	0	-5.688
SERPINB7	6	0.23472	0.48138	0.991201	10191	4	-7.6669	0.071613	0.071779	0.999999	1526	0	-7.6669
KIAA0232	6	0.65585	0.84303	1	17539	3	-6.5324	0.071613	0.071779	0.999999	1527	0	-6.5324
SHMT2	6	0.16592	0.38663	0.972938	8278	4	-7.0148	0.071613	0.071779	0.999999	1528	0	-7.0148
HOXD9	6	0.13836	0.34595	0.961829	7441	3	-7.3641	0.071613	0.071779	0.999999	1529	0	-7.3641
MARK1	6	0.53387	0.75634	1	15801	2	-7.0481	0.071613	0.071779	0.999999	1530	0	-7.0481
TMEM105	6	0.090586	0.2601	0.929761	5694	3	-7.2211	0.071613	0.071779	0.999999	1531	0	-7.2211
CLPSL2	6	0.11065	0.30346	0.945434	6566	4	-6.9423	0.071613	0.071779	0.999999	1532	0	-6.9423
SH2D6	6	0.2614	0.5162	0.994371	10910	2	-5.0274	0.071613	0.071779	0.999999	1533	0	-5.0274
FTH1	6	0.038023	0.13116	0.855321	3017	3	-6.8535	0.071613	0.071779	0.999999	1534	0	-6.8535
G6PC	6	0.30067	0.56534	1	11930	2	-5.9342	0.071613	0.071779	0.999999	1535	0	-5.9342
ENO1	6	0.7551	0.88217	1	18483	2	-6.2635	0.071613	0.071779	0.999999	1536	0	-6.2635
AVPI1	6	0.15216	0.36646	0.968893	7861	4	-7.4195	0.071613	0.071779	0.999999	1537	0	-7.4195
CCDC170	6	0.10646	0.29523	0.942283	6396	3	-7.2286	0.071613	0.071779	0.999999	1538	0	-7.2286
CNNM2	6	0.40822	0.66463	1	13872	2	-6.8041	0.071613	0.071779	0.999999	1539	0	-6.8041
TIMM8B	6	0.51336	0.74149	1	15502	3	-7.013	0.071613	0.071779	0.999999	1540	0	-7.013
ZNF142	6	0.23111	0.47663	0.990103	10100	4	-6.8403	0.071613	0.071779	0.999999	1541	0	-6.8403
STX18	6	0.48782	0.72277	1	15140	1	-5.5783	0.071613	0.071779	0.999999	1542	0	-5.5783
C19orf52	6	0.60394	0.80655	1	16793	2	-6.2527	0.071613	0.071779	0.999999	1543	0	-6.2527
INO80B	6	0.87619	0.94036	1	19822	1	-5.3263	0.071613	0.071779	0.999999	1544	0	-5.3263
THPO	6	0.16838	0.39016	0.97372	8356	3	-6.6226	0.071613	0.071779	0.999999	1545	0	-6.6226
SPINT4	6	0.10041	0.28206	0.937303	6137	5	-7.2748	0.071613	0.071779	0.999999	1546	0	-7.2748
CLCN5	6	0.035199	0.12345	0.852282	2853	4	-7.5331	0.071613	0.071779	0.999999	1547	0	-7.5331
hsa-mir-3925	4	0.99999	0.99999	1	21806	0	-4.0386	0.072345	0.072175	0.999999	1548	0	-4.0386
hsa-mir-6731	2	0.73032	0.7307	1	18227	1	-5.79	0.072914	0.072817	0.999999	1549	0	-5.79
DYNLL1	5	0.96248	0.96312	1	20733	1	-5.4015	0.073088	0.073147	0.999999	1550	0	-5.4015
TARS	5	0.91346	0.93356	1	20163	1	-6.5479	0.073088	0.073147	0.999999	1551	0	-6.5479
HSPA14	5	0.95628	0.95809	1	20627	1	-5.9146	0.073088	0.073147	0.999999	1552	0	-5.9146
CALD1	5	0.71264	0.83879	1	18051	1	-6.3587	0.073088	0.073147	0.999999	1553	0	-6.3587
RBM18	5	0.75427	0.86392	1	18475	1	-6.3197	0.073088	0.073147	0.999999	1554	0	-6.3197
DNAJC8	5	0.76471	0.87048	1	18573	2	-6.5627	0.073088	0.073147	0.999999	1555	0	-6.5627
NonTargetingControlGuideForHuman_0967	1	0.92669	0.92689	1	20288	0	-4.9297	0.073315	0.073305	0.999999	1556	0	-4.9297
CT47A7	1	0.92669	0.92689	1	20287	0	-4.9297	0.073315	0.073305	0.999999	1557	0	-4.9297
TOMM20	4	0.99365	0.99367	1	21476	0	-4.332	0.073631	0.07344	0.999999	1558	0	-4.332
hsa-mir-6087	3	0.99434	0.99443	1	21507	0	-5.867	0.073676	0.073521	0.999999	1559	0	-5.867
ZMAT2	5	0.077312	0.21059	0.907968	5078	1	-6.0572	0.075044	0.075135	0.999999	1560	0	-6.0572
ZNF48	6	0.81292	0.90798	1	19084	1	-6.4561	0.075233	0.075402	0.999999	1561	0	-6.4561
FAM109A	6	0.15429	0.36959	0.971057	7920	4	-6.9511	0.075233	0.075402	0.999999	1562	0	-6.9511
C4orf6	6	0.6328	0.82687	1	17180	2	-6.5053	0.075233	0.075402	0.999999	1563	0	-6.5053
LTBP1	6	0.11461	0.3096	0.949231	6686	4	-7.9394	0.075233	0.075402	0.999999	1564	0	-7.9394
TMEM68	6	0.15184	0.36599	0.968893	7854	4	-6.9947	0.075233	0.075402	0.999999	1565	0	-6.9947
POLB	6	0.48985	0.72422	1	15171	3	-7.4603	0.075233	0.075402	0.999999	1566	0	-7.4603
STAR	6	0.775	0.89082	1	18683	1	-6.0121	0.075233	0.075402	0.999999	1567	0	-6.0121
LSP1	6	0.9996	0.99961	1	21751	0	-5.8951	0.075233	0.075402	0.999999	1568	0	-5.8951
SLC16A3	6	0.27644	0.5352	0.996007	11315	4	-7.2564	0.075233	0.075402	0.999999	1569	0	-7.2564
CXXC11	6	0.41934	0.67281	1	14049	2	-5.7893	0.075233	0.075402	0.999999	1570	0	-5.7893
SLC2A13	6	0.69125	0.85653	1	17868	2	-6.1659	0.075233	0.075402	0.999999	1571	0	-6.1659
TPR	6	0.83506	0.91872	1	19330	1	-6.1132	0.075233	0.075402	0.999999	1572	0	-6.1132
LGSN	6	0.26443	0.52005	0.994371	10993	4	-7.3338	0.075233	0.075402	0.999999	1573	0	-7.3338
GRAMD1A	6	0.046426	0.15346	0.872014	3512	5	-7.982	0.075233	0.075402	0.999999	1574	0	-7.982
SLFNL1	6	0.022034	0.08624	0.811124	2033	4	-8.3928	0.075233	0.075402	0.999999	1575	0	-8.3928
C7orf50	6	0.89727	0.94997	1	20050	1	-5.0686	0.075233	0.075402	0.999999	1576	0	-5.0686
DNAJC1	6	0.35839	0.62765	1	13135	3	-6.658	0.075233	0.075402	0.999999	1577	0	-6.658
MEGF10	6	0.0012348	0.0063101	0.523378	198	2	-4.6582	0.075233	0.075402	0.999999	1578	0	-4.6582
DIP2B	6	0.36922	0.63577	1	13296	2	-6.6098	0.075233	0.075402	0.999999	1579	0	-6.6098
SKAP2	6	0.7544	0.88186	1	18477	2	-6.163	0.075233	0.075402	0.999999	1580	0	-6.163
MRPL45	6	0.2334	0.47964	0.991018	10160	3	-5.9127	0.075233	0.075402	0.999999	1581	0	-5.9127
AVL9	6	0.75408	0.88173	1	18474	1	-6.8321	0.075233	0.075402	0.999999	1582	0	-6.8321
CLCC1	6	0.54117	0.76152	1	15898	2	-5.3589	0.075233	0.075402	0.999999	1583	0	-5.3589
TMA16	6	0.96979	0.97354	1	20860	1	-5.6883	0.075233	0.075402	0.999999	1584	0	-5.6883
PRKCDBP	6	0.14594	0.35724	0.96625	7671	3	-6.9839	0.075233	0.075402	0.999999	1585	0	-6.9839
PDCD2	6	0.92239	0.95581	1	20247	1	-5.6598	0.075233	0.075402	0.999999	1586	0	-5.6598
ERLEC1	6	0.24108	0.48972	0.992467	10356	2	-6.1644	0.075233	0.075402	0.999999	1587	0	-6.1644
NDUFAB1	6	0.50342	0.7342	1	15365	2	-6.5942	0.075233	0.075402	0.999999	1588	0	-6.5942
PISD	6	0.12203	0.32102	0.952706	6931	3	-7.2445	0.075233	0.075402	0.999999	1589	0	-7.2445
NXPH4	6	0.85063	0.92662	1	19515	2	-6.3295	0.075233	0.075402	0.999999	1590	0	-6.3295
C18orf32	6	0.4273	0.67859	1	14175	3	-6.551	0.075233	0.075402	0.999999	1591	0	-6.551
TMEM150C	6	0.32512	0.59498	1	12479	2	-6.2523	0.075233	0.075402	0.999999	1592	0	-6.2523
SEC16A	6	0.14265	0.35243	0.963939	7575	4	-7.3826	0.075233	0.075402	0.999999	1593	0	-7.3826
ABHD13	6	0.01786	0.073772	0.797064	1739	2	-6.0031	0.075233	0.075402	0.999999	1594	0	-6.0031
SLC25A10	6	0.38735	0.64928	1	13579	3	-6.9585	0.075233	0.075402	0.999999	1595	0	-6.9585
SERP2	6	0.31975	0.58858	1	12368	3	-6.7403	0.075233	0.075402	0.999999	1596	0	-6.7403
RNF212	6	0.98556	0.98568	1	21229	0	-6.2793	0.075233	0.075402	0.999999	1597	0	-6.2793
SH3D21	6	0.88	0.9425	1	19876	2	-5.7441	0.075233	0.075402	0.999999	1598	0	-5.7441
ZCWPW1	6	0.12232	0.32147	0.952706	6947	4	-7.3239	0.075233	0.075402	0.999999	1599	0	-7.3239
ZFC3H1	6	0.29911	0.56343	1	11885	3	-6.5873	0.075233	0.075402	0.999999	1600	0	-6.5873
COL18A1	6	0.13023	0.33361	0.956702	7189	3	-6.3428	0.075233	0.075402	0.999999	1601	0	-6.3428
CDA	6	0.16194	0.38086	0.9723	8160	3	-7.4774	0.075233	0.075402	0.999999	1602	0	-7.4774
SLC15A1	6	0.22998	0.47514	0.990103	10064	3	-6.2078	0.075233	0.075402	0.999999	1603	0	-6.2078
TLN1	6	0.71542	0.86598	1	18081	2	-6.5114	0.075233	0.075402	0.999999	1604	0	-6.5114
CTXN1	6	0.55174	0.7691	1	16060	3	-6.5719	0.075233	0.075402	0.999999	1605	0	-6.5719
PER2	6	0.24321	0.49246	0.992467	10430	3	-7.4538	0.075233	0.075402	0.999999	1606	0	-7.4538
POLE	6	0.64914	0.8384	1	17435	2	-5.2816	0.075233	0.075402	0.999999	1607	0	-5.2816
hsa-mir-4469	4	0.861	0.88198	1	19641	1	-5.6355	0.076152	0.075965	0.999999	1608	0	-5.6355
hsa-mir-4329	4	0.4628	0.64231	1	14728	2	-6.4156	0.076152	0.075965	0.999999	1609	0	-6.4156
hsa-mir-181b-1	4	0.44971	0.63269	1	14526	1	-5.9149	0.076152	0.075965	0.999999	1610	0	-5.9149
hsa-mir-6804	4	0.96429	0.96423	1	20765	0	-5.4613	0.076152	0.075965	0.999999	1611	0	-5.4613
hsa-mir-526b	4	0.59743	0.74353	1	16711	1	-5.8793	0.076152	0.075965	0.999999	1612	0	-5.8793
hsa-mir-542	4	0.85778	0.88021	1	19605	1	-6.5847	0.076152	0.075965	0.999999	1613	0	-6.5847
hsa-mir-20b	4	0.91346	0.91611	1	20165	1	-6.1549	0.076152	0.075965	0.999999	1614	0	-6.1549
hsa-mir-3194	4	0.27703	0.48892	0.992467	11335	3	-6.9089	0.076152	0.075965	0.999999	1615	0	-6.9089
hsa-mir-378j	4	0.61514	0.75729	1	16931	1	-6.0655	0.076152	0.075965	0.999999	1616	0	-6.0655
hsa-mir-4634	4	0.98645	0.98643	1	21254	0	-5.328	0.076152	0.075965	0.999999	1617	0	-5.328
DNAJA3	5	0.088428	0.23315	0.914857	5598	3	-6.5778	0.076287	0.076372	0.999999	1618	0	-6.5778
DDX39A	5	0.56821	0.75844	1	16301	2	-5.1266	0.076287	0.076372	0.999999	1619	0	-5.1266
KCNT2	6	0.47316	0.71208	1	14894	3	-6.7492	0.076532	0.076675	0.999999	1620	0	-6.7492
TTC39A	6	0.0022418	0.01116	0.644049	300	3	-6.9509	0.076579	0.076717	0.999999	1621	0	-6.9509
ANXA4	6	0.11824	0.31521	0.951143	6808	3	-7.0537	0.076673	0.076813	0.999999	1622	0	-7.0537
NUDT2	6	0.021527	0.084729	0.811124	1982	4	-8.2422	0.076767	0.076911	0.999999	1623	0	-8.2422
CDC42EP1	6	0.56039	0.77526	1	16185	3	-6.6359	0.076862	0.077011	0.999999	1624	0	-6.6359
MMP2	6	0.38991	0.6512	1	13623	3	-6.93	0.076909	0.077053	0.999999	1625	0	-6.93
SHISA7	6	0.84026	0.9213	1	19381	1	-6.5741	0.076956	0.0771	0.999999	1626	0	-6.5741
SYT4	6	0.25117	0.5028	0.993173	10628	3	-6.392	0.077003	0.077141	0.999999	1627	0	-6.392
hsa-mir-5692c-1	3	0.99715	0.99717	1	21599	0	-4.6556	0.077348	0.077217	0.999999	1628	0	-4.6556
RGPD4	5	0.38986	0.62009	1	13620	2	-7.3368	0.07743	0.077523	0.999999	1629	0	-7.3368
CYP3A7-CYP3AP1	3	0.063733	0.14893	0.866006	4414	1	-6.1942	0.077516	0.07737	0.999999	1630	0	-6.1942
hsa-mir-888	4	0.38539	0.58602	1	13550	2	-6.412	0.077529	0.077309	0.999999	1631	0	-6.412
PRAMEF11	5	0.97485	0.97493	1	20966	0	-5.6859	0.077587	0.077683	0.999999	1632	0	-5.6859
RBMY1F	1	0.92151	0.92182	1	20239	0	-5.013	0.078488	0.078511	0.999999	1633	0	-5.013
SETDB2	6	0.31154	0.57867	1	12185	2	-6.2888	0.079218	0.079352	0.999999	1634	0	-6.2888
TMEM209	6	0.94088	0.96121	1	20444	1	-6.013	0.079218	0.079352	0.999999	1635	0	-6.013
ZDHHC23	6	0.83098	0.91668	1	19292	2	-5.7917	0.079218	0.079352	0.999999	1636	0	-5.7917
NEK8	6	0.17151	0.39464	0.974888	8454	4	-7.1024	0.079218	0.079352	0.999999	1637	0	-7.1024
HEYL	6	0.44105	0.68871	1	14390	3	-7.2247	0.079218	0.079352	0.999999	1638	0	-7.2247
STUB1	6	0.2316	0.4773	0.990103	10116	2	-6.2084	0.079218	0.079352	0.999999	1639	0	-6.2084
GABRB3	6	0.032812	0.11692	0.843375	2726	4	-7.7283	0.079218	0.079352	0.999999	1640	0	-7.7283
MMS19	6	0.38323	0.64617	1	13510	3	-6.8315	0.079218	0.079352	0.999999	1641	0	-6.8315
SLC46A1	6	0.19958	0.43401	0.981805	9257	4	-7.1873	0.079218	0.079352	0.999999	1642	0	-7.1873
WDR43	6	0.99609	0.99613	1	21568	0	-4.4818	0.079218	0.079352	0.999999	1643	0	-4.4818
ICMT	6	0.079377	0.23435	0.914857	5180	4	-7.9258	0.079218	0.079352	0.999999	1644	0	-7.9258
TBC1D22B	6	0.04268	0.14365	0.862306	3306	4	-7.5732	0.079218	0.079352	0.999999	1645	0	-7.5732
SSH1	6	0.32879	0.59938	1	12571	2	-6.323	0.079218	0.079352	0.999999	1646	0	-6.323
RPL11	6	0.99963	0.99963	1	21753	0	-4.6558	0.079218	0.079352	0.999999	1647	0	-4.6558
GABRR2	6	0.020771	0.08248	0.811124	1928	3	-7.525	0.079218	0.079352	0.999999	1648	0	-7.525
CHORDC1	6	0.99824	0.99826	1	21659	0	-5.2097	0.079218	0.079352	0.999999	1649	0	-5.2097
PTP4A1	6	0.82171	0.91212	1	19200	2	-6.8675	0.079218	0.079352	0.999999	1650	0	-6.8675
SLC26A11	6	0.18183	0.40926	0.97823	8745	4	-7.5282	0.079218	0.079352	0.999999	1651	0	-7.5282
SLC11A2	6	0.090704	0.26036	0.930002	5700	2	-7.0958	0.079218	0.079352	0.999999	1652	0	-7.0958
RBM46	6	0.053672	0.1721	0.886893	3893	2	-6.6787	0.079218	0.079352	0.999999	1653	0	-6.6787
CCDC160	6	0.26072	0.51532	0.994371	10890	4	-6.6294	0.079218	0.079352	0.999999	1654	0	-6.6294
MC4R	6	0.3746	0.63974	1	13375	3	-6.9088	0.079218	0.079352	0.999999	1655	0	-6.9088
OTOG	6	0.84603	0.92418	1	19453	1	-5.77	0.079218	0.079352	0.999999	1656	0	-5.77
LOXL4	6	0.21626	0.45674	0.987326	9699	3	-6.8212	0.079218	0.079352	0.999999	1657	0	-6.8212
SERF2	6	0.99118	0.99121	1	21382	0	-5.8072	0.079218	0.079352	0.999999	1658	0	-5.8072
CENPM	6	0.74646	0.87851	1	18397	1	-4.1316	0.079218	0.079352	0.999999	1659	0	-4.1316
SLC7A3	6	0.43284	0.68265	1	14268	3	-7.0142	0.079218	0.079352	0.999999	1660	0	-7.0142
THUMPD3	6	0.19677	0.43011	0.981805	9176	4	-7.1912	0.079218	0.079352	0.999999	1661	0	-7.1912
MAGED1	6	0.55385	0.77064	1	16083	3	-7.4765	0.079218	0.079352	0.999999	1662	0	-7.4765
RAB3IP	6	0.15141	0.36537	0.968893	7836	4	-7.9986	0.079218	0.079352	0.999999	1663	0	-7.9986
LPHN2	6	0.20149	0.43665	0.983195	9308	4	-7.825	0.079218	0.079352	0.999999	1664	0	-7.825
ELMSAN1	6	0.26239	0.51745	0.994371	10931	3	-6.7513	0.079218	0.079352	0.999999	1665	0	-6.7513
GRK4	6	0.16991	0.39237	0.974572	8404	4	-7.5052	0.079218	0.079352	0.999999	1666	0	-7.5052
CDIPT	6	0.89008	0.94829	1	20002	1	-5.5889	0.079218	0.079352	0.999999	1667	0	-5.5889
B3GNT9	6	0.92956	0.9577	1	20317	1	-6.9781	0.079218	0.079352	0.999999	1668	0	-6.9781
DES	6	0.83345	0.91792	1	19312	2	-6.2275	0.079218	0.079352	0.999999	1669	0	-6.2275
MCIDAS	6	0.19858	0.43264	0.981805	9223	3	-6.5496	0.079218	0.079352	0.999999	1670	0	-6.5496
SMOC2	6	0.065963	0.20259	0.903724	4520	4	-7.7311	0.079218	0.079352	0.999999	1671	0	-7.7311
OR2A25	6	0.49497	0.72797	1	15247	3	-6.6042	0.079218	0.079352	0.999999	1672	0	-6.6042
C19orf40	6	0.40631	0.66321	1	13839	3	-6.867	0.079218	0.079352	0.999999	1673	0	-6.867
POP4	6	0.97943	0.98012	1	21066	1	-6.7885	0.079218	0.079352	0.999999	1674	0	-6.7885
SOX12	6	0.28853	0.5503	0.999414	11616	2	-7.02	0.079218	0.079352	0.999999	1675	0	-7.02
GPATCH3	6	0.64466	0.83524	1	17359	3	-7.0679	0.079218	0.079352	0.999999	1676	0	-7.0679
HOXA4	6	0.64384	0.83465	1	17350	3	-5.9094	0.079218	0.079352	0.999999	1677	0	-5.9094
CTPS1	6	0.47662	0.71464	1	14953	1	-6.3734	0.079218	0.079352	0.999999	1678	0	-6.3734
OTUB2	6	0.79329	0.8989	1	18874	1	-6.7114	0.079218	0.079352	0.999999	1679	0	-6.7114
MSL1	6	0.025172	0.095329	0.826515	2237	3	-7.2323	0.079218	0.079352	0.999999	1680	0	-7.2323
POU2F1	6	0.77439	0.89053	1	18678	2	-5.2433	0.079218	0.079352	0.999999	1681	0	-5.2433
COX6B1	6	0.41113	0.66677	1	13920	1	-5.2756	0.079218	0.079352	0.999999	1682	0	-5.2756
PARG	6	0.26534	0.52118	0.994371	11021	3	-6.937	0.079218	0.079352	0.999999	1683	0	-6.937
KANSL3	6	0.78158	0.89372	1	18758	1	-5.0198	0.079218	0.079352	0.999999	1684	0	-5.0198
TMED3	6	0.49933	0.7312	1	15310	3	-7.3503	0.079218	0.079352	0.999999	1685	0	-7.3503
SYT9	6	0.029392	0.10738	0.83601	2519	5	-7.6082	0.079218	0.079352	0.999999	1686	0	-7.6082
CCT2	6	0.97218	0.975	1	20899	1	-5.6281	0.079218	0.079352	0.999999	1687	0	-5.6281
CAPN5	6	0.081378	0.23904	0.916329	5286	4	-7.1694	0.079218	0.079352	0.999999	1688	0	-7.1694
TBX4	6	0.064307	0.19861	0.902022	4438	5	-7.7087	0.079218	0.079352	0.999999	1689	0	-7.7087
GATAD2B	6	0.46893	0.70901	1	14825	1	-6.4635	0.079218	0.079352	0.999999	1690	0	-6.4635
ERMP1	6	0.45068	0.69576	1	14540	3	-6.7289	0.079218	0.079352	0.999999	1691	0	-6.7289
HIST1H2BL	6	0.37712	0.64163	1	13417	3	-6.9675	0.079218	0.079352	0.999999	1692	0	-6.9675
ZNF442	6	0.26585	0.52184	0.994371	11034	2	-6.3913	0.079218	0.079352	0.999999	1693	0	-6.3913
ITSN2	6	0.17498	0.39958	0.974992	8562	2	-6.4699	0.079218	0.079352	0.999999	1694	0	-6.4699
DGKZ	6	0.14679	0.3585	0.966319	7702	3	-7.2515	0.079218	0.079352	0.999999	1695	0	-7.2515
NANOS1	6	0.55924	0.77443	1	16180	3	-6.3323	0.079218	0.079352	0.999999	1696	0	-6.3323
RALYL	6	0.62112	0.81873	1	17005	2	-6.6959	0.079218	0.079352	0.999999	1697	0	-6.6959
TRAPPC4	6	0.99186	0.99187	1	21407	0	-6.0314	0.079218	0.079352	0.999999	1698	0	-6.0314
GPR116	6	0.88714	0.94657	1	19960	2	-5.8331	0.079218	0.079352	0.999999	1699	0	-5.8331
ZNF503	6	0.49288	0.72641	1	15216	3	-7.2837	0.079218	0.079352	0.999999	1700	0	-7.2837
GOLGA7	6	0.17044	0.39313	0.974572	8418	3	-6.5683	0.079218	0.079352	0.999999	1701	0	-6.5683
C2orf66	6	0.39721	0.65654	1	13709	3	-7.4071	0.079218	0.079352	0.999999	1702	0	-7.4071
TACC2	5	0.76164	0.86856	1	18549	1	-6.4109	0.07983	0.079953	0.999999	1703	0	-6.4109
OSER1	2	0.41123	0.48249	0.991892	13921	1	-6.2389	0.080481	0.08035	0.999999	1704	0	-6.2389
CD163L1	6	0.95316	0.96564	1	20589	1	-6.5419	0.081428	0.081506	0.999999	1705	0	-6.5419
SLC35F1	6	0.10055	0.28236	0.937884	6146	3	-7.6043	0.081475	0.081557	0.999999	1706	0	-7.6043
KIAA1024L	6	0.020585	0.081938	0.811124	1916	3	-6.8385	0.081593	0.08167	0.999999	1707	0	-6.8385
EPRS	6	0.9157	0.95414	1	20182	1	-6.0007	0.081734	0.08181	0.999999	1708	0	-6.0007
C16orf92	6	0.57435	0.7853	1	16386	2	-7.1053	0.081734	0.08181	0.999999	1709	0	-7.1053
HIST1H1B	6	0.82751	0.91501	1	19264	2	-5.9243	0.081734	0.08181	0.999999	1710	0	-5.9243
hsa-mir-4417	4	0.94621	0.94602	1	20503	0	-5.9574	0.081825	0.081717	0.999999	1711	0	-5.9574
hsa-mir-326	4	0.91885	0.92047	1	20215	1	-5.8235	0.081825	0.081717	0.999999	1712	0	-5.8235
hsa-mir-3167	4	0.83554	0.86902	1	19344	1	-5.7712	0.081825	0.081717	0.999999	1713	0	-5.7712
hsa-mir-4750	4	0.97904	0.9791	1	21058	0	-5.4546	0.081825	0.081717	0.999999	1714	0	-5.4546
hsa-mir-4756	4	0.88014	0.89317	1	19878	1	-5.7607	0.081825	0.081717	0.999999	1715	0	-5.7607
hsa-mir-5092	4	0.41802	0.60967	1	14022	2	-7.3044	0.081825	0.081717	0.999999	1716	0	-7.3044
hsa-mir-320c-2	4	0.93601	0.93584	1	20382	1	-6.6254	0.081825	0.081717	0.999999	1717	0	-6.6254
hsa-mir-6848	4	0.98211	0.98208	1	21130	0	-4.5315	0.081825	0.081717	0.999999	1718	0	-4.5315
hsa-mir-3181	4	0.84882	0.8755	1	19485	1	-5.6524	0.081825	0.081717	0.999999	1719	0	-5.6524
hsa-mir-7843	4	0.82242	0.86284	1	19208	1	-6.8268	0.081825	0.081717	0.999999	1720	0	-6.8268
hsa-mir-373	4	0.91176	0.91477	1	20144	1	-5.7431	0.081825	0.081717	0.999999	1721	0	-5.7431
hsa-mir-508	4	0.12227	0.27111	0.933551	6940	3	-7.3393	0.081825	0.081717	0.999999	1722	0	-7.3393
hsa-mir-625	4	0.46038	0.64057	1	14677	2	-6.9264	0.081825	0.081717	0.999999	1723	0	-6.9264
hsa-mir-5692a-1	2	0.97193	0.97211	1	20895	0	-5.0985	0.082076	0.081962	0.999999	1724	0	-5.0985
TRAPPC10	6	0.83539	0.91888	1	19343	2	-6.4452	0.083259	0.083355	0.999999	1725	0	-6.4452
MRPL40	6	0.52731	0.75159	1	15709	1	-4.0878	0.083259	0.083355	0.999999	1726	0	-4.0878
RPL15	6	0.99973	0.99974	1	21765	0	-5.299	0.083259	0.083355	0.999999	1727	0	-5.299
GPR173	6	0.5171	0.74427	1	15557	2	-5.8636	0.083259	0.083355	0.999999	1728	0	-5.8636
KRTAP19-1	6	0.10066	0.28259	0.937978	6149	5	-7.1181	0.083259	0.083355	0.999999	1729	0	-7.1181
DSTN	6	0.84576	0.92404	1	19450	1	-5.3064	0.083259	0.083355	0.999999	1730	0	-5.3064
TNN	6	0.25478	0.50761	0.993203	10739	4	-7.2079	0.083259	0.083355	0.999999	1731	0	-7.2079
KCMF1	6	0.29023	0.55244	0.999414	11668	4	-6.5412	0.083259	0.083355	0.999999	1732	0	-6.5412
SRFBP1	6	0.59258	0.79849	1	16633	2	-4.6925	0.083259	0.083355	0.999999	1733	0	-4.6925
IFT57	6	0.85133	0.92697	1	19522	2	-6.4268	0.083259	0.083355	0.999999	1734	0	-6.4268
NCKAP1	6	0.8215	0.91201	1	19197	2	-5.4315	0.083259	0.083355	0.999999	1735	0	-5.4315
FOXB2	6	0.51985	0.74622	1	15588	3	-7.0289	0.083259	0.083355	0.999999	1736	0	-7.0289
ATP6V1G1	6	0.081428	0.23915	0.916329	5289	1	-5.7588	0.083259	0.083355	0.999999	1737	0	-5.7588
PKD1	6	0.99499	0.99503	1	21530	0	-5.5832	0.083259	0.083355	0.999999	1738	0	-5.5832
CAMSAP2	6	0.065434	0.20131	0.903554	4489	2	-6.3541	0.083259	0.083355	0.999999	1739	0	-6.3541
TMC1	6	0.90889	0.95249	1	20129	1	-5.1926	0.083259	0.083355	0.999999	1740	0	-5.1926
ZNRF1	6	0.14795	0.36024	0.966707	7741	4	-7.8341	0.083259	0.083355	0.999999	1741	0	-7.8341
AQP12B	6	0.074666	0.22336	0.911524	4964	3	-7.0136	0.083259	0.083355	0.999999	1742	0	-7.0136
RELB	6	0.35974	0.62865	1	13151	3	-6.8876	0.083259	0.083355	0.999999	1743	0	-6.8876
USE1	6	0.2061	0.44295	0.984537	9432	3	-6.8556	0.083259	0.083355	0.999999	1744	0	-6.8556
RPL12	6	0.99998	0.99998	1	21802	0	-3.4933	0.083259	0.083355	0.999999	1745	0	-3.4933
ATAD3A	6	0.8237	0.9131	1	19219	2	-6.393	0.083259	0.083355	0.999999	1746	0	-6.393
SAMM50	6	0.61788	0.81646	1	16971	3	-6.3563	0.083259	0.083355	0.999999	1747	0	-6.3563
PRSS55	6	0.19574	0.42869	0.981805	9148	3	-7.2935	0.083259	0.083355	0.999999	1748	0	-7.2935
PIK3R6	6	0.29829	0.56242	1	11867	2	-7.1446	0.083259	0.083355	0.999999	1749	0	-7.1446
LRTM2	6	0.1133	0.3076	0.947882	6651	2	-6.2652	0.083259	0.083355	0.999999	1750	0	-6.2652
CNOT3	6	0.69453	0.85777	1	17896	2	-5.9358	0.083259	0.083355	0.999999	1751	0	-5.9358
SRSF1	6	0.97746	0.9786	1	21014	1	-5.8893	0.083259	0.083355	0.999999	1752	0	-5.8893
CDK9	6	0.32047	0.58943	1	12386	3	-6.4329	0.083259	0.083355	0.999999	1753	0	-6.4329
RLN1	6	0.02364	0.090975	0.8194	2146	3	-6.4996	0.083259	0.083355	0.999999	1754	0	-6.4996
CCDC3	6	0.6258	0.82201	1	17071	2	-7.2191	0.083259	0.083355	0.999999	1755	0	-7.2191
TEKT4	6	0.56418	0.77798	1	16241	3	-7.2049	0.083259	0.083355	0.999999	1756	0	-7.2049
SIK2	6	0.14511	0.35606	0.964735	7654	3	-6.8452	0.083259	0.083355	0.999999	1757	0	-6.8452
UBA2	6	0.62332	0.82024	1	17034	2	-5.6111	0.083259	0.083355	0.999999	1758	0	-5.6111
GRM5	6	0.15724	0.37395	0.971463	8010	3	-7.7753	0.083259	0.083355	0.999999	1759	0	-7.7753
LIN52	6	0.70428	0.86159	1	17975	2	-6.9329	0.083259	0.083355	0.999999	1760	0	-6.9329
ENTPD5	6	0.75867	0.8837	1	18519	2	-7.0657	0.083259	0.083355	0.999999	1761	0	-7.0657
ASAH2B	6	0.13204	0.33637	0.957896	7250	4	-7.5475	0.083259	0.083355	0.999999	1762	0	-7.5475
APOLD1	6	0.49813	0.73029	1	15288	2	-5.7853	0.083259	0.083355	0.999999	1763	0	-5.7853
BMPR2	6	0.0783	0.23185	0.914857	5127	3	-7.2157	0.083259	0.083355	0.999999	1764	0	-7.2157
NNMT	6	0.22781	0.47228	0.989709	10010	3	-6.2653	0.083259	0.083355	0.999999	1765	0	-6.2653
RPL18A	6	0.99988	0.99988	1	21782	0	-4.3431	0.083259	0.083355	0.999999	1766	0	-4.3431
ELMO1	6	0.96026	0.96861	1	20691	1	-5.2228	0.083259	0.083355	0.999999	1767	0	-5.2228
EED	6	0.81823	0.91046	1	19158	1	-6.199	0.083259	0.083355	0.999999	1768	0	-6.199
KRTAP1-1	6	0.28432	0.54501	0.998423	11518	4	-7.3906	0.083259	0.083355	0.999999	1769	0	-7.3906
RTEL1	6	0.30384	0.56925	1	12005	4	-7.3281	0.083259	0.083355	0.999999	1770	0	-7.3281
BIRC5	6	0.43355	0.68315	1	14281	1	-5.1722	0.083259	0.083355	0.999999	1771	0	-5.1722
CAMTA1	6	0.053164	0.1708	0.886061	3866	3	-6.8241	0.083259	0.083355	0.999999	1772	0	-6.8241
COL4A3	6	0.29788	0.5619	1	11854	3	-6.187	0.083259	0.083355	0.999999	1773	0	-6.187
C3orf38	6	0.21408	0.45385	0.985745	9641	3	-6.6499	0.083259	0.083355	0.999999	1774	0	-6.6499
CCDC166	6	0.011385	0.050522	0.762517	1219	4	-7.8748	0.083259	0.083355	0.999999	1775	0	-7.8748
NonTargetingControlGuideForHuman_0390	1	0.91663	0.91697	1	20188	0	-5.0823	0.083375	0.083328	0.999999	1776	0	-5.0823
NonTargetingControlGuideForHuman_0979	1	0.91655	0.91689	1	20187	0	-5.0943	0.08345	0.083397	0.999999	1777	0	-5.0943
TUBA1B	5	0.23948	0.46712	0.98928	10303	2	-6.6822	0.083559	0.083744	0.999999	1778	0	-6.6822
hsa-mir-3195	3	0.87353	0.87364	1	19794	1	-4.7932	0.083797	0.083665	0.999999	1779	0	-4.7932
hsa-mir-4775	3	0.98209	0.98223	1	21129	0	-5.178	0.083797	0.083665	0.999999	1780	0	-5.178
hsa-mir-4762	3	0.29065	0.443	0.984537	11673	1	-6.1313	0.083797	0.083665	0.999999	1781	0	-6.1313
hsa-mir-4780	4	0.42001	0.61109	1	14061	2	-6.4692	0.083857	0.083725	0.999999	1782	0	-6.4692
hsa-mir-622	4	0.63213	0.77042	1	17168	1	-5.1116	0.083857	0.083725	0.999999	1783	0	-5.1116
PSG11	6	0.2955	0.55897	1	11792	3	-7.0924	0.084759	0.084884	0.999999	1784	0	-7.0924
REG3A	6	0.27644	0.5352	0.996007	11314	4	-7.7258	0.084806	0.084932	0.999999	1785	0	-7.7258
NT5DC2	6	0.35464	0.62488	1	13085	2	-6.1834	0.084852	0.084978	0.999999	1786	0	-6.1834
ADPRM	6	0.73315	0.87304	1	18258	2	-6.2314	0.084899	0.085022	0.999999	1787	0	-6.2314
ST6GALNAC2	6	0.51049	0.7394	1	15456	1	-6.8708	0.084946	0.085076	0.999999	1788	0	-6.8708
ZNF518B	6	0.32065	0.58964	1	12393	3	-6.6743	0.084993	0.085124	0.999999	1789	0	-6.6743
ERCC2	4	0.93925	0.93909	1	20424	0	-7.18	0.085037	0.084898	0.999999	1790	0	-7.18
C21orf58	6	0.83702	0.9197	1	19356	1	-6.8216	0.087051	0.08714	0.999999	1791	0	-6.8216
LOC158434	6	0.64754	0.8373	1	17410	3	-7.3893	0.087051	0.08714	0.999999	1792	0	-7.3893
SH2D2A	6	0.30634	0.57231	1	12078	1	-5.8862	0.087051	0.08714	0.999999	1793	0	-5.8862
G3BP1	6	0.027081	0.10078	0.832486	2367	4	-7.5934	0.087051	0.08714	0.999999	1794	0	-7.5934
TLE2	6	0.26154	0.51637	0.994371	10916	3	-7.3889	0.087051	0.08714	0.999999	1795	0	-7.3889
NOP10	6	0.17246	0.39599	0.974888	8482	1	-5.5953	0.087051	0.08714	0.999999	1796	0	-5.5953
POLR2H	6	0.99842	0.99844	1	21666	0	-5.0998	0.087051	0.08714	0.999999	1797	0	-5.0998
KLK3	6	0.21979	0.46142	0.987634	9801	2	-7.0654	0.087051	0.08714	0.999999	1798	0	-7.0654
C8orf86	6	0.035109	0.12321	0.851873	2849	5	-7.7875	0.087051	0.08714	0.999999	1799	0	-7.7875
GMPS	6	0.69143	0.8566	1	17871	2	-5.6524	0.087051	0.08714	0.999999	1800	0	-5.6524
RNF19A	6	0.7831	0.89438	1	18763	2	-6.5025	0.087051	0.08714	0.999999	1801	0	-6.5025
OR10T2	6	0.21697	0.45769	0.98737	9721	3	-6.5689	0.087051	0.08714	0.999999	1802	0	-6.5689
CPT1C	6	0.8043	0.90388	1	18997	2	-6.9565	0.087051	0.08714	0.999999	1803	0	-6.9565
ZER1	6	0.17356	0.39754	0.974888	8521	2	-5.059	0.087051	0.08714	0.999999	1804	0	-5.059
NCR2	6	0.16314	0.38262	0.972938	8185	3	-6.8793	0.087051	0.08714	0.999999	1805	0	-6.8793
XPOT	6	0.49687	0.72938	1	15266	3	-6.5482	0.087051	0.08714	0.999999	1806	0	-6.5482
COA6	6	0.74106	0.87626	1	18345	2	-6.7398	0.087051	0.08714	0.999999	1807	0	-6.7398
MYBBP1A	6	0.8421	0.92221	1	19408	1	-5.9352	0.087051	0.08714	0.999999	1808	0	-5.9352
FAM53A	6	0.14199	0.35139	0.963537	7557	3	-6.9525	0.087051	0.08714	0.999999	1809	0	-6.9525
COG4	6	0.46086	0.70316	1	14688	2	-5.8433	0.087051	0.08714	0.999999	1810	0	-5.8433
PITRM1	6	0.29066	0.55297	0.999414	11674	3	-5.8716	0.087051	0.08714	0.999999	1811	0	-5.8716
FBXO48	6	0.41815	0.67192	1	14025	3	-6.3289	0.087051	0.08714	0.999999	1812	0	-6.3289
ZNF182	6	0.41344	0.66846	1	13949	3	-6.8405	0.087051	0.08714	0.999999	1813	0	-6.8405
TMIGD1	6	0.37889	0.64296	1	13453	3	-7.4436	0.087051	0.08714	0.999999	1814	0	-7.4436
ZFP36	6	0.73037	0.87191	1	18233	1	-6.7163	0.087051	0.08714	0.999999	1815	0	-6.7163
FAM216A	6	0.063474	0.1966	0.900042	4397	4	-8.0411	0.087051	0.08714	0.999999	1816	0	-8.0411
CLCF1	6	0.87902	0.94194	1	19859	2	-6.8647	0.087051	0.08714	0.999999	1817	0	-6.8647
SNW1	6	0.99399	0.99402	1	21490	0	-5.2038	0.087051	0.08714	0.999999	1818	0	-5.2038
CLASP2	6	0.04581	0.15184	0.870321	3477	3	-7.4672	0.087051	0.08714	0.999999	1819	0	-7.4672
PAN3	6	0.96135	0.96915	1	20714	1	-5.0617	0.087051	0.08714	0.999999	1820	0	-5.0617
EFTUD2	6	0.89042	0.94849	1	20010	2	-6.2983	0.087051	0.08714	0.999999	1821	0	-6.2983
PTRH2	6	0.54569	0.76481	1	15969	2	-7.2178	0.087051	0.08714	0.999999	1822	0	-7.2178
TCP11X2	6	0.19094	0.42202	0.981311	8996	3	-6.8542	0.087051	0.08714	0.999999	1823	0	-6.8542
RFC4	6	0.88978	0.9481	1	19995	2	-6.2977	0.087051	0.08714	0.999999	1824	0	-6.2977
CCDC77	6	0.93564	0.95951	1	20379	1	-5.7986	0.087051	0.08714	0.999999	1825	0	-5.7986
AGFG1	6	0.13906	0.34702	0.962243	7464	4	-7.2386	0.087051	0.08714	0.999999	1826	0	-7.2386
SSH3	6	0.55597	0.77214	1	16123	3	-6.4807	0.087051	0.08714	0.999999	1827	0	-6.4807
IRX4	6	0.11508	0.31032	0.949674	6701	3	-6.908	0.087051	0.08714	0.999999	1828	0	-6.908
TOPBP1	6	0.99446	0.9945	1	21512	0	-4.8928	0.087051	0.08714	0.999999	1829	0	-4.8928
TSPAN19	6	0.31456	0.58229	1	12254	3	-6.8303	0.087051	0.08714	0.999999	1830	0	-6.8303
APPL1	6	0.75214	0.88089	1	18454	1	-6.3587	0.087051	0.08714	0.999999	1831	0	-6.3587
PDCD1LG2	6	0.52404	0.74921	1	15641	2	-6.7847	0.087051	0.08714	0.999999	1832	0	-6.7847
OR2A7	6	0.0094677	0.042748	0.756554	1035	5	-8.1724	0.087051	0.08714	0.999999	1833	0	-8.1724
MYH9	6	0.011772	0.052048	0.766078	1255	5	-7.9648	0.087051	0.08714	0.999999	1834	0	-7.9648
HECTD1	6	0.0056762	0.026644	0.712817	677	4	-7.4635	0.087051	0.08714	0.999999	1835	0	-7.4635
ADAMTS7	6	0.77316	0.88999	1	18662	2	-5.3153	0.087051	0.08714	0.999999	1836	0	-5.3153
PFN2	6	0.086823	0.25151	0.92452	5522	2	-6.3482	0.087051	0.08714	0.999999	1837	0	-6.3482
NAPB	6	0.99679	0.99685	1	21588	0	-4.7449	0.087051	0.08714	0.999999	1838	0	-4.7449
ABCA9	6	0.00078134	0.0040647	0.491921	137	4	-7.2978	0.087051	0.08714	0.999999	1839	0	-7.2978
HAUS7	6	0.96365	0.97025	1	20754	1	-5.7716	0.087051	0.08714	0.999999	1840	0	-5.7716
STXBP3	6	0.51544	0.74302	1	15531	3	-6.4516	0.087051	0.08714	0.999999	1841	0	-6.4516
TMEM110	6	0.19392	0.42614	0.981311	9088	4	-7.3928	0.087051	0.08714	0.999999	1842	0	-7.3928
ZBTB24	6	0.047485	0.15623	0.874117	3575	3	-7.1747	0.087051	0.08714	0.999999	1843	0	-7.1747
SLC5A10	6	0.080771	0.23762	0.915477	5259	4	-7.1009	0.087051	0.08714	0.999999	1844	0	-7.1009
TAS2R30	6	0.32464	0.59441	1	12469	2	-6.7075	0.087051	0.08714	0.999999	1845	0	-6.7075
USP25	6	0.40694	0.66367	1	13849	3	-6.4584	0.087051	0.08714	0.999999	1846	0	-6.4584
ASCL1	6	0.28642	0.54768	0.999414	11560	2	-6.2243	0.087051	0.08714	0.999999	1847	0	-6.2243
PHACTR3	6	0.65405	0.84181	1	17514	2	-6.4518	0.087051	0.08714	0.999999	1848	0	-6.4518
CD24	6	0.013066	0.05717	0.777012	1361	4	-7.5311	0.087051	0.08714	0.999999	1849	0	-7.5311
SCP2	6	0.091203	0.26148	0.930773	5716	3	-6.2164	0.087051	0.08714	0.999999	1850	0	-6.2164
NonTargetingControlGuideForHuman_0811	1	0.9128	0.91311	1	20156	0	-5.131	0.087199	0.087149	0.999999	1851	0	-5.131
HEXIM2	5	0.2141	0.44009	0.984537	9645	2	-5.7953	0.087374	0.087584	0.999999	1852	0	-5.7953
CRKL	5	0.97329	0.97335	1	20928	0	-6.0717	0.087374	0.087584	0.999999	1853	0	-6.0717
GADD45GIP1	5	0.51525	0.73122	1	15528	2	-6.6079	0.087374	0.087584	0.999999	1854	0	-6.6079
AURKA	5	0.9783	0.97839	1	21037	0	-6.0499	0.087374	0.087584	0.999999	1855	0	-6.0499
NAA15	5	0.034902	0.11873	0.845571	2837	2	-6.6822	0.087374	0.087584	0.999999	1856	0	-6.6822
hsa-mir-6885	4	0.57991	0.72998	1	16463	2	-5.5671	0.08777	0.087585	0.999999	1857	0	-5.5671
hsa-let-7e	4	0.86373	0.88355	1	19667	1	-5.0369	0.08777	0.087585	0.999999	1858	0	-5.0369
hsa-mir-4313	4	0.99517	0.99515	1	21534	0	-4.9284	0.08777	0.087585	0.999999	1859	0	-4.9284
hsa-mir-1976	4	0.99314	0.99314	1	21450	0	-6.0229	0.08777	0.087585	0.999999	1860	0	-6.0229
hsa-mir-1324	4	0.7225	0.82453	1	18152	1	-7.0338	0.08777	0.087585	0.999999	1861	0	-7.0338
hsa-mir-601	4	0.91804	0.91981	1	20204	1	-5.4776	0.08777	0.087585	0.999999	1862	0	-5.4776
hsa-mir-7-3	4	0.73638	0.82908	1	18286	1	-5.4103	0.08777	0.087585	0.999999	1863	0	-5.4103
hsa-mir-4708	3	0.27334	0.42501	0.981311	11228	2	-7.8931	0.08883	0.088536	0.999999	1864	0	-7.8931
hsa-mir-4523	3	0.8771	0.87715	1	19836	0	-4.4065	0.08883	0.088536	0.999999	1865	0	-4.4065
hsa-mir-626	3	0.39946	0.55447	0.999414	13745	1	-4.6128	0.08883	0.088536	0.999999	1866	0	-4.6128
TRPV6	6	0.014092	0.06116	0.777376	1454	5	-8.0356	0.089153	0.089241	0.999999	1867	0	-8.0356
RPL13A	6	0.98285	0.98304	1	21149	1	-6.1375	0.089153	0.089241	0.999999	1868	0	-6.1375
POLR2E	6	0.99824	0.99826	1	21658	0	-4.9471	0.089153	0.089241	0.999999	1869	0	-4.9471
TAMM41	6	0.73871	0.87528	1	18314	2	-6.0302	0.089246	0.089342	0.999999	1870	0	-6.0302
MATN1	6	0.046382	0.15335	0.872014	3507	4	-8.0643	0.089363	0.089465	0.999999	1871	0	-8.0643
ABCC9	6	0.568	0.78074	1	16299	1	-6.487	0.089363	0.089465	0.999999	1872	0	-6.487
GBP5	6	0.080512	0.237	0.915477	5246	2	-5.858	0.089503	0.089597	0.999999	1873	0	-5.858
hsa-mir-6812	4	0.99111	0.99113	1	21376	0	-4.4815	0.089511	0.089334	0.999999	1874	0	-4.4815
RPL23A	6	0.99998	0.99999	1	21803	0	-4.8464	0.089573	0.089668	0.999999	1875	0	-4.8464
EIF3D	6	0.93937	0.9607	1	20428	1	-5.7327	0.090831	0.090959	0.999999	1876	0	-5.7327
TRAIP	6	0.99664	0.99669	1	21584	0	-4.9705	0.090831	0.090959	0.999999	1877	0	-4.9705
SPATA12	6	0.012266	0.053986	0.770455	1292	5	-7.9297	0.090831	0.090959	0.999999	1878	0	-7.9297
CDK11B	6	0.58228	0.79103	1	16493	3	-6.3408	0.090831	0.090959	0.999999	1879	0	-6.3408
XRCC3	6	0.96112	0.96902	1	20702	1	-6.0012	0.090831	0.090959	0.999999	1880	0	-6.0012
DOCK5	6	0.2334	0.47964	0.991018	10159	1	-6.4708	0.090831	0.090959	0.999999	1881	0	-6.4708
WIPF3	6	0.70939	0.86358	1	18019	2	-6.6012	0.090831	0.090959	0.999999	1882	0	-6.6012
C1QTNF2	6	0.88065	0.94287	1	19882	2	-6.9228	0.090831	0.090959	0.999999	1883	0	-6.9228
ACTG2	6	0.018687	0.076242	0.803469	1791	2	-7.0132	0.090831	0.090959	0.999999	1884	0	-7.0132
NRF1	6	0.99982	0.99981	1	21773	0	-5.6869	0.090831	0.090959	0.999999	1885	0	-5.6869
POLR2I	6	0.87619	0.94036	1	19824	1	-5.3016	0.090831	0.090959	0.999999	1886	0	-5.3016
PSIP1	6	0.43894	0.68713	1	14362	2	-5.3666	0.090831	0.090959	0.999999	1887	0	-5.3666
MYOD1	6	0.29148	0.55402	0.999414	11694	4	-7.1413	0.090831	0.090959	0.999999	1888	0	-7.1413
CDH1	6	0.52484	0.74978	1	15662	3	-7.033	0.090831	0.090959	0.999999	1889	0	-7.033
SERTAD2	6	0.12794	0.33008	0.956702	7115	3	-7.521	0.090831	0.090959	0.999999	1890	0	-7.521
LCMT2	6	0.096552	0.27353	0.934766	5970	2	-7.0868	0.090831	0.090959	0.999999	1891	0	-7.0868
LOC339862	6	0.59184	0.79795	1	16626	2	-7.1995	0.090831	0.090959	0.999999	1892	0	-7.1995
ATG9A	6	0.013862	0.060271	0.777376	1439	4	-7.0126	0.090831	0.090959	0.999999	1893	0	-7.0126
ZDHHC19	6	0.048626	0.15915	0.878082	3629	4	-7.325	0.090831	0.090959	0.999999	1894	0	-7.325
RNF8	6	0.88822	0.9472	1	19975	2	-6.1422	0.090831	0.090959	0.999999	1895	0	-6.1422
ALG1L	6	0.49533	0.72823	1	15250	2	-6.8778	0.090831	0.090959	0.999999	1896	0	-6.8778
NEDD8	6	0.77483	0.89073	1	18681	1	-6.1344	0.090831	0.090959	0.999999	1897	0	-6.1344
ZNF746	6	0.24114	0.4898	0.992467	10361	3	-7.0737	0.090831	0.090959	0.999999	1898	0	-7.0737
MSANTD4	6	0.040776	0.13862	0.856698	3207	4	-7.3646	0.090831	0.090959	0.999999	1899	0	-7.3646
KIAA1614	6	0.32251	0.59185	1	12433	2	-5.6556	0.090831	0.090959	0.999999	1900	0	-5.6556
KIAA0226L	6	0.91267	0.95337	1	20155	1	-5.4912	0.090831	0.090959	0.999999	1901	0	-5.4912
YIPF4	6	0.17865	0.40472	0.977589	8652	4	-7.8522	0.090831	0.090959	0.999999	1902	0	-7.8522
KCTD9	6	0.090831	0.26064	0.930331	5704	1	-5.8303	0.090831	0.090959	0.999999	1903	0	-5.8303
ZNF552	6	0.928	0.95729	1	20298	1	-5.5579	0.090831	0.090959	0.999999	1904	0	-5.5579
OGG1	6	0.83761	0.91998	1	19360	2	-6.8208	0.090831	0.090959	0.999999	1905	0	-6.8208
PCMTD1	6	0.088265	0.25485	0.926399	5595	3	-7.7617	0.090831	0.090959	0.999999	1906	0	-7.7617
RPAIN	6	0.99857	0.99858	1	21672	0	-4.6865	0.090831	0.090959	0.999999	1907	0	-4.6865
AATF	6	0.94189	0.96155	1	20454	1	-6.5649	0.090831	0.090959	0.999999	1908	0	-6.5649
GH1	6	0.20643	0.44341	0.984537	9439	2	-7.2586	0.090831	0.090959	0.999999	1909	0	-7.2586
SPINK13	6	0.0042483	0.020358	0.686374	536	4	-8.4497	0.090831	0.090959	0.999999	1910	0	-8.4497
RBM44	6	0.58777	0.79502	1	16576	3	-6.8169	0.090831	0.090959	0.999999	1911	0	-6.8169
E2F6	6	0.37227	0.63799	1	13338	2	-6.8941	0.090831	0.090959	0.999999	1912	0	-6.8941
PSMC5	6	0.99774	0.99777	1	21628	0	-5.6909	0.090831	0.090959	0.999999	1913	0	-5.6909
FN3KRP	6	0.35736	0.62689	1	13121	3	-6.8733	0.090831	0.090959	0.999999	1914	0	-6.8733
POU5F2	6	0.41364	0.6686	1	13953	3	-6.9402	0.090831	0.090959	0.999999	1915	0	-6.9402
INO80E	6	0.35193	0.62288	1	13041	2	-6.6587	0.090831	0.090959	0.999999	1916	0	-6.6587
FCF1	6	0.8662	0.93488	1	19696	2	-6.2363	0.090831	0.090959	0.999999	1917	0	-6.2363
GNAZ	6	0.061899	0.19273	0.898157	4319	4	-7.9356	0.090831	0.090959	0.999999	1918	0	-7.9356
SCAF11	6	0.47277	0.71178	1	14889	3	-5.9576	0.090831	0.090959	0.999999	1919	0	-5.9576
ATP5E	4	0.47135	0.64859	1	14870	2	-5.9452	0.090857	0.090669	0.999999	1920	0	-5.9452
COMMD3	5	0.19993	0.42482	0.981311	9270	2	-7.3913	0.091176	0.091395	0.999999	1921	0	-7.3913
RHBDD3	5	0.40518	0.63497	1	13825	3	-6.7864	0.091176	0.091395	0.999999	1922	0	-6.7864
CYP3A7	5	0.088506	0.2333	0.914857	5600	3	-6.3716	0.091176	0.091395	0.999999	1923	0	-6.3716
KMT2B	3	0.90008	0.90014	1	20079	0	-5.5023	0.091198	0.090847	0.999999	1924	0	-5.5023
CCL4L1	2	0.13839	0.22822	0.914857	7444	1	-6.0492	0.091969	0.091905	0.999999	1925	0	-6.0492
NYX	6	0.019397	0.0784	0.807746	1841	3	-7.3485	0.092088	0.092245	0.999999	1926	0	-7.3485
LRRC14B	6	0.61297	0.81295	1	16902	2	-6.6732	0.092134	0.092285	0.999999	1927	0	-6.6732
NUDT8	6	0.98908	0.98913	1	21320	0	-6.9124	0.092227	0.092372	0.999999	1928	0	-6.9124
WNT11	6	0.30535	0.57109	1	12054	4	-7.3918	0.092274	0.09242	0.999999	1929	0	-7.3918
MCM2	6	0.69967	0.85979	1	17933	2	-6.7445	0.09232	0.092474	0.999999	1930	0	-6.7445
KLK12	6	0.31357	0.58107	1	12230	3	-6.6424	0.092413	0.092577	0.999999	1931	0	-6.6424
NKAP	6	0.78472	0.89512	1	18781	1	-5.2796	0.09246	0.092615	0.999999	1932	0	-5.2796
hsa-mir-5590	2	0.012909	0.024283	0.702579	1345	1	-6.3132	0.09293	0.092882	0.999999	1933	0	-6.3132
hsa-mir-4275	4	0.3484	0.55957	1	12969	2	-6.2559	0.093359	0.09325	0.999999	1934	0	-6.2559
hsa-mir-4473	4	0.73824	0.82974	1	18309	1	-6.1593	0.093359	0.09325	0.999999	1935	0	-6.1593
hsa-mir-649	4	0.085786	0.21383	0.909971	5473	3	-6.8056	0.093359	0.09325	0.999999	1936	0	-6.8056
MTRNR2L1	4	0.405	0.60023	1	13821	2	-6.3837	0.093359	0.09325	0.999999	1937	0	-6.3837
hsa-mir-3139	4	0.99979	0.99978	1	21770	0	-5.1457	0.093359	0.09325	0.999999	1938	0	-5.1457
hsa-mir-875	4	0.93795	0.93775	1	20408	0	-4.8267	0.093359	0.09325	0.999999	1939	0	-4.8267
hsa-mir-635	4	0.79752	0.85201	1	18932	1	-6.2038	0.093359	0.09325	0.999999	1940	0	-6.2038
hsa-mir-3127	4	0.28817	0.50324	0.993173	11601	1	-5.4318	0.093359	0.09325	0.999999	1941	0	-5.4318
hsa-mir-135a-2	4	0.91564	0.91788	1	20181	1	-6.7458	0.093359	0.09325	0.999999	1942	0	-6.7458
MT1G	3	0.19092	0.3384	0.958474	8995	2	-8.0953	0.093585	0.093226	0.999999	1943	0	-8.0953
TCEAL7	5	0.96636	0.96662	1	20798	1	-5.5899	0.094266	0.094485	0.999999	1944	0	-5.5899
SOX2	5	0.99278	0.99278	1	21443	0	-6.2371	0.094266	0.094485	0.999999	1945	0	-6.2371
hsa-mir-216a	4	0.84882	0.8755	1	19487	1	-6.4346	0.094841	0.09473	0.999999	1946	0	-6.4346
PMF1-BGLAP	3	0.99854	0.99855	1	21670	0	-4.8582	0.094918	0.094518	0.999999	1947	0	-4.8582
SPATA31A1	3	0.69474	0.7448	1	17897	1	-7.0447	0.095001	0.094597	0.999999	1948	0	-7.0447
EFCAB1	6	0.62694	0.82276	1	17093	1	-6.7415	0.095015	0.095165	0.999999	1949	0	-6.7415
SUPT20HL2	6	0.35204	0.62296	1	13042	3	-7.6173	0.095015	0.095165	0.999999	1950	0	-7.6173
FAM98B	6	0.73342	0.87315	1	18260	1	-6.212	0.095015	0.095165	0.999999	1951	0	-6.212
TNNI3K	6	0.18145	0.40873	0.978016	8731	3	-6.7826	0.095015	0.095165	0.999999	1952	0	-6.7826
TMED9	6	0.84796	0.92521	1	19476	2	-6.7708	0.095015	0.095165	0.999999	1953	0	-6.7708
MRPL14	6	0.015455	0.066401	0.783402	1582	3	-7.8551	0.095015	0.095165	0.999999	1954	0	-7.8551
CTSW	6	0.18092	0.40796	0.977878	8711	3	-5.8607	0.095015	0.095165	0.999999	1955	0	-5.8607
SOX8	6	0.36712	0.6342	1	13264	3	-7.5879	0.095015	0.095165	0.999999	1956	0	-7.5879
DBI	6	0.59196	0.79805	1	16627	1	-5.5579	0.095015	0.095165	0.999999	1957	0	-5.5579
CDC73	6	0.9274	0.95712	1	20294	1	-4.2864	0.095015	0.095165	0.999999	1958	0	-4.2864
BRI3	6	0.78647	0.89588	1	18801	2	-5.1813	0.095015	0.095165	0.999999	1959	0	-5.1813
NDUFB1	6	0.22554	0.46921	0.989534	9945	4	-6.9879	0.095015	0.095165	0.999999	1960	0	-6.9879
GTPBP10	6	0.055429	0.17665	0.888118	3991	2	-5.8259	0.095015	0.095165	0.999999	1961	0	-5.8259
WBP4	6	0.73638	0.87436	1	18288	1	-5.5509	0.095015	0.095165	0.999999	1962	0	-5.5509
COX6C	6	0.31461	0.58235	1	12260	2	-6.8399	0.095015	0.095165	0.999999	1963	0	-6.8399
ATP6AP1L	6	0.45323	0.69764	1	14576	3	-7.0626	0.095015	0.095165	0.999999	1964	0	-7.0626
EXOSC10	6	0.86547	0.93447	1	19684	1	-6.4023	0.095015	0.095165	0.999999	1965	0	-6.4023
FBXO16	6	0.57291	0.78427	1	16372	3	-5.6056	0.095015	0.095165	0.999999	1966	0	-5.6056
SGOL1	6	0.98924	0.98928	1	21324	0	-5.9304	0.095015	0.095165	0.999999	1967	0	-5.9304
PRAME	6	0.21548	0.45572	0.986805	9684	3	-6.7634	0.095015	0.095165	0.999999	1968	0	-6.7634
SH3BP5L	6	0.66113	0.8451	1	17589	1	-5.5716	0.095015	0.095165	0.999999	1969	0	-5.5716
ZNF492	6	0.61304	0.81301	1	16903	3	-6.8048	0.095015	0.095165	0.999999	1970	0	-6.8048
DNM2	6	0.99924	0.99925	1	21725	0	-4.0604	0.095015	0.095165	0.999999	1971	0	-4.0604
OR13J1	6	0.50597	0.7361	1	15404	2	-6.8627	0.095015	0.095165	0.999999	1972	0	-6.8627
FAM228A	6	0.033999	0.12021	0.84853	2786	4	-8.2054	0.095015	0.095165	0.999999	1973	0	-8.2054
MAX	6	0.8962	0.94975	1	20042	1	-5.4128	0.095015	0.095165	0.999999	1974	0	-5.4128
COX19	6	0.40264	0.66054	1	13778	3	-6.7479	0.095015	0.095165	0.999999	1975	0	-6.7479
IL27RA	6	0.31975	0.58858	1	12367	3	-7.1123	0.095015	0.095165	0.999999	1976	0	-7.1123
TNNI1	6	0.089031	0.25656	0.927679	5619	4	-7.5905	0.095015	0.095165	0.999999	1977	0	-7.5905
SNRPF	6	0.71856	0.86725	1	18107	1	-4.9412	0.095015	0.095165	0.999999	1978	0	-4.9412
FXN	6	0.27612	0.5348	0.996007	11305	2	-5.7789	0.095015	0.095165	0.999999	1979	0	-5.7789
GATA1	6	0.073138	0.21978	0.911009	4872	4	-7.5431	0.095015	0.095165	0.999999	1980	0	-7.5431
OGT	6	0.83529	0.91884	1	19333	2	-6.3128	0.095015	0.095165	0.999999	1981	0	-6.3128
ZC3H7B	6	0.31955	0.58834	1	12361	4	-7.2682	0.095015	0.095165	0.999999	1982	0	-7.2682
KRTCAP2	6	0.3499	0.62141	1	13006	1	-6.2916	0.095015	0.095165	0.999999	1983	0	-6.2916
AKAP9	6	0.47174	0.71105	1	14875	2	-6.2099	0.095015	0.095165	0.999999	1984	0	-6.2099
RPS13	6	0.99397	0.99401	1	21489	0	-5.3495	0.095015	0.095165	0.999999	1985	0	-5.3495
COPS6	6	0.44572	0.69213	1	14461	3	-6.588	0.095015	0.095165	0.999999	1986	0	-6.588
CCDC61	6	0.32565	0.5956	1	12491	1	-5.0925	0.095015	0.095165	0.999999	1987	0	-5.0925
RFC1	6	0.90005	0.95054	1	20074	1	-4.7048	0.095015	0.095165	0.999999	1988	0	-4.7048
ZC2HC1C	6	0.037076	0.12861	0.855321	2959	5	-7.7707	0.095015	0.095165	0.999999	1989	0	-7.7707
DUSP14	6	0.036575	0.12724	0.855321	2937	3	-6.9516	0.095015	0.095165	0.999999	1990	0	-6.9516
FAN1	6	0.093226	0.26603	0.930918	5826	4	-7.3331	0.095015	0.095165	0.999999	1991	0	-7.3331
KCNK17	6	0.30006	0.56461	1	11914	4	-6.9013	0.095015	0.095165	0.999999	1992	0	-6.9013
GPR110	6	0.029827	0.10859	0.83601	2547	3	-7.6101	0.095015	0.095165	0.999999	1993	0	-7.6101
CCDC58	6	0.7401	0.87586	1	18337	1	-5.4327	0.095015	0.095165	0.999999	1994	0	-5.4327
GBP6	6	0.010429	0.046683	0.760423	1127	3	-7.5248	0.095015	0.095165	0.999999	1995	0	-7.5248
MDN1	6	0.74837	0.87931	1	18418	2	-6.5228	0.095015	0.095165	0.999999	1996	0	-6.5228
API5	6	0.44559	0.69204	1	14460	3	-6.7902	0.095015	0.095165	0.999999	1997	0	-6.7902
SYT11	6	0.00062671	0.0032614	0.464817	112	4	-7.9901	0.095015	0.095165	0.999999	1998	0	-7.9901
SLC25A31	6	0.77276	0.88981	1	18656	2	-6.8147	0.095015	0.095165	0.999999	1999	0	-6.8147
[truncated: 19,815 more rows]
