# Supplementary material for: SEC24A identified as an essential mediator of thapsigargin-induced cell death in a genome-wide CRISPR/Cas9 screen
Source: Cell Death Discov. 2018 Dec 18;4:115. doi: 10.1038/s41420-018-0135-5 (PMC6299087; doi:10.1038/s41420-018-0135-5)
Supplement: Supplementary file 4 — Supplemental Data Set 3 [file 41420_2018_135_MOESM4_ESM.xlsx]

## Sheet: comb_Tunica.gene_summary
Gene	Number of sgRNAs	neg|RRA score	neg|p-value	neg|fdr	neg|Rank	neg|good sgrna	neg|lfc	pos|RRA score	pos|p-value	pos|fdr	pos|Rank	pos|good sgRNAs	pos|lfc
MFSD2A	6	1	1	1	21814	0	11.216	2.6589e-26	2.2694e-07	0.00495	1	6	11.216
TBX5	6	0.65588	0.84305	1	17530	2	-4.9594	9.0068e-05	0.00017679	0.957726	2	2	-4.9594
TMED7-TICAM2	5	0.63515	0.79441	1	17218	2	-6.5405	0.00014708	0.00019812	0.957726	3	1	-6.5405
AGPHD1	3	0.87815	0.87824	1	19881	0	-6.6509	0.00036557	0.0003942	0.957726	4	1	-6.6509
UROS	6	0.61686	0.81575	1	16961	3	-7.2088	0.00037816	0.00046682	0.957726	5	1	-7.2088
CHURC1	6	0.062672	0.19464	0.900595	4381	3	-7.0235	0.00042858	0.00051311	0.957726	6	1	-7.0235
ALDH4A1	6	0.85451	0.92865	1	19577	2	-5.8953	0.00047899	0.00055669	0.957726	7	1	-5.8953
C1orf95	5	0.3529	0.58371	1	12991	2	-5.732	0.00048319	0.00053399	0.957726	8	1	-5.732
APOBEC1	6	0.99032	0.99036	1	21386	0	-6.8672	0.0005294	0.00060934	0.957726	9	1	-6.8672
hsa-mir-6089-2	4	0.3772	0.58021	1	13359	2	-6.9702	0.00055461	0.00058891	0.957726	10	1	-6.9702
STBD1	6	0.026581	0.099371	0.815588	2381	5	-7.7685	0.00063021	0.00070102	0.957726	11	1	-7.7685
KCNMB1	6	0.44121	0.68882	1	14369	2	-6.2808	0.00068061	0.00074823	0.957726	12	1	-6.2808
FBXO42	6	0.4243	0.67645	1	14098	3	-7.0591	0.00078141	0.00084944	0.957726	13	1	-7.0591
CABP5	6	0.11499	0.31017	0.959853	6656	2	-6.5371	0.0008822	0.000967	0.957726	14	1	-6.5371
ST6GALNAC2	6	0.053315	0.17119	0.884629	3892	1	-6.9258	0.00093259	0.0010128	0.957726	15	1	-6.9258
BSPH1	5	0.69308	0.82731	1	17917	2	-5.2972	0.0009452	0.00097653	0.957726	16	1	-5.2972
YY1	6	0.35279	0.62351	1	12989	1	-4.6613	0.00098298	0.0010591	0.957726	17	1	-4.6613
RNASE11	6	0.071097	0.21493	0.911676	4776	4	-7.1659	0.0010334	0.0011036	0.957726	18	1	-7.1659
hsa-mir-216a	4	0.99079	0.99079	1	21412	0	-5.5884	0.0010586	0.0010873	0.957726	19	1	-5.5884
DNAI2	6	0.49628	0.72895	1	15224	1	-6.6701	0.0010838	0.0011585	0.957726	20	1	-6.6701
RGPD4	5	0.60995	0.78064	1	16858	2	-6.4708	0.0011132	0.0011513	0.957726	21	1	-6.4708
TTC39A	6	0.0024434	0.012121	0.638674	332	4	-7.4362	0.0011845	0.0012502	0.957726	22	1	-7.4362
hsa-mir-6769a	4	0.51639	0.68203	1	15509	1	-6.4478	0.0012266	0.0012548	0.957726	23	1	-6.4478
REG3A	6	0.22221	0.4647	0.991665	9823	3	-7.453	0.0012349	0.001306	0.957726	24	1	-7.453
SRSF10	6	0.59875	0.80287	1	16680	2	-4.9917	0.0012853	0.0013573	0.957726	25	1	-4.9917
FOXR1	6	0.091302	0.26172	0.935873	5718	4	-8.0096	0.001386	0.0014527	0.957726	26	1	-8.0096
NUDT8	6	0.98311	0.98327	1	21181	1	-6.0662	0.0014364	0.001503	0.957726	27	1	-6.0662
NonTargetingControlGuideForHuman_0995	1	0.99854	0.99857	1	21691	0	3.6355	0.0014583	0.0014449	0.957726	28	1	3.6355
SYT4	6	0.41675	0.67087	1	13982	3	-6.1881	0.0014868	0.0015589	0.957726	29	1	-6.1881
GOLGA6C	2	0.0067043	0.012881	0.656617	826	1	-2.3879	0.0014871	0.0014781	0.957726	30	1	-2.3879
NYX	6	0.45179	0.69658	1	14533	3	-7.1786	0.0015371	0.001607	0.957726	31	1	-7.1786
MAML3	6	0.095289	0.27068	0.940774	5882	4	-7.7928	0.0016379	0.001725	0.957726	32	1	-7.7928
MNS1	6	0.99313	0.99317	1	21478	0	-5.968	0.0016882	0.0017799	0.957726	33	1	-5.968
PCDHA11	2	0.10237	0.17369	0.887733	6194	1	-2.0073	0.0016887	0.0016805	0.957726	34	1	-2.0073
hsa-mir-3185	4	0.95841	0.95829	1	20739	0	-4.9642	0.0017303	0.0017545	0.957726	35	1	-4.9642
PARK2	6	0.38305	0.64602	1	13474	3	-7.2684	0.0017386	0.0018262	0.957726	36	1	-7.2684
UBE2L6	6	0.066566	0.20403	0.906343	4557	3	-7.8211	0.0017889	0.001872	0.957726	37	1	-7.8211
MAGEB1	6	0.051556	0.16677	0.880205	3810	1	-6.0618	0.0018896	0.0019769	0.957726	38	1	-6.0618
TSG101	6	0.89832	0.95016	1	20119	1	-5.9368	0.00194	0.0020336	0.957726	39	1	-5.9368
LHB	6	0.45948	0.70218	1	14634	2	-6.4257	0.0019903	0.0020822	0.957726	40	1	-6.4257
HARS2	6	0.46084	0.70315	1	14661	2	-5.2974	0.0020407	0.0021321	0.957726	41	1	-5.2974
RALGPS2	6	0.21547	0.45571	0.990924	9611	2	-5.659	0.002091	0.0021798	0.957726	42	1	-5.659
RNF150	6	0.25388	0.50642	0.999602	10652	4	-7.1782	0.0021414	0.0022274	0.957726	43	1	-7.1782
ZBTB7A	6	0.77097	0.88907	1	18648	1	-5.7209	0.0021917	0.0022783	0.957726	44	1	-5.7209
TRIM6-TRIM34	4	0.98904	0.98908	1	21344	0	-5.5242	0.0022003	0.0022465	0.957726	45	1	-5.5242
REEP3	6	0.36097	0.62958	1	13116	2	-6.4647	0.002242	0.0023309	0.957726	46	1	-6.4647
NonTargetingControlGuideForHuman_0056	1	0.99771	0.99772	1	21642	0	1.9146	0.0022904	0.0022755	0.957726	47	1	1.9146
KRT15	6	0.6484	0.83791	1	17425	2	-6.5055	0.0022924	0.0023836	0.957726	48	1	-6.5055
ARAP1	6	0.33293	0.60418	1	12588	3	-7.1329	0.0023427	0.002428	0.957726	49	1	-7.1329
SNX33	6	0.99784	0.99787	1	21658	0	-6.5198	0.002393	0.0024743	0.957726	50	1	-6.5198
PPP1R3E	6	0.64728	0.83711	1	17402	2	-6.8298	0.0024434	0.0025347	0.957726	51	1	-6.8298
NonTargetingControlGuideForHuman_0940	1	0.99752	0.99754	1	21631	0	1.1869	0.0024837	0.0024657	0.957726	52	1	1.1869
TLR10	6	0.78604	0.89568	1	18817	2	-6.5355	0.0024937	0.0025878	0.957726	53	1	-6.5355
hsa-mir-891b	4	0.11926	0.26647	0.938543	6767	2	-7.0964	0.0025359	0.0025864	0.957726	54	1	-7.0964
KIF6	6	0.64903	0.83833	1	17433	2	-7.1761	0.002544	0.0026364	0.957726	55	1	-7.1761
RPL39	6	0.99866	0.99867	1	21700	0	-4.1546	0.0026447	0.002739	0.957726	56	1	-4.1546
HIST1H3A	6	0.37792	0.64224	1	13369	2	-6.0691	0.002695	0.0027948	0.957726	57	1	-6.0691
hsa-mir-4508	4	0.66895	0.79915	1	17674	1	-6.6521	0.0027037	0.0027421	0.957726	58	1	-6.6521
MAGED2	6	0.48773	0.72271	1	15097	3	-7.2711	0.0027453	0.002847	0.957726	59	1	-7.2711
ST6GALNAC1	6	0.21448	0.45439	0.990924	9581	4	-7.7069	0.0027956	0.0028905	0.957726	60	1	-7.7069
FGD4	6	0.78427	0.89491	1	18794	1	-6.4318	0.0028459	0.0029423	0.957726	61	1	-6.4318
ATP5G1	6	0.032678	0.11655	0.834307	2756	4	-7.3678	0.0028962	0.0029863	0.957726	62	1	-7.3678
hsa-mir-519a-1	3	0.26879	0.42029	0.98773	11040	2	-7.8028	0.0029095	0.0028833	0.957726	63	1	-7.8028
CDX1	6	0.84096	0.92163	1	19420	2	-6.946	0.0029465	0.0030331	0.957726	64	1	-6.946
MFSD1	6	0.89941	0.95039	1	20130	1	-6.3488	0.0029968	0.0030766	0.957726	65	1	-6.3488
OR9G4	6	0.0036506	0.017662	0.658941	483	4	-7.4582	0.0030471	0.003132	0.957726	66	1	-7.4582
MYT1L	6	0.27642	0.53517	1	11244	3	-6.8491	0.0030974	0.0031833	0.957726	67	1	-6.8491
PIK3CD	6	0.15667	0.37314	0.980793	7896	3	-6.8075	0.0031477	0.0032319	0.957726	68	1	-6.8075
ALOX12	6	0.040157	0.13694	0.856412	3192	5	-7.6797	0.003198	0.0032763	0.957726	69	1	-7.6797
DSCC1	6	0.83698	0.91967	1	19371	1	-4.1516	0.0032483	0.0033208	0.957726	70	1	-4.1516
C6orf25	6	0.4115	0.66702	1	13898	2	-6.4206	0.0033489	0.003413	0.957726	71	1	-6.4206
LYN	6	0.16387	0.38368	0.98191	8111	4	-7.7518	0.0033992	0.0034643	0.957726	72	1	-7.7518
GAGE2A	2	0.97708	0.97727	1	21051	0	-1.1772	0.0034011	0.0034034	0.957726	73	1	-1.1772
GCFC2	6	0.24231	0.4913	0.996741	10351	1	-6.4686	0.0034495	0.0035146	0.957726	74	1	-6.4686
ARHGAP36	6	0.18602	0.41516	0.987143	8769	3	-6.9104	0.0034998	0.0035664	0.957726	75	1	-6.9104
CDH18	6	0.22545	0.4691	0.992415	9902	2	-6.6801	0.00355	0.0036131	0.957726	76	1	-6.6801
SLC37A1	6	0.43593	0.68489	1	14284	2	-6.4819	0.0036003	0.003664	0.957726	77	1	-6.4819
ROR2	6	0.37063	0.63679	1	13252	3	-6.3971	0.0036506	0.0037098	0.957726	78	1	-6.3971
ANKRD39	6	0.1099	0.30229	0.95608	6493	3	-6.6256	0.0037009	0.0037611	0.957726	79	1	-6.6256
STK3	6	0.16561	0.38616	0.98191	8175	3	-7.3499	0.0037512	0.0038078	0.957726	80	1	-7.3499
NDUFB10	5	0.76082	0.86805	1	18540	2	-6.7231	0.0038394	0.0038709	0.957726	81	1	-6.7231
GNL3L	6	0.98324	0.9834	1	21185	1	-5.5098	0.0038517	0.0039195	0.957726	82	1	-5.5098
STAP2	6	0.030371	0.11013	0.826689	2614	2	-7.071	0.003902	0.0039735	0.957726	83	1	-7.071
hsa-mir-636	4	0.95281	0.95266	1	20668	0	-4.492	0.003911	0.0039472	0.957726	84	1	-4.492
FOXL2	6	0.75206	0.88086	1	18446	2	-6.3119	0.0039522	0.0040307	0.957726	85	1	-6.3119
TPTE	6	0.48458	0.72037	1	15055	1	-5.7474	0.0040025	0.0040802	0.957726	86	1	-5.7474
ZNF341	6	0.85451	0.92865	1	19576	2	-6.5286	0.004103	0.0041732	0.957726	87	1	-6.5286
GPD1	6	0.89832	0.95016	1	20121	1	-6.7005	0.0041533	0.0042295	0.957726	88	1	-6.7005
GPLD1	6	0.15139	0.36533	0.976837	7745	3	-6.6229	0.0042035	0.004279	0.957726	89	1	-6.6229
SLC22A15	6	0.98478	0.98491	1	21224	0	-6.5088	0.0042538	0.0043321	0.957726	90	1	-6.5088
OXCT2	6	0.55276	0.76983	1	15992	1	-6.5264	0.004304	0.0043902	0.957726	91	1	-6.5264
ANP32D	6	0.60194	0.80515	1	16732	1	-5.8103	0.0043543	0.0044387	0.957726	92	1	-5.8103
TP53	6	0.51069	0.73954	1	15435	3	-6.7593	0.0044045	0.0044891	0.957726	93	1	-6.7593
CCNF	5	0.98775	0.98772	1	21309	0	-4.958	0.0044258	0.0044578	0.957726	94	1	-4.958
GAREML	6	0.53272	0.7555	1	15719	3	-6.5944	0.004505	0.0045876	0.957726	95	1	-6.5944
hsa-mir-4327	4	0.55594	0.71168	1	16038	2	-7.0143	0.0045142	0.0045722	0.957726	96	1	-7.0143
VAT1	6	0.097988	0.27668	0.940774	6011	3	-7.2583	0.0045552	0.0046353	0.957726	97	1	-7.2583
C20orf144	6	0.11609	0.31188	0.961875	6680	1	-6.4392	0.0046557	0.0047424	0.957726	98	1	-6.4392
STK19	6	0.0093167	0.042111	0.724274	1089	2	-5.8946	0.0047059	0.0047919	0.957726	99	1	-5.8946
TTC21A	6	0.21881	0.46012	0.990924	9727	4	-7.7177	0.0047562	0.0048454	0.957726	100	1	-7.7177
VGLL3	6	0.99719	0.99723	1	21619	0	-5.9284	0.0048064	0.0048981	0.957726	101	1	-5.9284
hsa-mir-5680	4	0.26084	0.46794	0.992415	10829	2	-5.7274	0.0048157	0.0048826	0.957726	102	1	-5.7274
hsa-mir-4432	4	0.84806	0.8751	1	19500	1	-6.0138	0.0048492	0.0049203	0.957726	103	1	-6.0138
IGFL1	6	0.036581	0.12725	0.851887	2981	4	-7.5834	0.0048566	0.0049494	0.957726	104	1	-7.5834
PILRA	6	0.45847	0.70144	1	14628	1	-6.1397	0.0049069	0.0049984	0.957726	105	1	-6.1397
KLK14	6	0.98485	0.98498	1	21226	0	-6.4194	0.0049571	0.0050451	0.957726	106	1	-6.4194
LOC642799	3	0.81065	0.81914	1	19085	1	-6.0008	0.0049968	0.0049907	0.957726	107	1	-6.0008
SFR1	6	0.9985	0.99852	1	21687	0	-4.7619	0.0050073	0.005091	0.957726	108	1	-4.7619
USP2	6	0.11274	0.30673	0.957775	6590	3	-7.5029	0.0051077	0.0051786	0.957726	109	1	-7.5029
CAMKK2	6	0.0088679	0.040232	0.722627	1034	5	-7.8222	0.0051579	0.0052362	0.957726	110	1	-7.8222
HIST1H2AK	6	0.38105	0.64457	1	13428	3	-6.5477	0.0052082	0.0052884	0.957726	111	1	-6.5477
hsa-mir-138-1	4	0.012056	0.040067	0.722627	1336	3	-8.6237	0.0052511	0.005302	0.957726	112	1	-8.6237
MITD1	6	0.050082	0.16289	0.877624	3724	3	-7.1638	0.0052584	0.0053402	0.957726	113	1	-7.1638
MROH1	6	0.41382	0.66872	1	13941	3	-6.9419	0.0053588	0.0054323	0.957726	114	1	-6.9419
IL2RA	6	0.2317	0.47745	0.994562	10077	3	-7.4235	0.005409	0.0054813	0.957726	115	1	-7.4235
STEAP3	6	0.13566	0.34184	0.968466	7299	2	-6.8355	0.0054592	0.0055367	0.957726	116	1	-6.8355
MFSD10	6	0.58177	0.79068	1	16428	3	-7.2472	0.0055094	0.005588	0.957726	117	1	-7.2472
SKAP1	6	0.8735	0.93887	1	19829	2	-6.92	0.0055596	0.0056361	0.957726	118	1	-6.92
PCDH1	6	0.63299	0.82701	1	17187	2	-6.2637	0.0056098	0.0056856	0.957726	119	1	-6.2637
PDPN	6	0.16731	0.38862	0.98191	8223	4	-7.6451	0.00566	0.00574	0.957726	120	1	-7.6451
MSANTD3-TMEFF1	5	0.356	0.58676	1	13045	3	-7.5402	0.0056814	0.0057473	0.957726	121	1	-7.5402
TRAFD1	6	0.13333	0.3383	0.967405	7221	4	-7.5159	0.0057102	0.0057886	0.957726	122	1	-7.5159
ACKR4	6	0.35853	0.62776	1	13081	3	-7.5227	0.0057604	0.0058426	0.957726	123	1	-7.5227
BPHL	6	0.10447	0.29089	0.948499	6292	4	-7.3169	0.0059109	0.0060046	0.957726	124	1	-7.3169
MTMR3	6	0.59454	0.7999	1	16606	1	-6.1426	0.0059611	0.0060455	0.957726	125	1	-6.1426
SEMG2	6	0.058425	0.18411	0.89587	4154	4	-7.5712	0.0060113	0.0060968	0.957726	126	1	-7.5712
HLX	6	0.75782	0.88334	1	18514	2	-7.0694	0.0060614	0.0061422	0.957726	127	1	-7.0694
PRICKLE4	6	0.34796	0.61993	1	12895	3	-7.5075	0.0061116	0.0062007	0.957726	128	1	-7.5075
PBX3	6	0.089678	0.25804	0.935873	5632	3	-7.5587	0.0061618	0.0062511	0.957726	129	1	-7.5587
TCAP	6	0.34101	0.6136	1	12766	3	-6.7365	0.006212	0.0062992	0.957726	130	1	-6.7365
BCMO1	6	0.098959	0.27884	0.942025	6056	4	-7.8573	0.0062621	0.0063509	0.957726	131	1	-7.8573
TTLL4	6	0.55276	0.76983	1	15991	2	-5.7194	0.0063123	0.0063977	0.957726	132	1	-5.7194
SLC6A7	6	0.49598	0.72873	1	15223	2	-6.5584	0.0063625	0.0064572	0.957726	133	1	-6.5584
ADRB2	6	0.41257	0.66784	1	13919	3	-7.3385	0.0064126	0.0065153	0.957726	134	1	-7.3385
TREX1	6	0.070742	0.21409	0.911676	4758	3	-7.293	0.0064628	0.0065702	0.957726	135	1	-7.293
MYOC	6	0.19724	0.43075	0.99063	9080	3	-6.8273	0.0065129	0.0066255	0.957726	136	1	-6.8273
EXT2	6	0.46174	0.7038	1	14670	3	-7.3184	0.0065631	0.0066723	0.957726	137	1	-7.3184
CLEC4D	6	0.94582	0.96287	1	20586	1	-5.6053	0.0066132	0.0067204	0.957726	138	1	-5.6053
ADIG	6	0.84566	0.92398	1	19472	2	-6.5783	0.0066634	0.0067708	0.957726	139	1	-6.5783
TOR1A	6	0.2035	0.43945	0.99063	9255	4	-7.5672	0.0067135	0.0068262	0.957726	140	1	-7.5672
NonTargetingControlGuideForHuman_0145	1	0.99328	0.99327	1	21484	0	-1.237	0.0067198	0.0066737	0.957726	141	0	-1.237
RAD18	6	0.7276	0.87078	1	18207	1	-5.324	0.006864	0.0069641	0.957726	142	1	-5.324
C14orf177	6	0.04856	0.15899	0.877624	3636	5	-7.6483	0.0069141	0.0070177	0.957726	143	1	-7.6483
SKIL	6	0.74429	0.87759	1	18383	2	-6.1317	0.0069642	0.0070595	0.957726	144	1	-6.1317
ZNF649	6	0.57381	0.78493	1	16291	3	-6.3341	0.0070144	0.0071048	0.957726	145	1	-6.3341
KRTAP29-1	6	0.5612	0.77582	1	16107	3	-7.2259	0.0070645	0.0071552	0.957726	146	1	-7.2259
FCER1A	6	0.10014	0.28144	0.944337	6098	4	-7.2995	0.0071146	0.0072006	0.957726	147	1	-7.2995
FSCB	6	0.33389	0.60529	1	12611	2	-5.3413	0.0071648	0.0072524	0.957726	148	1	-5.3413
NonTargetingControlGuideForHuman_0366	1	0.99279	0.99277	1	21465	0	-1.394	0.0072073	0.0071598	0.957726	149	0	-1.394
ZNF556	6	0.46585	0.70679	1	14733	2	-5.8994	0.0073152	0.0074058	0.957726	150	1	-5.8994
CCRL1	5	0.59435	0.77218	1	16598	1	-6.4343	0.0073536	0.0074099	0.957726	151	1	-6.4343
RLN3	6	0.83845	0.9204	1	19390	2	-6.5821	0.0073653	0.0074584	0.957726	152	1	-6.5821
GAN	6	0.21355	0.45314	0.990924	9565	2	-6.792	0.0074154	0.0075106	0.957726	153	1	-6.792
EDA2R	6	0.6991	0.85956	1	17974	2	-6.6541	0.0074655	0.0075633	0.957726	154	1	-6.6541
CTSC	6	0.11948	0.31714	0.963308	6773	4	-7.5629	0.0075156	0.0076159	0.957726	155	1	-7.5629
BUB1B	6	0.28591	0.547	1	11473	2	-6.2992	0.0075657	0.0076731	0.957726	156	1	-6.2992
GOLGA7B	6	0.40009	0.65865	1	13740	1	-5.2598	0.0076159	0.0077176	0.957726	157	1	-5.2598
FOXD4L5	6	0.4756	0.7139	1	14893	3	-6.4908	0.007666	0.0077675	0.957726	158	1	-6.4908
CBY1	6	0.10006	0.28128	0.944337	6093	4	-7.8475	0.0077161	0.0078165	0.957726	159	1	-7.8475
hsa-mir-548j	4	0.9797	0.97976	1	21101	0	-5.9356	0.0077269	0.0077494	0.957726	160	1	-5.9356
hsa-mir-6830	4	0.44529	0.62945	1	14427	1	-6.0457	0.0077603	0.0077802	0.957726	161	1	-6.0457
HERPUD2	6	0.34705	0.61923	1	12878	3	-7.2679	0.0077662	0.0078687	0.957726	162	1	-7.2679
ACOX3	6	0.49483	0.72786	1	15206	2	-5.461	0.0078163	0.0079318	0.957726	163	1	-5.461
GSTM1	4	0.558	0.71323	1	16071	1	-7.0623	0.0078272	0.0078429	0.957726	164	1	-7.0623
DGAT2	6	0.0033446	0.016287	0.656617	451	5	-8.4952	0.0079165	0.0080244	0.957726	165	1	-8.4952
PTPN3	6	0.92673	0.95693	1	20366	1	-6.709	0.0079666	0.0080657	0.957726	166	1	-6.709
TIFAB	6	0.26978	0.52686	1	11060	4	-7.4644	0.0080167	0.0081116	0.957726	167	1	-7.4644
KCNJ13	6	0.52446	0.74951	1	15615	2	-6.5503	0.0080668	0.0081619	0.957726	168	1	-6.5503
PRR16	6	0.42237	0.67502	1	14067	3	-6.7156	0.0081168	0.008206	0.957726	169	1	-6.7156
hsa-mir-4755	4	0.69445	0.81578	1	17931	1	-5.1602	0.0081614	0.0081892	0.957726	170	1	-5.1602
ZFYVE1	6	0.39876	0.65769	1	13718	3	-6.9385	0.0081669	0.0082468	0.957726	171	1	-6.9385
PPIG	6	0.066998	0.20507	0.906658	4587	3	-6.7587	0.008217	0.0082972	0.957726	172	1	-6.7587
PPRC1	6	0.65684	0.84352	1	17540	2	-6.7516	0.0082671	0.0083417	0.957726	173	1	-6.7516
BORA	6	0.27893	0.53829	1	11312	3	-5.6053	0.0083172	0.0083934	0.957726	174	1	-5.6053
ZBTB7C	6	0.026329	0.098665	0.815588	2363	4	-8.3567	0.0083673	0.0084343	0.957726	175	1	-8.3567
PRY2	3	0.57513	0.68599	1	16315	1	-7.0151	0.0083856	0.0083394	0.957726	176	0	-7.0151
ACBD6	6	0.91729	0.95454	1	20271	1	-6.2031	0.0084173	0.0084824	0.957726	177	1	-6.2031
hsa-mir-544a	4	0.22028	0.41328	0.986572	9772	2	-7.477	0.0084621	0.0084803	0.957726	178	1	-7.477
LRRC37A2	6	0.97983	0.98046	1	21103	1	-6.2021	0.0084674	0.0085423	0.957726	179	1	-6.2021
KRTAP5-8	6	0.16383	0.38361	0.98191	8110	2	-6.7648	0.0085175	0.0085918	0.957726	180	1	-6.7648
BDP1	6	0.38301	0.646	1	13471	2	-6.7651	0.0085676	0.0086458	0.957726	181	1	-6.7651
TSGA13	6	0.88199	0.9436	1	19939	2	-6.2964	0.0086176	0.0087025	0.957726	182	1	-6.2964
LANCL1	6	0.21652	0.45709	0.990924	9653	2	-6.9288	0.0086677	0.0087529	0.957726	183	1	-6.9288
ZNF90	5	0.55809	0.75321	1	16073	2	-7.0375	0.0086898	0.0087674	0.957726	184	1	-7.0375
hsa-mir-4701	4	0.607	0.75096	1	16806	2	-6.6917	0.0087293	0.0087588	0.957726	185	1	-6.6917
RSPH10B2	6	0.52259	0.74815	1	15588	3	-6.4015	0.0087678	0.0088541	0.957726	186	1	-6.4015
PDE6C	6	0.31862	0.58721	1	12248	3	-7.3674	0.0088679	0.0089481	0.957726	187	1	-7.3674
IL23A	6	0.87485	0.93961	1	19844	2	-6.7311	0.008918	0.0090021	0.957726	188	1	-6.7311
SPATA33	6	0.038769	0.13317	0.85637	3104	4	-7.9293	0.008968	0.0090552	0.957726	189	1	-7.9293
SHMT1	6	0.99452	0.99455	1	21526	0	-5.6223	0.0090181	0.0091024	0.957726	190	1	-5.6223
KIAA2013	6	0.32396	0.59357	1	12383	3	-7.293	0.0090681	0.0091587	0.957726	191	1	-7.293
LCE3C	6	0.79419	0.89932	1	18902	1	-4.9184	0.0091182	0.0092086	0.957726	192	1	-4.9184
RBBP9	6	0.037842	0.13068	0.854826	3053	3	-6.5966	0.0091682	0.009249	0.957726	193	1	-6.5966
ZNF592	6	0.35354	0.62408	1	13004	2	-5.7647	0.0092183	0.0092912	0.957726	194	1	-5.7647
KRTAP10-1	6	0.013829	0.060145	0.763473	1506	5	-8.1474	0.0092683	0.0093461	0.957726	195	1	-8.1474
GRAMD1B	6	0.54587	0.76494	1	15911	3	-7.0857	0.0093184	0.0093956	0.957726	196	1	-7.0857
NEK4	6	0.28649	0.54777	1	11487	3	-7.4148	0.0093684	0.009451	0.957726	197	1	-7.4148
C11orf45	6	0.36832	0.63511	1	13219	3	-7.3091	0.0094184	0.0094968	0.957726	198	1	-7.3091
SMAGP	6	0.18478	0.41342	0.986576	8743	2	-6.5431	0.0094685	0.0095476	0.957726	199	1	-6.5431
POF1B	6	0.86241	0.93281	1	19656	1	-6.0618	0.0095185	0.0096044	0.957726	200	1	-6.0618
SP9	6	0.46761	0.70805	1	14763	3	-6.7582	0.0095685	0.0096466	0.957726	201	1	-6.7582
PCDHB14	6	0.31876	0.58737	1	12264	3	-6.7619	0.0096186	0.0097065	0.957726	202	1	-6.7619
TNK1	6	0.8965	0.94982	1	20099	1	-6.5541	0.0096686	0.0097582	0.957726	203	1	-6.5541
OR1L8	6	0.90071	0.95067	1	20138	1	-6.8044	0.0097186	0.0098027	0.957726	204	1	-6.8044
DDO	6	0.24865	0.49953	0.998368	10510	3	-6.2162	0.0097686	0.0098586	0.957726	205	1	-6.2162
GDF6	6	0.6294	0.82451	1	17138	3	-6.7916	0.0098186	0.0099098	0.957726	206	1	-6.7916
SAT2	6	0.80754	0.90539	1	19050	2	-5.0344	0.0098687	0.0099634	0.957726	207	1	-5.0344
EIF4EBP1	6	0.99187	0.99188	1	21438	0	-5.92	0.0099187	0.010011	0.957726	208	1	-5.92
hsa-mir-548i-3	3	0.99988	0.99989	1	21784	0	-4.2173	0.0099519	0.0098681	0.957726	209	0	-4.2173
PYROXD1	6	1	1	1	21810	0	-4.6961	0.010019	0.010107	0.957726	210	1	-4.6961
ELMO1	6	0.94389	0.96222	1	20556	1	-5.6585	0.010069	0.010152	0.957726	211	1	-5.6585
STX12	6	0.80518	0.90429	1	19023	2	-6.0413	0.010119	0.010195	0.957726	212	1	-6.0413
GZMA	6	0.24668	0.49699	0.997238	10462	4	-7.5583	0.010219	0.010295	0.957726	213	1	-7.5583
SLC35G2	6	0.44851	0.69415	1	14485	3	-6.4741	0.010269	0.010339	0.957726	214	1	-6.4741
PBX4	6	0.11354	0.30797	0.958745	6615	3	-6.3388	0.010319	0.010395	0.957726	215	1	-6.3388
QPCTL	6	0.49304	0.72653	1	15177	2	-6.8659	0.010369	0.010451	0.957726	216	1	-6.8659
MLH1	6	0.15545	0.37131	0.98	7867	2	-6.8157	0.010469	0.010551	0.957726	217	1	-6.8157
EXOC3	6	0.24165	0.49045	0.996741	10335	4	-7.6275	0.010519	0.010597	0.957726	218	1	-7.6275
IRF6	6	0.040157	0.13694	0.856412	3189	5	-7.5959	0.010569	0.01065	0.957726	219	1	-7.5959
MFSD2B	6	0.12047	0.31864	0.963308	6811	4	-7.4863	0.010619	0.010697	0.957726	220	1	-7.4863
GABRP	6	0.031746	0.11398	0.830988	2699	2	-6.3661	0.010669	0.01074	0.957726	221	1	-6.3661
ANP32E	6	0.8751	0.93975	1	19850	2	-6.3631	0.010719	0.01079	0.957726	222	1	-6.3631
ICOSLG	6	0.37396	0.63927	1	13309	3	-6.9468	0.010769	0.010834	0.957726	223	1	-6.9468
SLC25A20	6	0.59765	0.8021	1	16668	3	-6.6189	0.010819	0.01088	0.957726	224	1	-6.6189
RIT1	6	0.05925	0.18615	0.897281	4196	3	-6.5747	0.010869	0.010928	0.957726	225	1	-6.5747
KIAA1324	6	0.36377	0.6317	1	13148	3	-7.1827	0.010919	0.010979	0.957726	226	1	-7.1827
TMEM159	6	0.055289	0.17629	0.889802	3983	4	-7.5099	0.010968	0.011027	0.957726	227	1	-7.5099
MPZL3	6	0.28723	0.54867	1	11513	4	-7.5539	0.011018	0.011078	0.957726	228	1	-7.5539
EMC4	6	0.2835	0.54397	1	11411	2	-5.0234	0.011068	0.01113	0.957726	229	1	-5.0234
C15orf57	6	0.98613	0.98622	1	21259	0	-5.3378	0.011118	0.011178	0.957726	230	1	-5.3378
USP51	6	0.4205	0.67365	1	14040	1	-6.0721	0.011168	0.011234	0.957726	231	1	-6.0721
PTPN7	6	0.62413	0.82082	1	17064	2	-6.5608	0.011218	0.011279	0.957726	232	1	-6.5608
hsa-mir-513b	4	0.92011	0.92154	1	20299	1	-4.4858	0.011265	0.011305	0.957726	233	0	-4.4858
LYST	6	0.24867	0.49955	0.998368	10511	2	-5.8364	0.011268	0.011341	0.957726	234	1	-5.8364
RPL41	4	0.59667	0.74295	1	16650	1	-5.146	0.011315	0.011355	0.957726	235	0	-5.146
ATP5S	6	0.60478	0.80715	1	16778	2	-6.5277	0.011318	0.01139	0.957726	236	1	-6.5277
DNASE2	6	0.062767	0.19487	0.900595	4388	3	-7.4744	0.011368	0.011442	0.957726	237	1	-7.4744
CDC42BPB	6	0.61082	0.81145	1	16874	2	-5.4844	0.011418	0.01149	0.957726	238	1	-5.4844
CARD17	6	0.0032364	0.015808	0.656617	429	5	-8.7018	0.011468	0.011527	0.957726	239	1	-8.7018
GPR133	6	0.14267	0.35245	0.971952	7503	3	-7.1487	0.011518	0.011569	0.957726	240	1	-7.1487
PFN3	6	0.041231	0.13981	0.859758	3250	5	-7.97	0.011668	0.011707	0.957726	241	1	-7.97
hsa-mir-6884	4	0.23953	0.4394	0.99063	10274	1	-5.696	0.011732	0.011776	0.957726	242	0	-5.696
SLC45A3	6	0.78912	0.89706	1	18850	2	-6.1415	0.011768	0.011804	0.957726	243	1	-6.1415
RBM22	6	0.86788	0.93578	1	19732	1	-5.9404	0.011818	0.01185	0.957726	244	1	-5.9404
SERPINB2	6	0.98827	0.98833	1	21324	0	-5.5236	0.011868	0.011897	0.957726	245	1	-5.5236
APIP	6	0.86835	0.93604	1	19748	1	-4.3013	0.011917	0.011948	0.957726	246	1	-4.3013
LRRTM2	6	0.075242	0.22472	0.916633	4972	5	-7.6444	0.011967	0.012008	0.957726	247	1	-7.6444
ZNF75A	6	0.34108	0.61367	1	12775	3	-6.9991	0.012017	0.012064	0.957726	248	1	-6.9991
DDX50	6	0.24261	0.49169	0.996741	10363	4	-7.4355	0.012067	0.012113	0.957726	249	1	-7.4355
TUSC1	6	0.96492	0.97091	1	20851	1	-5.8956	0.012117	0.012164	0.957726	250	1	-5.8956
TMEM68	6	0.16228	0.38135	0.98191	8065	3	-6.3711	0.012167	0.012213	0.957726	251	1	-6.3711
UCP2	6	0.0642	0.19835	0.902776	4452	2	-7.1285	0.012267	0.012313	0.957726	252	1	-7.1285
C1orf172	6	0.068415	0.20847	0.908494	4651	2	-6.355	0.012317	0.012365	0.957726	253	1	-6.355
DARS	6	0.88214	0.94369	1	19942	1	-6.2168	0.012367	0.012418	0.957726	254	1	-6.2168
SLC25A29	6	0.071191	0.21515	0.911676	4782	3	-7.0344	0.012417	0.012472	0.957726	255	1	-7.0344
TNFRSF11B	6	0.018719	0.076346	0.796381	1851	4	-7.741	0.012467	0.012521	0.957726	256	1	-7.741
FHIT	6	0.24053	0.489	0.996741	10299	3	-7.3281	0.012516	0.012579	0.957726	257	1	-7.3281
GSTA1	6	0.24443	0.49406	0.996784	10406	2	-6.5026	0.012616	0.012674	0.957726	258	1	-6.5026
FUCA1	6	0.24954	0.50068	0.998583	10529	4	-7.5559	0.012716	0.012765	0.957726	259	1	-7.5559
GRM4	6	0.014643	0.063305	0.768849	1565	4	-8.3728	0.012766	0.012822	0.957726	260	1	-8.3728
GSC	6	0.52518	0.75004	1	15620	3	-6.6914	0.012816	0.012867	0.957726	261	1	-6.6914
UBE2I	6	0.61272	0.81279	1	16896	2	-6.1952	0.012866	0.012923	0.957726	262	1	-6.1952
ASB1	6	0.071785	0.21652	0.913026	4804	2	-6.951	0.012916	0.012975	0.957726	263	1	-6.951
ORAI3	6	0.47457	0.71313	1	14873	3	-6.8965	0.012966	0.013021	0.957726	264	1	-6.8965
TRMT12	6	0.21518	0.45531	0.990924	9606	2	-5.9681	0.013015	0.013074	0.957726	265	1	-5.9681
ACSM3	6	0.68731	0.85499	1	17868	1	-5.9524	0.013115	0.013183	0.957726	266	1	-5.9524
KAZN	6	0.42249	0.67512	1	14070	3	-6.7059	0.013165	0.013234	0.957726	267	1	-6.7059
SIAH2	6	0.08434	0.24588	0.927822	5396	2	-6.0801	0.013215	0.013274	0.957726	268	1	-6.0801
hsa-mir-1273h	4	0.99043	0.99043	1	21395	0	-3.4805	0.013247	0.013282	0.957726	269	0	-3.4805
hsa-mir-1273c	4	0.84024	0.87124	1	19409	1	-5.5025	0.013247	0.013282	0.957726	270	0	-5.5025
hsa-mir-938	4	0.17235	0.34582	0.968466	8395	1	-6.0293	0.013247	0.013282	0.957726	271	0	-6.0293
hsa-mir-4738	4	0.99392	0.99394	1	21513	0	-3.4129	0.013247	0.013282	0.957726	272	0	-3.4129
hsa-mir-4741	4	0.7924	0.84992	1	18881	1	-4.2626	0.013247	0.013282	0.957726	273	0	-4.2626
hsa-mir-5692c-2	4	0.24884	0.45194	0.990924	10512	2	-7.2756	0.013247	0.013282	0.957726	274	0	-7.2756
hsa-mir-1827	4	0.65523	0.78837	1	17525	2	-6.5815	0.013247	0.013282	0.957726	275	0	-6.5815
hsa-mir-4492	4	0.0027037	0.009652	0.596416	355	3	-7.5162	0.013247	0.013282	0.957726	276	0	-7.5162
hsa-mir-6508	4	0.46053	0.64068	1	14652	2	-6.0857	0.013247	0.013282	0.957726	277	0	-6.0857
hsa-mir-6088	4	0.8979	0.90468	1	20116	1	-3.6397	0.013247	0.013282	0.957726	278	0	-3.6397
hsa-mir-1268b	4	0.9995	0.99948	1	21747	0	-4.1442	0.013247	0.013282	0.957726	279	0	-4.1442
hsa-mir-7108	4	0.99983	0.99983	1	21777	0	-3.7957	0.013247	0.013282	0.957726	280	0	-3.7957
hsa-mir-4736	4	0.47026	0.64779	1	14818	1	-6.5845	0.013247	0.013282	0.957726	281	0	-6.5845
LGR6	6	0.62556	0.82185	1	17081	2	-6.4436	0.013265	0.013325	0.957726	282	1	-6.4436
PWWP2A	6	0.80429	0.90388	1	19018	2	-6.0268	0.013315	0.013371	0.957726	283	1	-6.0268
PLEKHD1	6	0.61362	0.81343	1	16910	3	-6.8557	0.013365	0.013423	0.957726	284	1	-6.8557
EARS2	6	0.78324	0.89443	1	18783	2	-6.7462	0.013414	0.013469	0.957726	285	1	-6.7462
SLC19A3	6	0.31097	0.57797	1	12079	3	-6.9334	0.013464	0.013514	0.957726	286	1	-6.9334
STEAP4	6	0.022999	0.089094	0.809992	2138	3	-7.4531	0.013514	0.013566	0.957726	287	1	-7.4531
SUV420H2	6	0.21018	0.44851	0.990924	9450	3	-6.9633	0.013564	0.01362	0.957726	288	1	-6.9633
DENND1B	6	0.19037	0.42122	0.98773	8888	2	-6.5034	0.013614	0.013668	0.957726	289	1	-6.5034
TFPT	6	0.98349	0.98363	1	21192	1	-6.618	0.013714	0.013779	0.957726	290	1	-6.618
NGDN	5	0.74601	0.85885	1	18393	2	-6.9413	0.013729	0.013704	0.957726	291	0	-6.9413
LRIT2	6	0.52875	0.75263	1	15664	3	-6.5702	0.013763	0.013822	0.957726	292	1	-6.5702
PF4	5	0.4807	0.70589	1	14988	2	-7.161	0.013812	0.013791	0.957726	293	0	-7.161
TXNDC5	6	0.42156	0.67445	1	14060	3	-7.3564	0.013813	0.013876	0.957726	294	1	-7.3564
TAPBPL	6	0.28788	0.5495	1	11528	3	-7.0569	0.013863	0.013929	0.957726	295	1	-7.0569
NUFIP1	6	0.98975	0.98981	1	21368	0	-6.0373	0.013913	0.013977	0.957726	296	1	-6.0373
BACE2	6	0.48068	0.71757	1	14987	2	-6.4884	0.013963	0.014027	0.957726	297	1	-6.4884
APOPT1	6	0.16938	0.39158	0.98191	8285	4	-7.6516	0.014013	0.014066	0.957726	298	1	-7.6516
hsa-mir-7641-2	3	0.11903	0.25617	0.934211	6760	1	-5.7841	0.014017	0.013913	0.957726	299	0	-5.7841
DEPDC1B	6	0.64962	0.83874	1	17444	3	-6.6372	0.014062	0.014115	0.957726	300	1	-6.6372
UQCR10	6	0.67181	0.84914	1	17701	2	-6.9133	0.014112	0.014154	0.957726	301	1	-6.9133
SEMA3E	6	0.87317	0.93868	1	19826	1	-6.1753	0.014162	0.01421	0.957726	302	1	-6.1753
PRG2	6	0.65516	0.84254	1	17523	1	-5.7819	0.014212	0.014261	0.957726	303	1	-5.7819
PLN	1	0.98577	0.98574	1	21250	0	-1.805	0.014234	0.014141	0.957726	304	0	-1.805
FAM83E	6	0.10832	0.29921	0.954772	6448	2	-6.8175	0.014262	0.014317	0.957726	305	1	-6.8175
PRDM13	6	0.60783	0.80931	1	16815	2	-6.3814	0.014312	0.014371	0.957726	306	1	-6.3814
G3BP1	6	0.068539	0.20878	0.908494	4657	3	-5.8609	0.014361	0.014417	0.957726	307	1	-5.8609
ARHGDIG	6	0.8499	0.92621	1	19519	2	-6.7877	0.014411	0.014469	0.957726	308	1	-6.7877
ADIPOR2	6	0.034383	0.12125	0.840146	2857	3	-7.1132	0.014461	0.014515	0.957726	309	1	-7.1132
IL12A	6	0.52655	0.75103	1	15637	2	-6.6374	0.014536	0.014585	0.957726	310	1	-6.6374
ZNF639	6	0.38381	0.64659	1	13485	3	-6.9645	0.014536	0.014585	0.957726	311	1	-6.9645
WDR6	6	0.96554	0.97123	1	20859	1	-4.9647	0.014611	0.014649	0.957726	312	1	-4.9647
CTBS	6	0.5229	0.74838	1	15589	3	-6.8686	0.01471	0.014748	0.957726	313	1	-6.8686
C22orf23	6	0.62852	0.82387	1	17126	3	-6.5085	0.01476	0.0148	0.957726	314	1	-6.5085
LNP1	5	0.24986	0.47812	0.994639	10543	3	-7.698	0.014809	0.014829	0.957726	315	0	-7.698
C22orf26	6	0.59753	0.80202	1	16655	3	-6.2691	0.01486	0.014892	0.957726	316	0	-6.2691
GPR150	6	0.63416	0.82784	1	17204	2	-6.6342	0.014909	0.014942	0.957726	317	0	-6.6342
CYB5B	6	0.86341	0.93334	1	19665	2	-5.9499	0.014959	0.014983	0.957726	318	0	-5.9499
MYBPC3	6	0.17225	0.39569	0.98191	8388	4	-7.1589	0.015009	0.015036	0.957726	319	0	-7.1589
C21orf62	6	0.51135	0.74002	1	15446	3	-7.1546	0.015059	0.015082	0.957726	320	0	-7.1546
INPP5J	6	0.044053	0.14728	0.86575	3401	3	-7.2802	0.015109	0.015135	0.957726	321	0	-7.2802
IFRD2	6	0.26327	0.51855	1	10894	4	-7.1831	0.015158	0.015194	0.957726	322	0	-7.1831
COA3	6	0.85451	0.92865	1	19578	2	-6.7268	0.015208	0.015247	0.957726	323	0	-6.7268
C5orf46	6	0.29989	0.5644	1	11820	4	-7.5115	0.015258	0.015293	0.957726	324	0	-7.5115
WIZ	6	0.65778	0.84387	1	17550	2	-6.6839	0.015308	0.015338	0.957726	325	0	-6.6839
TCERG1	6	0.42989	0.68051	1	14195	1	-6.035	0.015358	0.015382	0.957726	326	0	-6.035
hsa-mir-6827	3	0.86592	0.8661	1	19699	1	-6.2473	0.01539	0.015322	0.957726	327	0	-6.2473
hsa-mir-3163	4	0.91639	0.91849	1	20260	1	-4.9953	0.015392	0.015479	0.957726	328	0	-4.9953
hsa-mir-548y	4	0.34381	0.55628	1	12837	2	-6.9909	0.015392	0.015479	0.957726	329	0	-6.9909
GSPT1	4	0.98692	0.98692	1	21282	0	-5.568	0.015392	0.015479	0.957726	330	0	-5.568
FGF3	6	0.4756	0.7139	1	14897	3	-7.0569	0.015407	0.01543	0.957726	331	0	-7.0569
QRICH2	6	0.95953	0.96828	1	20758	1	-6.6888	0.015457	0.015474	0.957726	332	0	-6.6888
GMPR	6	0.04718	0.15545	0.875555	3565	2	-7.084	0.015507	0.01553	0.957726	333	0	-7.084
DTD1	6	0.24976	0.50097	0.998636	10542	2	-6.6001	0.015557	0.015594	0.957726	334	0	-6.6001
MRPL11	6	0.36172	0.63016	1	13124	2	-6.5086	0.015606	0.015646	0.957726	335	0	-6.5086
JHDM1D	6	0.10677	0.29589	0.95107	6389	5	-7.2833	0.015656	0.01569	0.957726	336	0	-7.2833
hsa-mir-4679-1	1	0.98434	0.98436	1	21212	0	-2.9105	0.015658	0.015567	0.957726	337	0	-2.9105
TMEM5	6	0.60798	0.80941	1	16825	3	-6.4622	0.015706	0.015737	0.957726	338	0	-6.4622
CLEC14A	6	0.027248	0.10125	0.815588	2439	5	-7.9762	0.015756	0.015791	0.957726	339	0	-7.9762
CWF19L1	6	0.57786	0.7878	1	16366	2	-7.2369	0.015806	0.015847	0.957726	340	0	-7.2369
NPHS2	6	0.76743	0.88747	1	18609	1	-5.9548	0.015855	0.015895	0.957726	341	0	-5.9548
IFT122	6	0.13007	0.33336	0.965985	7119	4	-7.7664	0.015905	0.015949	0.957726	342	0	-7.7664
SIGLEC9	6	0.88712	0.94656	1	19997	1	-6.3291	0.015955	0.016003	0.957726	343	0	-6.3291
SPANXN4	6	0.40944	0.66552	1	13869	2	-5.5355	0.016005	0.016054	0.957726	344	0	-5.5355
VAMP1	6	0.12564	0.32657	0.964503	6972	4	-7.3766	0.016054	0.016101	0.957726	345	0	-7.3766
CCDC157	6	0.9904	0.99045	1	21392	0	-5.4912	0.016104	0.016151	0.957726	346	0	-5.4912
KEAP1	6	0.24543	0.49537	0.996784	10436	4	-7.512	0.016154	0.016199	0.957726	347	0	-7.512
SUMF1	6	0.77799	0.89212	1	18730	2	-6.4267	0.016204	0.016246	0.957726	348	0	-6.4267
ZNF396	6	0.53869	0.75974	1	15799	2	-6.2266	0.016253	0.016289	0.957726	349	0	-6.2266
FRYL	6	0.67744	0.85121	1	17764	2	-6.7568	0.016303	0.016345	0.957726	350	0	-6.7568
USH1G	6	0.33369	0.60506	1	12601	2	-6.9251	0.016353	0.016395	0.957726	351	0	-6.9251
INCENP	6	0.99782	0.99785	1	21652	0	-6.1068	0.016452	0.016501	0.957726	352	0	-6.1068
UBL5	6	0.9837	0.98383	1	21200	1	-2.7976	0.016452	0.016501	0.957726	353	0	-2.7976
ST13	5	0.41213	0.64168	1	13914	2	-6.6295	0.016531	0.01659	0.957726	354	0	-6.6295
SLC18B1	5	0.060729	0.17597	0.889789	4276	3	-7.021	0.016531	0.01659	0.957726	355	0	-7.021
ISCU	5	0.99336	0.99333	1	21487	0	-4.4353	0.016531	0.01659	0.957726	356	0	-4.4353
CHRNB4	5	0.2537	0.4821	0.996254	10648	3	-7.7338	0.016531	0.01659	0.957726	357	0	-7.7338
ALG6	6	0.96058	0.96876	1	20783	1	-6.8681	0.016602	0.016648	0.957726	358	0	-6.8681
OR8D4	6	0.58354	0.79194	1	16458	2	-6.2513	0.016651	0.016705	0.957726	359	0	-6.2513
GCOM1	4	0.34361	0.55613	1	12828	1	-6.6332	0.016688	0.016787	0.957726	360	0	-6.6332
C12orf40	6	0.58523	0.79319	1	16475	2	-6.9492	0.016751	0.016796	0.957726	361	0	-6.9492
hsa-mir-661	4	0.98923	0.98925	1	21353	0	-5.4289	0.016754	0.01685	0.957726	362	0	-5.4289
C16orf52	6	0.055698	0.17732	0.889802	4005	4	-7.3296	0.0168	0.01685	0.957726	363	0	-7.3296
hsa-mir-1277	4	0.60535	0.74971	1	16784	2	-4.9909	0.016887	0.016983	0.957726	364	0	-4.9909
S100PBP	6	0.42736	0.67865	1	14161	3	-6.4818	0.016925	0.016962	0.957726	365	0	-6.4818
PSEN1	6	0.85584	0.92934	1	19596	1	-5.4581	0.016999	0.017043	0.957726	366	0	-5.4581
KLHL26	6	0.74686	0.87867	1	18407	2	-6.3709	0.017049	0.017092	0.957726	367	0	-6.3709
SEMA6C	6	0.87268	0.93841	1	19818	2	-5.6974	0.017099	0.017138	0.957726	368	0	-5.6974
WRNIP1	6	0.041064	0.13937	0.859758	3237	5	-8.0547	0.017148	0.01719	0.957726	369	0	-8.0547
GTF2F2	6	0.92502	0.95648	1	20351	1	-5.0871	0.017198	0.017241	0.957726	370	0	-5.0871
KIAA1755	6	0.42218	0.6749	1	14064	3	-7.3712	0.017248	0.017293	0.957726	371	0	-7.3712
CREB3	6	0.59875	0.80287	1	16677	1	-6.8195	0.017298	0.017333	0.957726	372	0	-6.8195
ATF7IP2	6	0.53624	0.75799	1	15767	2	-5.4297	0.017347	0.017391	0.957726	373	0	-5.4297
KRTAP1-4	6	0.045742	0.15167	0.870424	3494	5	-7.4246	0.017397	0.017443	0.957726	374	0	-7.4246
ZNF804B	6	0.44553	0.69199	1	14433	3	-6.714	0.017447	0.017493	0.957726	375	0	-6.714
TMEM192	6	0.42132	0.67425	1	14045	3	-6.718	0.017496	0.017545	0.957726	376	0	-6.718
DHRS4	6	0.81829	0.91048	1	19180	1	-5.2635	0.017596	0.017659	0.957726	377	0	-5.2635
PNPLA8	6	0.94093	0.96122	1	20520	1	-5.1287	0.017645	0.017705	0.957726	378	0	-5.1287
STK17B	6	0.39101	0.65201	1	13598	3	-7.202	0.017695	0.01776	0.957726	379	0	-7.202
POLR2D	6	0.89502	0.94949	1	20079	1	-5.9225	0.017794	0.01787	0.957726	380	0	-5.9225
B3GALT5	6	0.20375	0.43979	0.990874	9262	3	-6.8507	0.017844	0.017915	0.957726	381	0	-6.8507
PQLC1	6	0.33235	0.60352	1	12580	4	-7.4355	0.017894	0.017975	0.957726	382	0	-7.4355
DDI2	6	0.48073	0.7176	1	14989	3	-6.7621	0.017943	0.018022	0.957726	383	0	-6.7621
ATG12	6	0.87038	0.93717	1	19772	2	-6.9228	0.017993	0.018072	0.957726	384	0	-6.9228
MMEL1	6	0.34101	0.6136	1	12768	1	-6.3935	0.018043	0.018125	0.957726	385	0	-6.3935
GOLGA6B	2	0.96892	0.96915	1	20909	0	-3.9879	0.018081	0.018042	0.957726	386	0	-3.9879
hsa-mir-548aq	2	0.74158	0.74165	1	18349	1	-4.7036	0.018081	0.018042	0.957726	387	0	-4.7036
hsa-mir-3202-1	2	0.71202	0.71334	1	18084	1	-4.7493	0.018081	0.018042	0.957726	388	0	-4.7493
hsa-mir-548aj-1	3	0.9812	0.9813	1	21133	0	-4.8267	0.018606	0.018564	0.957726	389	0	-4.8267
hsa-mir-6860	4	0.46261	0.64217	1	14681	2	-6.4349	0.018645	0.018747	0.957726	390	0	-6.4349
hsa-mir-3180-4	4	0.98692	0.98692	1	21281	0	-5.5726	0.018645	0.018747	0.957726	391	0	-5.5726
hsa-mir-483	4	0.9999	0.9999	1	21789	0	-2.9833	0.018645	0.018747	0.957726	392	0	-2.9833
hsa-mir-3685	4	0.19322	0.37559	0.981368	8971	3	-7.2014	0.018645	0.018747	0.957726	393	0	-7.2014
hsa-mir-6783	4	0.99145	0.99147	1	21432	0	-5.4127	0.018645	0.018747	0.957726	394	0	-5.4127
hsa-mir-3648	4	0.99196	0.99196	1	21442	0	-5.0235	0.018645	0.018747	0.957726	395	0	-5.0235
hsa-mir-8060	4	0.25341	0.45801	0.990924	10639	2	-6.7226	0.018645	0.018747	0.957726	396	0	-6.7226
hsa-mir-1273g	4	0.15851	0.32568	0.964503	7957	1	-4.1618	0.018645	0.018747	0.957726	397	0	-4.1618
hsa-mir-7515	4	0.99014	0.99015	1	21380	0	-5.7576	0.018645	0.018747	0.957726	398	0	-5.7576
hsa-mir-4466	4	0.9757	0.97575	1	21022	0	-3.1092	0.018645	0.018747	0.957726	399	0	-3.1092
hsa-mir-4678	4	0.38442	0.58533	1	13491	2	-6.6324	0.018645	0.018747	0.957726	400	0	-6.6324
hsa-mir-4436b-2	4	0.29758	0.51515	1	11756	1	-6.8805	0.018645	0.018747	0.957726	401	0	-6.8805
hsa-mir-4499	4	0.99955	0.99954	1	21749	0	-5.1475	0.018645	0.018747	0.957726	402	0	-5.1475
KARS	5	0.091114	0.23852	0.921703	5706	4	-7.6383	0.019203	0.019286	0.957726	403	0	-7.6383
PTMA	5	0.75418	0.86386	1	18474	1	-5.5432	0.019203	0.019286	0.957726	404	0	-5.5432
MRPL18	6	0.92747	0.95714	1	20370	1	-5.4739	0.019805	0.019896	0.957726	405	0	-5.4739
MRPL27	6	0.99607	0.99612	1	21576	0	-4.8664	0.019805	0.019896	0.957726	406	0	-4.8664
MUS81	6	0.91872	0.95488	1	20285	1	-6.4228	0.019805	0.019896	0.957726	407	0	-6.4228
PPAPDC1B	6	0.79001	0.89744	1	18858	2	-6.6889	0.019805	0.019896	0.957726	408	0	-6.6889
CDK5R1	6	0.6793	0.85194	1	17785	2	-6.5376	0.019805	0.019896	0.957726	409	0	-6.5376
XPO5	6	0.97101	0.97429	1	20947	1	-6.5916	0.019805	0.019896	0.957726	410	0	-6.5916
GGPS1	6	0.62109	0.81872	1	17026	1	-6.233	0.019805	0.019896	0.957726	411	0	-6.233
MED27	6	0.49904	0.73098	1	15258	3	-6.4917	0.019805	0.019896	0.957726	412	0	-6.4917
SATL1	6	0.32943	0.60011	1	12507	3	-7.2208	0.019805	0.019896	0.957726	413	0	-7.2208
OR10A3	6	0.73508	0.87383	1	18288	1	-5.3138	0.019805	0.019896	0.957726	414	0	-5.3138
RALA	6	0.00194	0.009739	0.596757	284	3	-6.9232	0.019805	0.019896	0.957726	415	0	-6.9232
CYP21A2	6	0.066809	0.20461	0.906343	4570	4	-7.9687	0.019805	0.019896	0.957726	416	0	-7.9687
IMPG2	6	0.79113	0.89794	1	18869	1	-5.1397	0.019805	0.019896	0.957726	417	0	-5.1397
RAD51D	6	0.34918	0.62087	1	12920	3	-6.9468	0.019805	0.019896	0.957726	418	0	-6.9468
PRPF4	6	0.98073	0.98121	1	21119	1	-5.1141	0.019805	0.019896	0.957726	419	0	-5.1141
PEF1	6	0.11889	0.31622	0.963308	6750	3	-7.2126	0.019805	0.019896	0.957726	420	0	-7.2126
ZNF131	6	0.98921	0.98926	1	21350	0	-6.1606	0.019805	0.019896	0.957726	421	0	-6.1606
UXT	6	0.6586	0.84416	1	17563	2	-5.8901	0.019805	0.019896	0.957726	422	0	-5.8901
FYCO1	6	0.70003	0.85993	1	17980	2	-6.0167	0.019805	0.019896	0.957726	423	0	-6.0167
SLCO2B1	6	0.24007	0.4884	0.996741	10284	4	-7.2772	0.019805	0.019896	0.957726	424	0	-7.2772
KLF4	6	0.018307	0.075095	0.795042	1826	3	-6.8047	0.019805	0.019896	0.957726	425	0	-6.8047
TMEM88	6	0.40999	0.66593	1	13879	3	-7.035	0.019805	0.019896	0.957726	426	0	-7.035
TMEM184A	6	0.99452	0.99455	1	21527	0	-5.7843	0.019805	0.019896	0.957726	427	0	-5.7843
COL6A1	6	0.74626	0.87842	1	18403	2	-6.002	0.019805	0.019896	0.957726	428	0	-6.002
ARHGAP9	6	0.022218	0.086763	0.806064	2092	4	-7.5528	0.019805	0.019896	0.957726	429	0	-7.5528
ZNF792	6	0.26138	0.51619	1	10840	3	-7.1771	0.019805	0.019896	0.957726	430	0	-7.1771
AK6	6	0.99978	0.99978	1	21770	0	-5.8095	0.019805	0.019896	0.957726	431	0	-5.8095
H2AFZ	6	0.99992	0.99992	1	21790	0	-4.9983	0.019805	0.019896	0.957726	432	0	-4.9983
KAT7	6	0.9699	0.9736	1	20930	1	-5.1885	0.019805	0.019896	0.957726	433	0	-5.1885
RPA3	6	0.2089	0.44677	0.990924	9423	3	-5.4148	0.019805	0.019896	0.957726	434	0	-5.4148
SF3B1	6	0.91159	0.95312	1	20224	1	-6.1598	0.019805	0.019896	0.957726	435	0	-6.1598
TBXAS1	6	0.24385	0.49333	0.996784	10392	3	-6.7387	0.019805	0.019896	0.957726	436	0	-6.7387
MIER1	6	0.34108	0.61367	1	12772	3	-6.856	0.019805	0.019896	0.957726	437	0	-6.856
PRKAB1	6	0.40118	0.65946	1	13757	2	-6.6054	0.019805	0.019896	0.957726	438	0	-6.6054
PGGT1B	6	0.55569	0.77194	1	16036	2	-6.9959	0.019805	0.019896	0.957726	439	0	-6.9959
TMED10	6	0.28979	0.55192	1	11572	3	-6.3131	0.019805	0.019896	0.957726	440	0	-6.3131
TCEB2	6	0.93193	0.95838	1	20411	1	-5.6398	0.019805	0.019896	0.957726	441	0	-5.6398
PGRMC2	6	0.50811	0.73768	1	15392	3	-6.8271	0.019805	0.019896	0.957726	442	0	-6.8271
TRPM5	6	0.0028879	0.01419	0.656617	383	5	-8.2875	0.019805	0.019896	0.957726	443	0	-8.2875
TMA7	6	0.99838	0.99839	1	21682	0	-4.5287	0.019805	0.019896	0.957726	444	0	-4.5287
RMDN2	6	0.019383	0.078358	0.797328	1906	2	-5.3058	0.019805	0.019896	0.957726	445	0	-5.3058
MANF	6	0.25855	0.51248	1	10768	4	-7.5546	0.019805	0.019896	0.957726	446	0	-7.5546
RSPH10B	6	0.7556	0.88237	1	18490	1	-6.8811	0.019805	0.019896	0.957726	447	0	-6.8811
LLPH	6	0.99902	0.99903	1	21723	0	-5.4183	0.019805	0.019896	0.957726	448	0	-5.4183
TDRD12	6	0.17887	0.40504	0.982883	8593	4	-7.7599	0.019805	0.019896	0.957726	449	0	-7.7599
GINS4	6	0.9935	0.99353	1	21491	0	-6.3091	0.019805	0.019896	0.957726	450	0	-6.3091
ATR	6	0.25863	0.51258	1	10774	2	-6.5658	0.019805	0.019896	0.957726	451	0	-6.5658
CDK11A	6	0.75765	0.88326	1	18510	1	-5.6088	0.019805	0.019896	0.957726	452	0	-5.6088
hsa-mir-4258	4	0.84024	0.87124	1	19410	1	-7.0029	0.020467	0.020539	0.957726	453	0	-7.0029
hsa-mir-5096	2	0.9769	0.97708	1	21049	0	-4.0051	0.020852	0.020854	0.957726	454	0	-4.0051
hsa-mir-1908	2	0.94155	0.94162	1	20524	0	-4.284	0.020852	0.020854	0.957726	455	0	-4.284
NonTargetingControlGuideForHuman_0460	1	0.97857	0.9786	1	21080	0	-3.332	0.021429	0.021369	0.957726	456	0	-3.332
GAGE12D	3	0.00014168	0.00042188	0.360367	29	2	-9.6291	0.021566	0.021577	0.957726	457	0	-9.6291
GOLIM4	4	0.065068	0.17969	0.890592	4488	2	-6.6974	0.021757	0.021836	0.957726	458	0	-6.6974
CBWD5	4	0.82124	0.86231	1	19209	1	-6.4637	0.021757	0.021836	0.957726	459	0	-6.4637
hsa-mir-548am	3	0.99381	0.99393	1	21504	0	-2.2961	0.02287	0.022869	0.957726	460	0	-2.2961
hsa-mir-130b	3	0.81023	0.81881	1	19081	1	-7.0589	0.02287	0.022869	0.957726	461	0	-7.0589
CENPH	3	0.99982	0.99983	1	21775	0	-2.7797	0.02287	0.022869	0.957726	462	0	-2.7797
ZNF212	6	0.57786	0.7878	1	16367	2	-6.665	0.022999	0.023099	0.957726	463	0	-6.665
HELLS	6	0.90801	0.95229	1	20191	1	-6.0401	0.022999	0.023099	0.957726	464	0	-6.0401
PTPRF	6	0.76336	0.88569	1	18565	2	-7.0357	0.022999	0.023099	0.957726	465	0	-7.0357
NDOR1	6	0.80758	0.90541	1	19054	1	-5.5879	0.022999	0.023099	0.957726	466	0	-5.5879
ELP5	6	0.95294	0.96555	1	20669	1	-5.9493	0.022999	0.023099	0.957726	467	0	-5.9493
IGDCC3	6	0.30249	0.56758	1	11885	2	-6.9566	0.022999	0.023099	0.957726	468	0	-6.9566
C1orf194	6	0.11005	0.30253	0.95608	6505	3	-6.8841	0.022999	0.023099	0.957726	469	0	-6.8841
HARS	6	0.98143	0.9818	1	21140	1	-5.2495	0.022999	0.023099	0.957726	470	0	-5.2495
OR5K2	6	0.37447	0.63962	1	13315	2	-6.6481	0.022999	0.023099	0.957726	471	0	-6.6481
POLR3B	6	0.96249	0.96968	1	20811	1	-6.0114	0.022999	0.023099	0.957726	472	0	-6.0114
SRI	6	0.43037	0.68087	1	14201	3	-7.4436	0.022999	0.023099	0.957726	473	0	-7.4436
OR2B11	6	0.2469	0.49728	0.997238	10474	3	-7.2115	0.022999	0.023099	0.957726	474	0	-7.2115
ARL2	6	0.97454	0.97655	1	21010	1	-6.5849	0.022999	0.023099	0.957726	475	0	-6.5849
HSPA9	6	0.54802	0.76645	1	15938	1	-5.6389	0.022999	0.023099	0.957726	476	0	-5.6389
RPS8	6	0.93813	0.96033	1	20483	1	-3.8155	0.022999	0.023099	0.957726	477	0	-3.8155
TOX2	6	0.25094	0.5025	0.999369	10564	2	-6.2984	0.022999	0.023099	0.957726	478	0	-6.2984
ZNF585B	6	0.087733	0.25359	0.932844	5556	4	-7.3238	0.022999	0.023099	0.957726	479	0	-7.3238
MT1B	6	0.040281	0.13727	0.857035	3197	3	-6.7625	0.022999	0.023099	0.957726	480	0	-6.7625
PSMA4	6	0.59143	0.79767	1	16556	3	-7.3175	0.022999	0.023099	0.957726	481	0	-7.3175
OSBP	6	0.5859	0.79368	1	16489	2	-6.0963	0.022999	0.023099	0.957726	482	0	-6.0963
CRHBP	6	0.75156	0.88065	1	18443	2	-6.3158	0.022999	0.023099	0.957726	483	0	-6.3158
HADHB	6	0.63487	0.82833	1	17214	2	-5.6587	0.022999	0.023099	0.957726	484	0	-5.6587
PRPF19	6	0.41971	0.67307	1	14025	2	-4.6578	0.022999	0.023099	0.957726	485	0	-4.6578
DDX56	6	0.59369	0.79926	1	16586	1	-6.1554	0.022999	0.023099	0.957726	486	0	-6.1554
MUC7	6	0.45698	0.70036	1	14607	2	-6.4876	0.022999	0.023099	0.957726	487	0	-6.4876
FCHO2	6	0.92702	0.95702	1	20368	1	-5.3345	0.022999	0.023099	0.957726	488	0	-5.3345
C2orf54	6	0.25568	0.50875	0.999952	10697	4	-7.512	0.022999	0.023099	0.957726	489	0	-7.512
PBX1	6	0.18127	0.40846	0.985107	8656	3	-7.2577	0.022999	0.023099	0.957726	490	0	-7.2577
C20orf202	6	0.57154	0.78329	1	16259	3	-7.2454	0.022999	0.023099	0.957726	491	0	-7.2454
RPS7	6	0.99274	0.99276	1	21463	0	-5.5818	0.022999	0.023099	0.957726	492	0	-5.5818
C9orf92	6	0.40355	0.66122	1	13789	2	-7.1205	0.022999	0.023099	0.957726	493	0	-7.1205
ENHO	6	0.26807	0.52471	1	11025	2	-6.4717	0.022999	0.023099	0.957726	494	0	-6.4717
CATSPER1	6	0.65742	0.84372	1	17548	1	-5.911	0.022999	0.023099	0.957726	495	0	-5.911
SERHL2	6	0.022851	0.088642	0.807702	2134	4	-7.3863	0.022999	0.023099	0.957726	496	0	-7.3863
GAB4	6	0.49115	0.72516	1	15151	2	-6.5787	0.022999	0.023099	0.957726	497	0	-6.5787
PRKAG3	6	0.92552	0.95661	1	20357	1	-6.5922	0.022999	0.023099	0.957726	498	0	-6.5922
UBE2J1	6	0.99572	0.99578	1	21564	0	-4.5873	0.022999	0.023099	0.957726	499	0	-4.5873
CDK20	6	0.20183	0.43714	0.99063	9217	3	-7.6414	0.022999	0.023099	0.957726	500	0	-7.6414
ATP12A	6	0.024614	0.093793	0.815588	2248	3	-6.9583	0.022999	0.023099	0.957726	501	0	-6.9583
TBCC	6	0.69197	0.85681	1	17907	1	-5.9236	0.022999	0.023099	0.957726	502	0	-5.9236
C5orf38	6	0.15901	0.37654	0.98191	7969	4	-6.8702	0.022999	0.023099	0.957726	503	0	-6.8702
NPBWR2	6	0.46427	0.70564	1	14712	3	-7.0381	0.022999	0.023099	0.957726	504	0	-7.0381
KLC3	6	0.25635	0.50963	1	10709	4	-6.6346	0.022999	0.023099	0.957726	505	0	-6.6346
COX7A2	6	0.6893	0.85578	1	17884	1	-6.1615	0.022999	0.023099	0.957726	506	0	-6.1615
GATA6	6	0.082445	0.24153	0.924237	5317	4	-7.7616	0.022999	0.023099	0.957726	507	0	-7.7616
VPS13D	6	0.64798	0.83762	1	17416	2	-6.2569	0.022999	0.023099	0.957726	508	0	-6.2569
POLR2K	6	0.97661	0.97799	1	21039	1	-5.4216	0.022999	0.023099	0.957726	509	0	-5.4216
RWDD4	6	0.58606	0.79379	1	16490	1	-5.316	0.022999	0.023099	0.957726	510	0	-5.316
POLD4	6	0.28488	0.5457	1	11444	3	-6.5108	0.022999	0.023099	0.957726	511	0	-6.5108
MLLT10	6	0.20622	0.44311	0.990924	9334	2	-6.9911	0.022999	0.023099	0.957726	512	0	-6.9911
OR4D6	6	0.87272	0.93843	1	19819	2	-7.1911	0.022999	0.023099	0.957726	513	0	-7.1911
DYRK3	6	0.96862	0.97286	1	20904	1	-6.1576	0.022999	0.023099	0.957726	514	0	-6.1576
NUDT22	6	0.35263	0.62339	1	12984	3	-7.3213	0.022999	0.023099	0.957726	515	0	-7.3213
MORC4	6	0.72715	0.8706	1	18206	2	-5.6941	0.022999	0.023099	0.957726	516	0	-5.6941
hsa-mir-711	4	0.8979	0.90468	1	20117	1	-7.1199	0.023112	0.023188	0.957726	517	0	-7.1199
AMELY	5	0.50332	0.72521	1	15324	2	-6.5748	0.023252	0.023324	0.957726	518	0	-6.5748
ATP5J2	5	0.98996	0.98999	1	21376	0	-5.776	0.023252	0.023324	0.957726	519	0	-5.776
FAM96B	5	0.99997	0.99998	1	21802	0	-5.4015	0.023252	0.023324	0.957726	520	0	-5.4015
RPL24	5	0.32929	0.56014	1	12504	1	-5.178	0.023252	0.023324	0.957726	521	0	-5.178
RPF1	5	0.39814	0.6282	1	13698	1	-5.125	0.023252	0.023324	0.957726	522	0	-5.125
GTDC1	6	0.12628	0.32756	0.964503	6996	4	-7.5403	0.024482	0.024559	0.957726	523	0	-7.5403
BRS3	6	0.11306	0.30724	0.958215	6598	2	-7.1349	0.024532	0.024614	0.957726	524	0	-7.1349
2018-03-10	6	0.93481	0.95925	1	20447	1	-7.2563	0.024581	0.024662	0.957726	525	0	-7.2563
MRPS28	6	0.92997	0.95782	1	20394	1	-6.4192	0.024631	0.024715	0.957726	526	0	-6.4192
IFI44	6	0.2723	0.52998	1	11125	3	-6.9785	0.02468	0.024768	0.957726	527	0	-6.9785
TMEM129	6	0.020268	0.081004	0.801223	1961	5	-7.5163	0.024729	0.024817	0.957726	528	0	-7.5163
hsa-mir-708	4	0.61387	0.75631	1	16917	1	-5.8502	0.02473	0.024787	0.957726	529	0	-5.8502
CHRNA7	4	0.54988	0.70708	1	15961	1	-4.2723	0.02473	0.024787	0.957726	530	0	-4.2723
hsa-mir-5586	4	0.95351	0.95335	1	20678	0	-6.1562	0.02473	0.024787	0.957726	531	0	-6.1562
hsa-mir-8078	4	0.98542	0.9854	1	21242	0	-3.4208	0.02473	0.024787	0.957726	532	0	-3.4208
hsa-mir-4488	4	0.10912	0.25071	0.930802	6477	2	-6.2501	0.02473	0.024787	0.957726	533	0	-6.2501
hsa-mir-1273d	4	0.99392	0.99394	1	21511	0	-5.3957	0.02473	0.024787	0.957726	534	0	-5.3957
hsa-mir-877	4	0.97689	0.97699	1	21047	0	-5.1287	0.02473	0.024787	0.957726	535	0	-5.1287
hsa-mir-1202	4	0.80196	0.85387	1	18988	1	-4.207	0.02473	0.024787	0.957726	536	0	-4.207
hsa-mir-1228	4	0.9707	0.97062	1	20943	0	-4.3304	0.02473	0.024787	0.957726	537	0	-4.3304
hsa-mir-2115	4	0.49069	0.6629	1	15141	1	-6.1245	0.02473	0.024787	0.957726	538	0	-6.1245
hsa-mir-6880	4	0.6439	0.77954	1	17350	1	-5.7317	0.02473	0.024787	0.957726	539	0	-5.7317
hsa-mir-3161	4	0.03496	0.10548	0.819668	2898	2	-7.5148	0.02473	0.024787	0.957726	540	0	-7.5148
hsa-mir-2392	4	0.60129	0.74655	1	16723	1	-7.0213	0.02473	0.024787	0.957726	541	0	-7.0213
hsa-mir-5010	4	0.9819	0.98187	1	21152	0	-5.4406	0.02473	0.024787	0.957726	542	0	-5.4406
hsa-mir-302b	4	0.68097	0.80854	1	17799	1	-4.4467	0.02473	0.024787	0.957726	543	0	-4.4467
hsa-mir-619	4	0.92812	0.92854	1	20380	1	-4.8429	0.02473	0.024787	0.957726	544	0	-4.8429
UAP1	6	0.75464	0.88197	1	18484	2	-6.16	0.024779	0.024865	0.957726	545	0	-6.16
COL8A2	6	0.42327	0.6757	1	14081	3	-6.7245	0.024828	0.02491	0.957726	546	0	-6.7245
ARHGAP24	6	0.86254	0.93287	1	19659	2	-6.654	0.024877	0.024955	0.957726	547	0	-6.654
ARSK	6	0.58304	0.79158	1	16442	1	-5.8694	0.024976	0.025047	0.957726	548	0	-5.8694
hsa-mir-4662b	1	0.97494	0.97494	1	21016	0	-3.5147	0.025059	0.024973	0.957726	549	0	-3.5147
LAIR1	6	0.38237	0.64552	1	13459	2	-6.0092	0.025075	0.025141	0.957726	550	0	-6.0092
TACSTD2	6	0.034467	0.12147	0.840662	2866	3	-6.0212	0.025124	0.025187	0.957726	551	0	-6.0212
GPX8	6	0.17261	0.3962	0.98191	8398	2	-6.4146	0.025174	0.025237	0.957726	552	0	-6.4146
GMEB1	6	0.97428	0.97638	1	21006	1	-5.6811	0.025272	0.02534	0.957726	553	0	-5.6811
NPIPA5	2	0.44225	0.50309	0.999369	14388	1	-5.3555	0.025288	0.025265	0.957726	554	0	-5.3555
ACSBG2	6	0.29119	0.55365	1	11601	3	-7.1051	0.025322	0.025392	0.957726	555	0	-7.1051
TPRG1	6	0.57592	0.78643	1	16333	3	-6.9584	0.025371	0.025435	0.957726	556	0	-6.9584
ZNF605	6	0.057331	0.18138	0.892009	4098	4	-7.6814	0.025421	0.025487	0.957726	557	0	-7.6814
ZNF573	6	0.37385	0.63918	1	13304	1	-6.3729	0.025519	0.025583	0.957726	558	0	-6.3729
SYNE4	6	0.16788	0.38943	0.98191	8241	4	-7.7176	0.025569	0.025627	0.957726	559	0	-7.7176
DPH5	6	0.41313	0.66824	1	13931	2	-7.0901	0.025618	0.025674	0.957726	560	0	-7.0901
TMEM201	6	0.25182	0.50366	0.999369	10592	3	-6.728	0.025667	0.025727	0.957726	561	0	-6.728
PVRL4	6	0.634	0.82774	1	17203	2	-7.2039	0.025717	0.025782	0.957726	562	0	-7.2039
C16orf55	2	0.76867	0.76842	1	18625	0	-4.9305	0.0265	0.02648	0.957726	563	0	-4.9305
hsa-mir-4454	4	0.88389	0.89544	1	19956	1	-5.8776	0.026675	0.026744	0.957726	564	0	-5.8776
hsa-mir-3180-3	4	0.86689	0.88533	1	19712	1	-4.2094	0.026675	0.026744	0.957726	565	0	-4.2094
hsa-mir-376c	3	0.92325	0.92329	1	20335	0	-4.9536	0.026998	0.026974	0.957726	566	0	-4.9536
hsa-mir-4794	3	0.492	0.64663	1	15165	2	-7.3047	0.026998	0.026974	0.957726	567	0	-7.3047
hsa-mir-566	3	0.9992	0.99921	1	21733	0	-3.1412	0.026998	0.026974	0.957726	568	0	-3.1412
RNPC3	5	0.53702	0.74229	1	15775	2	-6.296	0.027122	0.027171	0.957726	569	0	-6.296
THOC3	5	0.97644	0.97651	1	21037	0	-5.7841	0.027122	0.027171	0.957726	570	0	-5.7841
NPM1	5	0.98576	0.98577	1	21249	0	-3.3521	0.027122	0.027171	0.957726	571	0	-3.3521
hsa-mir-1184-1	2	0.65479	0.66236	1	17512	1	-4.4697	0.027403	0.027374	0.957726	572	0	-4.4697
SPDL1	6	0.51309	0.7413	1	15467	3	-6.3584	0.027837	0.027923	0.957726	573	0	-6.3584
RPLP2	6	0.55721	0.77304	1	16051	2	-6.1457	0.027837	0.027923	0.957726	574	0	-6.1457
FKBP1B	6	0.16862	0.39048	0.98191	8270	3	-7.0369	0.027837	0.027923	0.957726	575	0	-7.0369
RPUSD3	6	0.60647	0.80836	1	16797	3	-6.7067	0.027837	0.027923	0.957726	576	0	-6.7067
PPP4C	6	0.92177	0.95565	1	20316	1	-4.4936	0.027837	0.027923	0.957726	577	0	-4.4936
FBXO47	6	0.0049005	0.023242	0.682561	627	2	-6.9364	0.027837	0.027923	0.957726	578	0	-6.9364
PMCH	6	0.58015	0.78948	1	16402	1	-6.4113	0.027837	0.027923	0.957726	579	0	-6.4113
CCDC174	6	0.39101	0.65201	1	13600	3	-7.1397	0.027837	0.027923	0.957726	580	0	-7.1397
NLGN4Y	6	0.017365	0.072268	0.784394	1771	4	-7.5501	0.027837	0.027923	0.957726	581	0	-7.5501
CYBB	6	0.49025	0.7245	1	15133	2	-6.7797	0.027837	0.027923	0.957726	582	0	-6.7797
ADM5	6	0.78419	0.89488	1	18793	2	-6.3025	0.027837	0.027923	0.957726	583	0	-6.3025
RRM1	6	0.97862	0.9795	1	21083	1	-4.8625	0.027837	0.027923	0.957726	584	0	-4.8625
TTC27	6	0.76648	0.88703	1	18599	2	-6.2646	0.027837	0.027923	0.957726	585	0	-6.2646
KRTAP5-3	6	0.19247	0.42415	0.98773	8945	3	-6.8237	0.027837	0.027923	0.957726	586	0	-6.8237
UBXN1	6	0.59591	0.80088	1	16636	2	-6.8133	0.027837	0.027923	0.957726	587	0	-6.8133
TECTA	6	0.0076508	0.035175	0.711296	921	4	-8.1452	0.027837	0.027923	0.957726	588	0	-8.1452
NUP214	6	0.19424	0.42661	0.98773	9005	4	-7.5959	0.027837	0.027923	0.957726	589	0	-7.5959
EIF6	6	0.99868	0.99869	1	21702	0	-5.0443	0.027837	0.027923	0.957726	590	0	-5.0443
TMBIM4	6	0.38566	0.64801	1	13525	3	-6.7187	0.027837	0.027923	0.957726	591	0	-6.7187
UROD	6	0.87081	0.9374	1	19778	2	-7.0305	0.027837	0.027923	0.957726	592	0	-7.0305
ACTG1	6	0.70473	0.86178	1	18023	1	-6.71	0.027837	0.027923	0.957726	593	0	-6.71
CYTH3	6	0.99503	0.99507	1	21540	0	-6.5308	0.027837	0.027923	0.957726	594	0	-6.5308
RAB11FIP4	6	0.31718	0.58545	1	12218	2	-6.4228	0.027837	0.027923	0.957726	595	0	-6.4228
ARL13A	6	0.36145	0.62994	1	13119	3	-7.0388	0.027837	0.027923	0.957726	596	0	-7.0388
ARSD	6	0.77763	0.89197	1	18727	1	-5.5688	0.027837	0.027923	0.957726	597	0	-5.5688
SSB	6	0.99769	0.99773	1	21640	0	-5.7745	0.027837	0.027923	0.957726	598	0	-5.7745
MAP1S	6	0.14553	0.35667	0.973279	7582	3	-7.0905	0.027837	0.027923	0.957726	599	0	-7.0905
VPS25	6	0.16524	0.38564	0.98191	8168	3	-6.6536	0.027837	0.027923	0.957726	600	0	-6.6536
NTRK1	6	0.0049763	0.023577	0.682561	637	5	-8.1744	0.027837	0.027923	0.957726	601	0	-8.1744
FXYD5	6	0.05166	0.16707	0.880501	3815	4	-8.1372	0.027837	0.027923	0.957726	602	0	-8.1372
FNDC7	6	0.41688	0.67097	1	13984	3	-6.7442	0.027837	0.027923	0.957726	603	0	-6.7442
SEC13	6	0.63846	0.83086	1	17273	3	-6.7158	0.027837	0.027923	0.957726	604	0	-6.7158
HAUS1	6	0.90238	0.95104	1	20149	1	-5.6715	0.027837	0.027923	0.957726	605	0	-5.6715
ATP6V1A	6	0.70282	0.86101	1	18006	1	-5.7969	0.027837	0.027923	0.957726	606	0	-5.7969
PSMC4	6	0.96073	0.96883	1	20786	1	-5.9512	0.027837	0.027923	0.957726	607	0	-5.9512
SLC6A18	6	0.032791	0.11686	0.834307	2762	4	-7.5039	0.027837	0.027923	0.957726	608	0	-7.5039
CSF3R	6	0.0033114	0.016133	0.656617	442	4	-8.4771	0.027837	0.027923	0.957726	609	0	-8.4771
PROZ	6	0.14009	0.34857	0.970502	7422	3	-6.4961	0.027837	0.027923	0.957726	610	0	-6.4961
NME7	6	0.78171	0.89378	1	18769	2	-5.4501	0.027837	0.027923	0.957726	611	0	-5.4501
DIS3	6	0.9341	0.95904	1	20441	1	-5.2299	0.027837	0.027923	0.957726	612	0	-5.2299
KRTAP20-1	6	0.98656	0.98662	1	21274	0	-6.8875	0.027837	0.027923	0.957726	613	0	-6.8875
TRAF1	6	0.4758	0.71405	1	14902	3	-7.3616	0.027837	0.027923	0.957726	614	0	-7.3616
PGS1	6	0.57957	0.78907	1	16389	1	-5.6465	0.027837	0.027923	0.957726	615	0	-5.6465
C15orf40	6	0.27565	0.53421	1	11220	3	-6.9781	0.027837	0.027923	0.957726	616	0	-6.9781
RAP1B	6	0.50334	0.73414	1	15325	3	-7.2526	0.027837	0.027923	0.957726	617	0	-7.2526
AHSG	6	0.56817	0.78088	1	16219	3	-7.2988	0.027837	0.027923	0.957726	618	0	-7.2988
RPL35A	6	0.97361	0.97593	1	20995	1	-3.478	0.027837	0.027923	0.957726	619	0	-3.478
RPS11	6	0.99941	0.99942	1	21741	0	-5.6759	0.027837	0.027923	0.957726	620	0	-5.6759
PDPK1	6	0.61304	0.81301	1	16899	2	-6.1067	0.027837	0.027923	0.957726	621	0	-6.1067
CCL21	6	0.45004	0.6953	1	14515	3	-6.832	0.027837	0.027923	0.957726	622	0	-6.832
PCDH9	6	0.16795	0.38953	0.98191	8242	2	-7.0817	0.027837	0.027923	0.957726	623	0	-7.0817
KLHL2	6	0.3192	0.5879	1	12273	3	-7.4716	0.027837	0.027923	0.957726	624	0	-7.4716
HSCB	6	0.85304	0.92787	1	19556	1	-6.1602	0.027837	0.027923	0.957726	625	0	-6.1602
PPP2R1A	6	0.97612	0.97765	1	21030	1	-6.5154	0.027837	0.027923	0.957726	626	0	-6.5154
GPN3	6	0.30323	0.56849	1	11904	1	-5.3661	0.027837	0.027923	0.957726	627	0	-5.3661
DAPK2	6	0.18169	0.40907	0.985548	8665	2	-6.6676	0.027837	0.027923	0.957726	628	0	-6.6676
KCNRG	6	0.75106	0.88042	1	18438	2	-5.1677	0.027837	0.027923	0.957726	629	0	-5.1677
ZNF764	6	0.70939	0.86358	1	18063	2	-6.6491	0.027837	0.027923	0.957726	630	0	-6.6491
DNAJC7	6	0.67489	0.85027	1	17740	2	-5.5752	0.027837	0.027923	0.957726	631	0	-5.5752
DCTN2	6	0.067868	0.20715	0.907646	4626	2	-6.0708	0.027837	0.027923	0.957726	632	0	-6.0708
NAA25	6	0.37801	0.64231	1	13374	3	-6.5973	0.027837	0.027923	0.957726	633	0	-6.5973
SLC7A9	6	0.84263	0.92247	1	19439	1	-6.5512	0.027837	0.027923	0.957726	634	0	-6.5512
PCDHB5	6	0.0036912	0.017852	0.658941	490	4	-8.5779	0.027837	0.027923	0.957726	635	0	-8.5779
BCO2	6	0.16011	0.37816	0.98191	8002	2	-6.7893	0.027837	0.027923	0.957726	636	0	-6.7893
USP17L20	4	0.21474	0.40575	0.983215	9597	2	-7.2542	0.028486	0.028514	0.962824	637	0	-7.2542
NR1D1	6	0.10638	0.29506	0.951041	6371	3	-6.5224	0.029953	0.030016	0.962824	638	0	-6.5224
SERAC1	6	0.64577	0.83602	1	17382	1	-5.639	0.030002	0.030069	0.962824	639	0	-5.639
ARHGEF25	6	0.60371	0.8064	1	16760	1	-6.0877	0.030051	0.030112	0.962824	640	0	-6.0877
SIT1	6	0.99162	0.99163	1	21435	0	-5.9949	0.0301	0.03016	0.962824	641	0	-5.9949
LEAP2	6	0.32011	0.58902	1	12283	3	-7.5053	0.030149	0.030203	0.962824	642	0	-7.5053
CD99_X	6	0.066222	0.2032	0.906343	4536	3	-7.4185	0.030199	0.030247	0.962824	643	0	-7.4185
PSMA2	6	0.78381	0.89471	1	18791	1	-6.6594	0.030248	0.030296	0.962824	644	0	-6.6594
PCDH18	6	0.97125	0.97443	1	20950	1	-5.9667	0.030346	0.030389	0.962824	645	0	-5.9667
MED22	6	0.36926	0.6358	1	13229	2	-5.6487	0.030346	0.030389	0.962824	646	0	-5.6487
RPS18	6	0.92099	0.95546	1	20309	1	-6.4801	0.030346	0.030389	0.962824	647	0	-6.4801
hsa-mir-4503	4	0.00055461	0.0020763	0.4568	96	1	-5.3222	0.030376	0.030373	0.962824	648	0	-5.3222
hsa-mir-548v	4	0.097551	0.23267	0.919189	5983	3	-7.9215	0.030376	0.030373	0.962824	649	0	-7.9215
hsa-mir-558	4	0.99866	0.99865	1	21701	0	-3.8836	0.030376	0.030373	0.962824	650	0	-3.8836
hsa-mir-548s	4	0.011465	0.038236	0.717987	1288	2	-4.6662	0.030376	0.030373	0.962824	651	0	-4.6662
hsa-mir-4660	4	0.48229	0.6567	1	15016	2	-6.6309	0.030376	0.030373	0.962824	652	0	-6.6309
hsa-mir-125b-1	4	0.27839	0.49073	0.996741	11290	2	-6.9172	0.030376	0.030373	0.962824	653	0	-6.9172
hsa-mir-1321	4	0.87226	0.88844	1	19803	1	-3.4631	0.030376	0.030373	0.962824	654	0	-3.4631
hsa-mir-663b	4	0.96693	0.96686	1	20882	0	-3.4183	0.030376	0.030373	0.962824	655	0	-3.4183
hsa-mir-4493	4	0.94073	0.94058	1	20515	0	-5.4711	0.030376	0.030373	0.962824	656	0	-5.4711
hsa-mir-1199	4	0.99043	0.99043	1	21396	0	-5.5336	0.030376	0.030373	0.962824	657	0	-5.5336
hsa-mir-6877	4	0.97002	0.96995	1	20935	0	-6.0197	0.030376	0.030373	0.962824	658	0	-6.0197
hsa-mir-4651	4	0.99453	0.99453	1	21530	0	-3.5413	0.030376	0.030373	0.962824	659	0	-3.5413
hsa-mir-6776	4	0.87984	0.89301	1	19912	1	-6.3819	0.030376	0.030373	0.962824	660	0	-6.3819
hsa-mir-1255a	4	0.90699	0.91117	1	20184	1	-6.0215	0.030376	0.030373	0.962824	661	0	-6.0215
hsa-mir-6165	4	0.22318	0.41724	0.987143	9846	1	-4.5437	0.030376	0.030373	0.962824	662	0	-4.5437
SEH1L	6	0.69407	0.8576	1	17925	2	-5.5655	0.030543	0.030576	0.962824	663	0	-5.5655
EIF3I	6	0.79269	0.89862	1	18886	1	-5.1648	0.030543	0.030576	0.962824	664	0	-5.1648
GABRE	6	0.06303	0.1955	0.901393	4393	4	-7.8642	0.03069	0.030732	0.962824	665	0	-7.8642
RPS6KB2	6	0.3122	0.57946	1	12106	3	-7.0799	0.030739	0.030783	0.962824	666	0	-7.0799
TMPRSS5	6	0.79755	0.90084	1	18935	2	-6.8594	0.030788	0.030825	0.962824	667	0	-6.8594
SPDYE3	5	0.70318	0.8332	1	18007	1	-5.6962	0.030816	0.030839	0.962824	668	0	-5.6962
RPS24	5	0.83213	0.90652	1	19320	1	-5.9146	0.030816	0.030839	0.962824	669	0	-5.9146
DBF4	5	0.39652	0.62661	1	13681	2	-6.1814	0.030816	0.030839	0.962824	670	0	-6.1814
COL16A1	6	0.010035	0.045091	0.731079	1154	3	-7.2755	0.030837	0.030875	0.962824	671	0	-7.2755
SLC6A15	6	0.088219	0.25474	0.932844	5578	2	-6.4251	0.030887	0.030922	0.962824	672	0	-6.4251
CAP2	6	0.1355	0.34159	0.968466	7294	4	-7.7734	0.030985	0.031019	0.962824	673	0	-7.7734
hsa-mir-4281	3	0.30165	0.45455	0.990924	11862	2	-7.7255	0.031115	0.031104	0.962824	674	0	-7.7255
hsa-mir-2054	3	0.99896	0.99897	1	21720	0	-3.244	0.031115	0.031104	0.962824	675	0	-3.244
hsa-mir-29c	4	0.77805	0.84426	1	18732	1	-6.7343	0.032231	0.032237	0.962824	676	0	-6.7343
DCTN5	6	0.83633	0.91936	1	19365	2	-6.0593	0.032458	0.032533	0.962824	677	0	-6.0593
WNT5A	6	0.30656	0.57258	1	11984	2	-6.2682	0.032458	0.032533	0.962824	678	0	-6.2682
HSD17B7	6	0.80953	0.90635	1	19074	2	-6.5461	0.032458	0.032533	0.962824	679	0	-6.5461
CORO1A	6	0.045558	0.15121	0.870031	3475	5	-7.8206	0.032458	0.032533	0.962824	680	0	-7.8206
MCM10	6	0.10463	0.29126	0.948873	6294	1	-5.55	0.032458	0.032533	0.962824	681	0	-5.55
CTDSP2	6	0.41927	0.67276	1	14019	3	-6.9683	0.032458	0.032533	0.962824	682	0	-6.9683
COL25A1	6	0.772	0.8895	1	18664	2	-6.3382	0.032458	0.032533	0.962824	683	0	-6.3382
GUCY1B3	6	0.11427	0.3091	0.958745	6636	4	-7.709	0.032458	0.032533	0.962824	684	0	-7.709
TBCA	6	0.95692	0.96716	1	20717	1	-4.3726	0.032458	0.032533	0.962824	685	0	-4.3726
DHX15	6	0.99834	0.99836	1	21681	0	-4.4685	0.032458	0.032533	0.962824	686	0	-4.4685
CCER1	6	0.37079	0.63691	1	13256	2	-6.1871	0.032458	0.032533	0.962824	687	0	-6.1871
ANKLE2	6	0.51739	0.74446	1	15523	2	-3.6713	0.032458	0.032533	0.962824	688	0	-3.6713
DUSP10	6	0.15516	0.37089	0.979758	7859	4	-7.57	0.032458	0.032533	0.962824	689	0	-7.57
SLC30A3	6	0.37819	0.64245	1	13378	2	-6.6086	0.032458	0.032533	0.962824	690	0	-6.6086
POLR3A	6	0.36666	0.63387	1	13195	1	-5.9128	0.032458	0.032533	0.962824	691	0	-5.9128
RAD17	6	0.85304	0.92787	1	19553	2	-5.8784	0.032458	0.032533	0.962824	692	0	-5.8784
CKLF	6	0.3051	0.57078	1	11949	4	-7.3392	0.032458	0.032533	0.962824	693	0	-7.3392
PTPRO	6	0.077081	0.22903	0.917886	5061	3	-6.8068	0.032458	0.032533	0.962824	694	0	-6.8068
MUT	6	0.58076	0.78995	1	16412	3	-7.1907	0.032458	0.032533	0.962824	695	0	-7.1907
VDR	6	0.71225	0.86472	1	18085	1	-5.8912	0.032458	0.032533	0.962824	696	0	-5.8912
ABI3	6	0.33058	0.60143	1	12536	1	-5.9074	0.032458	0.032533	0.962824	697	0	-5.9074
CRHR2	6	0.22307	0.46587	0.992353	9841	4	-7.2438	0.032458	0.032533	0.962824	698	0	-7.2438
PPA2	6	0.91101	0.95298	1	20219	1	-6.4414	0.032458	0.032533	0.962824	699	0	-6.4414
AXIN1	6	0.88802	0.94709	1	20008	1	-6.8176	0.032458	0.032533	0.962824	700	0	-6.8176
C1QTNF6	6	0.21991	0.46156	0.990983	9761	4	-7.3843	0.032458	0.032533	0.962824	701	0	-7.3843
KLF2	6	0.24705	0.49747	0.997238	10475	3	-6.9593	0.032458	0.032533	0.962824	702	0	-6.9593
PSMD3	6	0.62008	0.818	1	17006	1	-5.8019	0.032458	0.032533	0.962824	703	0	-5.8019
RCOR1	6	0.95294	0.96555	1	20670	1	-6.0042	0.032458	0.032533	0.962824	704	0	-6.0042
MED9	6	0.81263	0.90783	1	19108	2	-6.4159	0.032458	0.032533	0.962824	705	0	-6.4159
CCDC124	6	0.12803	0.33021	0.965761	7048	4	-7.4275	0.032458	0.032533	0.962824	706	0	-7.4275
LPPR5	6	0.080058	0.23593	0.919748	5205	5	-6.9093	0.032458	0.032533	0.962824	707	0	-6.9093
AK5	6	0.99152	0.99153	1	21433	0	-6.1236	0.032458	0.032533	0.962824	708	0	-6.1236
ADAL	6	0.21649	0.45703	0.990924	9648	2	-6.6805	0.032458	0.032533	0.962824	709	0	-6.6805
CRK	6	0.014766	0.063777	0.768849	1578	5	-7.6653	0.032458	0.032533	0.962824	710	0	-7.6653
CD96	6	0.12274	0.32211	0.963627	6883	4	-7.3544	0.032458	0.032533	0.962824	711	0	-7.3544
HSBP1L1	6	0.31329	0.58075	1	12133	4	-7.5222	0.032458	0.032533	0.962824	712	0	-7.5222
HMGN2	6	0.86879	0.93627	1	19753	1	-5.545	0.032458	0.032533	0.962824	713	0	-5.545
YKT6	6	0.9405	0.96108	1	20513	1	-5.4995	0.032458	0.032533	0.962824	714	0	-5.4995
HTR1B	6	0.82464	0.91358	1	19238	2	-6.6961	0.032458	0.032533	0.962824	715	0	-6.6961
DIAPH3	6	0.70003	0.85993	1	17981	2	-5.476	0.032458	0.032533	0.962824	716	0	-5.476
ZNF460	6	0.13313	0.33799	0.967331	7216	2	-6.5854	0.032458	0.032533	0.962824	717	0	-6.5854
LONP1	6	0.68731	0.85499	1	17865	1	-4.7527	0.032458	0.032533	0.962824	718	0	-4.7527
RTF1	6	0.92502	0.95648	1	20353	1	-6.3078	0.032458	0.032533	0.962824	719	0	-6.3078
ZC3H11A	6	0.2109	0.44949	0.990924	9470	4	-7.2243	0.032458	0.032533	0.962824	720	0	-7.2243
NVL	6	0.81109	0.90712	1	19090	1	-5.7082	0.032458	0.032533	0.962824	721	0	-5.7082
PCNA	6	0.99993	0.99993	1	21792	0	-3.8216	0.032458	0.032533	0.962824	722	0	-3.8216
ZNF165	6	0.8289	0.91568	1	19278	2	-6.1481	0.032458	0.032533	0.962824	723	0	-6.1481
SPIRE1	6	0.5241	0.74925	1	15611	2	-5.9733	0.032458	0.032533	0.962824	724	0	-5.9733
KHDC1L	6	0.017208	0.071805	0.784394	1760	5	-8.0534	0.032458	0.032533	0.962824	725	0	-8.0534
HOXA3	6	0.67582	0.85063	1	17752	2	-7.2192	0.032458	0.032533	0.962824	726	0	-7.2192
FAM195A	6	0.80331	0.90342	1	19004	2	-6.7927	0.032458	0.032533	0.962824	727	0	-6.7927
SYNGR4	6	0.94704	0.96331	1	20600	1	-6.6931	0.032458	0.032533	0.962824	728	0	-6.6931
ADAMTS6	5	0.21916	0.44546	0.990924	9734	3	-6.8298	0.032884	0.032887	0.962824	729	0	-6.8298
SF1	5	0.89221	0.92501	1	20058	1	-3.4606	0.033028	0.033032	0.962824	730	0	-3.4606
HJURP	6	0.4746	0.71315	1	14874	3	-6.4454	0.033929	0.034022	0.962824	731	0	-6.4454
hsa-mir-2053	4	0.9386	0.93841	1	20492	0	-6.4561	0.033969	0.03401	0.962824	732	0	-6.4561
TTC30A	6	0.87586	0.94016	1	19860	1	-5.6119	0.033978	0.034073	0.962824	733	0	-5.6119
hsa-mir-1469	4	0.92496	0.92571	1	20349	1	-5.9677	0.034001	0.034045	0.962824	734	0	-5.9677
CIDEA	6	0.74736	0.87888	1	18409	2	-6.3321	0.034027	0.034126	0.962824	735	0	-6.3321
hsa-mir-219a-1	4	0.98082	0.98081	1	21120	0	-5.609	0.034034	0.03408	0.962824	736	0	-5.609
SYP	6	0.10948	0.30164	0.95608	6486	4	-7.0341	0.034125	0.034232	0.962824	737	0	-7.0341
NLGN1	6	0.6427	0.83381	1	17339	3	-6.8948	0.034174	0.034278	0.962824	738	0	-6.8948
CCDC140	6	0.0096489	0.043506	0.72723	1119	4	-7.5771	0.034223	0.034319	0.962824	739	0	-7.5771
DYNLRB2	6	0.66913	0.84813	1	17676	2	-6.7124	0.034272	0.034368	0.962824	740	0	-6.7124
C7orf73	5	0.0042725	0.01789	0.658941	550	2	-5.1125	0.034275	0.034271	0.962824	741	0	-5.1125
EIF4B	5	0.19258	0.41678	0.987143	8952	3	-7.8646	0.034275	0.034271	0.962824	742	0	-7.8646
BMPR1B	6	0.79174	0.89819	1	18874	1	-6.2286	0.034321	0.034417	0.962824	743	0	-6.2286
RAB12	6	0.40963	0.66567	1	13870	2	-6.6359	0.034369	0.034465	0.962824	744	0	-6.6359
SART3	6	0.99741	0.99743	1	21629	0	-4.5986	0.034418	0.03451	0.962824	745	0	-4.5986
RMND5A	6	0.93193	0.95838	1	20409	1	-5.2758	0.034516	0.034606	0.962824	746	0	-5.2758
PRND	6	0.0060025	0.028081	0.695509	748	3	-7.6265	0.034565	0.034647	0.962824	747	0	-7.6265
hsa-mir-6859-2	3	0.69245	0.74354	1	17911	1	-5.4415	0.035367	0.035295	0.962824	748	0	-5.4415
hsa-mir-519e	3	0.30053	0.45337	0.990924	11832	1	-4.315	0.035367	0.035295	0.962824	749	0	-4.315
hsa-mir-518a-2	3	0.55233	0.67606	1	15981	1	-5.0701	0.035367	0.035295	0.962824	750	0	-5.0701
hsa-mir-6891	4	0.99998	0.99998	1	21804	0	-3.4965	0.035834	0.035894	0.962824	751	0	-3.4965
hsa-mir-548az	4	0.68272	0.80992	1	17825	1	-5.0032	0.035834	0.035894	0.962824	752	0	-5.0032
hsa-mir-149	4	0.88712	0.89751	1	19995	1	-5.3939	0.035834	0.035894	0.962824	753	0	-5.3939
hsa-mir-3658	4	0.87226	0.88844	1	19802	1	-4.8292	0.035834	0.035894	0.962824	754	0	-4.8292
hsa-mir-4695	4	0.18047	0.35745	0.973279	8635	2	-7.5758	0.035834	0.035894	0.962824	755	0	-7.5758
hsa-mir-4739	4	0.99413	0.99415	1	21520	0	-5.7516	0.035834	0.035894	0.962824	756	0	-5.7516
hsa-mir-6074	4	0.9952	0.99518	1	21546	0	-5.8868	0.035834	0.035894	0.962824	757	0	-5.8868
hsa-mir-548ab	4	0.83563	0.86906	1	19350	1	-5.0796	0.035834	0.035894	0.962824	758	0	-5.0796
hsa-mir-6734	4	0.52853	0.69118	1	15661	2	-5.192	0.035834	0.035894	0.962824	759	0	-5.192
hsa-mir-718	4	0.99772	0.99773	1	21644	0	-5.4244	0.035834	0.035894	0.962824	760	0	-5.4244
hsa-mir-6769b	4	0.057079	0.16216	0.877624	4086	3	-8.0133	0.035834	0.035894	0.962824	761	0	-8.0133
hsa-mir-1468	4	0.85759	0.88011	1	19620	1	-6.5356	0.035834	0.035894	0.962824	762	0	-6.5356
hsa-mir-8086	4	1	1	1	21812	0	-2.7153	0.035834	0.035894	0.962824	763	0	-2.7153
hsa-mir-5690	4	0.18845	0.36885	0.978157	8842	1	-5.4467	0.035834	0.035894	0.962824	764	0	-5.4467
hsa-mir-1269b	4	0.96	0.95989	1	20766	0	-4.4227	0.035834	0.035894	0.962824	765	0	-4.4227
hsa-mir-1303	4	0.98386	0.98385	1	21203	0	-5.3164	0.035834	0.035894	0.962824	766	0	-5.3164
hsa-mir-4442	4	0.90794	0.91186	1	20190	1	-5.2532	0.035834	0.035894	0.962824	767	0	-5.2532
hsa-mir-3610	4	1	1	1	21809	0	-2.9887	0.035834	0.035894	0.962824	768	0	-2.9887
LILRB5	6	0.99208	0.99211	1	21446	0	-5.863	0.036865	0.036988	0.962824	769	0	-5.863
C2CD4B	6	0.13695	0.34382	0.968466	7331	2	-6.5525	0.036865	0.036988	0.962824	770	0	-6.5525
GABRA4	6	0.59045	0.79696	1	16544	3	-6.7282	0.036865	0.036988	0.962824	771	0	-6.7282
TMEM53	6	0.58746	0.7948	1	16508	2	-6.2308	0.036865	0.036988	0.962824	772	0	-6.2308
RNASEH2C	6	0.68731	0.85499	1	17863	1	-5.9394	0.036865	0.036988	0.962824	773	0	-5.9394
DHX33	6	0.70835	0.86319	1	18053	1	-4.806	0.036865	0.036988	0.962824	774	0	-4.806
MAK16	6	0.10721	0.29687	0.952333	6406	3	-7.0731	0.036865	0.036988	0.962824	775	0	-7.0731
PTGER1	6	0.049768	0.1621	0.877624	3706	4	-7.5513	0.036865	0.036988	0.962824	776	0	-7.5513
POLR3F	6	0.99117	0.9912	1	21425	0	-6.1475	0.036865	0.036988	0.962824	777	0	-6.1475
TMEM218	6	0.21018	0.44851	0.990924	9449	2	-6.1635	0.036865	0.036988	0.962824	778	0	-6.1635
PVRL3	6	0.027817	0.10289	0.815828	2476	5	-7.9757	0.036865	0.036988	0.962824	779	0	-7.9757
TRIM7	6	0.40353	0.6612	1	13788	3	-7.2833	0.036865	0.036988	0.962824	780	0	-7.2833
TRAPPC11	6	0.25217	0.50416	0.999369	10595	2	-4.5473	0.036865	0.036988	0.962824	781	0	-4.5473
TCP1	6	0.99996	0.99996	1	21799	0	-4.695	0.036865	0.036988	0.962824	782	0	-4.695
DHX16	6	0.3955	0.6553	1	13668	2	-5.0865	0.036865	0.036988	0.962824	783	0	-5.0865
SYN3	6	0.2433	0.49257	0.996784	10382	4	-7.1961	0.036865	0.036988	0.962824	784	0	-7.1961
ITGB7	6	0.50687	0.73678	1	15378	3	-7.1287	0.036865	0.036988	0.962824	785	0	-7.1287
THAP1	6	0.98349	0.98363	1	21193	1	-4.693	0.036865	0.036988	0.962824	786	0	-4.693
ABCC2	6	0.14819	0.36057	0.975221	7663	4	-7.7253	0.036865	0.036988	0.962824	787	0	-7.7253
RND1	6	0.2468	0.49714	0.997238	10468	1	-6.1999	0.036865	0.036988	0.962824	788	0	-6.1999
CYTH1	6	0.53272	0.7555	1	15716	3	-6.4573	0.036865	0.036988	0.962824	789	0	-6.4573
GPT2	6	0.84263	0.92247	1	19438	1	-5.2755	0.036865	0.036988	0.962824	790	0	-5.2755
GTF3C4	6	0.58553	0.79341	1	16486	2	-5.6486	0.036865	0.036988	0.962824	791	0	-5.6486
C8orf87	6	0.71166	0.8645	1	18083	1	-6.7599	0.036865	0.036988	0.962824	792	0	-6.7599
WIPF1	6	0.88554	0.94563	1	19979	2	-6.6355	0.036865	0.036988	0.962824	793	0	-6.6355
CITED1	6	0.65984	0.84462	1	17574	2	-6.3035	0.036865	0.036988	0.962824	794	0	-6.3035
LPCAT2	6	0.045361	0.15068	0.870031	3461	4	-7.8408	0.036865	0.036988	0.962824	795	0	-7.8408
COA5	6	0.68919	0.85573	1	17883	1	-5.5821	0.036865	0.036988	0.962824	796	0	-5.5821
NCSTN	6	0.13805	0.34552	0.968466	7370	4	-7.6744	0.036865	0.036988	0.962824	797	0	-7.6744
DOCK1	6	0.98083	0.98128	1	21121	1	-6.1481	0.036865	0.036988	0.962824	798	0	-6.1481
WDHD1	6	0.92006	0.95523	1	20298	1	-5.7697	0.036865	0.036988	0.962824	799	0	-5.7697
B3GAT1	6	0.004103	0.019696	0.669533	539	3	-7.5076	0.036865	0.036988	0.962824	800	0	-7.5076
UBN2	6	0.35447	0.62475	1	13025	2	-6.0447	0.036865	0.036988	0.962824	801	0	-6.0447
WDR46	6	0.95393	0.96593	1	20686	1	-6.1629	0.036865	0.036988	0.962824	802	0	-6.1629
RAB25	6	0.41496	0.66956	1	13957	3	-6.9865	0.036865	0.036988	0.962824	803	0	-6.9865
TNPO2	6	0.35512	0.62524	1	13033	2	-5.8937	0.036865	0.036988	0.962824	804	0	-5.8937
C9orf69	6	0.24776	0.49836	0.998009	10489	2	-6.6751	0.036865	0.036988	0.962824	805	0	-6.6751
PAPOLG	6	0.32196	0.5912	1	12345	2	-6.6003	0.036865	0.036988	0.962824	806	0	-6.6003
KRTAP8-1	6	0.23209	0.47794	0.994639	10086	4	-7.1934	0.036865	0.036988	0.962824	807	0	-7.1934
OR2T8	6	0.0040072	0.019273	0.666064	531	4	-8.0781	0.036865	0.036988	0.962824	808	0	-8.0781
CLTB	6	0.61055	0.81124	1	16869	2	-5.195	0.036865	0.036988	0.962824	809	0	-5.195
HUS1	6	0.76933	0.88832	1	18636	1	-4.9582	0.036865	0.036988	0.962824	810	0	-4.9582
FOLR3	6	0.12862	0.33115	0.965761	7066	3	-6.964	0.036865	0.036988	0.962824	811	0	-6.964
MRPS30	6	0.50675	0.7367	1	15375	1	-6.1855	0.036865	0.036988	0.962824	812	0	-6.1855
CD4	6	0.1703	0.39294	0.98191	8316	1	-5.9136	0.036865	0.036988	0.962824	813	0	-5.9136
RFPL2	6	0.047838	0.15716	0.877624	3600	4	-7.2381	0.036865	0.036988	0.962824	814	0	-7.2381
MCM6	6	0.99983	0.99983	1	21776	0	-5.2229	0.036865	0.036988	0.962824	815	0	-5.2229
DSG4	6	0.73396	0.87338	1	18274	2	-6.0284	0.036865	0.036988	0.962824	816	0	-6.0284
DNTTIP2	6	0.98747	0.98752	1	21303	0	-5.9257	0.036865	0.036988	0.962824	817	0	-5.9257
GRAMD2	6	0.46726	0.70779	1	14756	1	-5.3719	0.036865	0.036988	0.962824	818	0	-5.3719
RRP1B	6	0.44937	0.6948	1	14506	3	-6.2566	0.036865	0.036988	0.962824	819	0	-6.2566
SLC4A1AP	6	0.14079	0.34963	0.970502	7445	3	-6.9276	0.036865	0.036988	0.962824	820	0	-6.9276
ORC1	6	0.77528	0.89096	1	18695	2	-6.504	0.036865	0.036988	0.962824	821	0	-6.504
CACNA1F	6	0.82837	0.91541	1	19275	2	-6.8683	0.036865	0.036988	0.962824	822	0	-6.8683
C14orf80	6	0.98733	0.98738	1	21296	0	-5.7607	0.036865	0.036988	0.962824	823	0	-5.7607
TBK1	6	0.60028	0.80396	1	16702	3	-6.122	0.036865	0.036988	0.962824	824	0	-6.122
PRKAA1	6	0.47685	0.71482	1	14921	2	-5.5544	0.036865	0.036988	0.962824	825	0	-5.5544
NUP133	6	0.27485	0.5332	1	11194	2	-6.8733	0.036865	0.036988	0.962824	826	0	-6.8733
AMMECR1L	6	0.64507	0.83551	1	17373	1	-5.971	0.036865	0.036988	0.962824	827	0	-5.971
PTPRCAP	6	0.98126	0.98165	1	21134	1	-7.0251	0.036865	0.036988	0.962824	828	0	-7.0251
NIP7	6	0.99828	0.99831	1	21678	0	-5.843	0.036865	0.036988	0.962824	829	0	-5.843
CCDC47	6	0.47798	0.71564	1	14942	2	-5.7791	0.036865	0.036988	0.962824	830	0	-5.7791
ANAPC2	6	0.97914	0.97989	1	21090	1	-5.9524	0.036865	0.036988	0.962824	831	0	-5.9524
B4GALT3	6	0.060736	0.18985	0.899136	4281	4	-7.9197	0.036865	0.036988	0.962824	832	0	-7.9197
WNT1	6	0.50689	0.73681	1	15380	2	-6.6307	0.036865	0.036988	0.962824	833	0	-6.6307
KIAA0754	6	0.23265	0.47866	0.994639	10101	3	-7.0921	0.036865	0.036988	0.962824	834	0	-7.0921
ZNF480	6	0.2827	0.54297	1	11397	3	-6.843	0.036865	0.036988	0.962824	835	0	-6.843
OTX1	6	0.28971	0.55181	1	11567	4	-7.4394	0.036865	0.036988	0.962824	836	0	-7.4394
GTF2E2	6	0.98165	0.98199	1	21147	1	-5.4791	0.036865	0.036988	0.962824	837	0	-5.4791
THRAP3	6	0.51019	0.73919	1	15426	2	-5.5005	0.036865	0.036988	0.962824	838	0	-5.5005
CCDC144A	5	0.96411	0.96452	1	20834	1	-6.8391	0.037825	0.037818	0.978595	839	0	-6.8391
TFIP11	5	0.75033	0.86149	1	18429	2	-6.3431	0.037825	0.037818	0.978595	840	0	-6.3431
RPF2	5	0.98898	0.98902	1	21342	0	-5.6002	0.037825	0.037818	0.978595	841	0	-5.6002
POLR3H	5	0.015474	0.058952	0.761992	1648	1	-7.161	0.037825	0.037818	0.978595	842	0	-7.161
DBR1	5	0.78907	0.88613	1	18847	2	-6.0572	0.037825	0.037818	0.978595	843	0	-6.0572
NXPE3	6	0.46726	0.70779	1	14757	2	-7.2428	0.03916	0.039297	0.98543	844	0	-7.2428
C9orf96	6	0.048463	0.15875	0.877624	3629	3	-7.0841	0.039209	0.039346	0.98543	845	0	-7.0841
MTMR11	6	0.42014	0.67338	1	14037	3	-7.3729	0.039257	0.039394	0.98543	846	0	-7.3729
GOLGA6L4	6	0.64801	0.83765	1	17417	1	-4.1371	0.03933	0.039461	0.98543	847	0	-4.1371
ZNF709	6	0.61739	0.81614	1	16969	3	-6.0878	0.039404	0.039538	0.98543	848	0	-6.0878
CYP11B1	6	0.045491	0.15104	0.870031	3472	4	-7.7738	0.039452	0.039591	0.98543	849	0	-7.7738
hsa-mir-663a	3	0.99971	0.99971	1	21765	0	-2.9105	0.039485	0.039418	0.98543	850	0	-2.9105
hsa-mir-1299	3	0.99882	0.99883	1	21711	0	-3.9393	0.039485	0.039418	0.98543	851	0	-3.9393
DOK4	6	0.099306	0.27965	0.942967	6064	4	-7.558	0.03955	0.039689	0.98543	852	0	-7.558
SPZ1	6	0.070101	0.21252	0.911511	4723	2	-6.1586	0.039599	0.039743	0.98543	853	0	-6.1586
MYF5	6	0.076001	0.22652	0.916795	5014	3	-7.5641	0.039745	0.039878	0.98543	854	0	-7.5641
TBC1D3H	2	0.87208	0.87222	1	19801	0	-4.9135	0.039855	0.039824	0.98543	855	0	-4.9135
NonTargetingControlGuideForHuman_0849	1	0.95908	0.95926	1	20750	0	-4.1636	0.04092	0.040813	0.98543	856	0	-4.1636
CCL4L1	2	0.12313	0.20542	0.906883	6899	1	-5.358	0.040941	0.040895	0.98543	857	0	-5.358
KIAA1731	6	0.99223	0.99226	1	21454	0	-6.8176	0.040987	0.041173	0.98543	858	0	-6.8176
MRPL39	6	0.8105	0.90683	1	19083	2	-6.4897	0.040987	0.041173	0.98543	859	0	-6.4897
OAZ2	6	0.57603	0.78651	1	16335	2	-6.3109	0.040987	0.041173	0.98543	860	0	-6.3109
SLC18A1	6	0.80754	0.90539	1	19049	2	-6.5016	0.040987	0.041173	0.98543	861	0	-6.5016
FAM206A	6	0.50598	0.73612	1	15366	3	-6.5555	0.040987	0.041173	0.98543	862	0	-6.5555
LYPLA1	6	0.46726	0.70779	1	14758	2	-7.1217	0.040987	0.041173	0.98543	863	0	-7.1217
LOC646862	6	0.42282	0.67536	1	14073	2	-6.5872	0.040987	0.041173	0.98543	864	0	-6.5872
MICALCL	6	0.4659	0.70683	1	14740	2	-6.3922	0.040987	0.041173	0.98543	865	0	-6.3922
MED4	6	0.56889	0.7814	1	16226	2	-5.4567	0.040987	0.041173	0.98543	866	0	-5.4567
MCL1	6	0.31685	0.58506	1	12214	3	-6.6534	0.040987	0.041173	0.98543	867	0	-6.6534
RC3H1	6	0.56159	0.7761	1	16118	2	-6.9118	0.040987	0.041173	0.98543	868	0	-6.9118
DPY19L4	6	0.86757	0.93561	1	19731	1	-6.4389	0.040987	0.041173	0.98543	869	0	-6.4389
ZNF576	6	0.087462	0.25296	0.931892	5544	3	-7.1127	0.040987	0.041173	0.98543	870	0	-7.1127
XAGE3	6	0.48986	0.72422	1	15128	3	-6.9351	0.040987	0.041173	0.98543	871	0	-6.9351
USP5	6	0.9403	0.96101	1	20509	1	-6.6089	0.040987	0.041173	0.98543	872	0	-6.6089
ACY1	6	0.65423	0.84192	1	17508	2	-6.8409	0.040987	0.041173	0.98543	873	0	-6.8409
CCDC59	6	0.732	0.87258	1	18250	1	-5.9429	0.040987	0.041173	0.98543	874	0	-5.9429
SRMS	6	0.12415	0.32425	0.964196	6929	3	-7.0627	0.040987	0.041173	0.98543	875	0	-7.0627
PPIA	6	0.17656	0.40179	0.98191	8522	3	-7.0627	0.040987	0.041173	0.98543	876	0	-7.0627
ATP6V1E1	6	0.48586	0.72132	1	15076	3	-7.3733	0.040987	0.041173	0.98543	877	0	-7.3733
DEFB108B	6	0.66199	0.84542	1	17606	2	-6.8252	0.040987	0.041173	0.98543	878	0	-6.8252
RPL7	6	0.10281	0.28724	0.94747	6210	1	-4.7853	0.040987	0.041173	0.98543	879	0	-4.7853
LGALS4	6	0.010829	0.048287	0.736916	1237	5	-7.8624	0.040987	0.041173	0.98543	880	0	-7.8624
PABPC1L	6	0.010169	0.045642	0.731079	1166	3	-6.65	0.040987	0.041173	0.98543	881	0	-6.65
FAM86C1	6	0.061476	0.19166	0.899756	4319	2	-5.8947	0.040987	0.041173	0.98543	882	0	-5.8947
PTTG1	6	0.85584	0.92934	1	19594	2	-5.7657	0.040987	0.041173	0.98543	883	0	-5.7657
EFNA2	6	0.2935	0.55653	1	11658	4	-7.4925	0.040987	0.041173	0.98543	884	0	-7.4925
MCRS1	6	0.59909	0.8031	1	16685	3	-6.6941	0.040987	0.041173	0.98543	885	0	-6.6941
HOXD12	6	0.42135	0.67427	1	14048	3	-6.9367	0.040987	0.041173	0.98543	886	0	-6.9367
MIER2	6	0.14742	0.35943	0.974321	7643	4	-7.271	0.040987	0.041173	0.98543	887	0	-7.271
PDCD10	6	0.54471	0.7641	1	15891	3	-6.7407	0.040987	0.041173	0.98543	888	0	-6.7407
PM20D1	6	0.076883	0.22856	0.917287	5056	5	-7.7154	0.040987	0.041173	0.98543	889	0	-7.7154
TCF25	6	0.099363	0.27978	0.942967	6067	4	-8.0018	0.040987	0.041173	0.98543	890	0	-8.0018
OR2D3	6	0.017192	0.071753	0.784394	1759	4	-7.4181	0.040987	0.041173	0.98543	891	0	-7.4181
COMTD1	6	0.51433	0.74222	1	15486	2	-6.5245	0.040987	0.041173	0.98543	892	0	-6.5245
RPL36	6	0.97046	0.97393	1	20939	1	-3.9439	0.040987	0.041173	0.98543	893	0	-3.9439
TTC30B	6	0.52933	0.75307	1	15680	2	-5.7583	0.040987	0.041173	0.98543	894	0	-5.7583
TRIAP1	6	0.71265	0.86488	1	18088	1	-6.2917	0.040987	0.041173	0.98543	895	0	-6.2917
NSF	6	0.89046	0.9485	1	20040	1	-5.9631	0.040987	0.041173	0.98543	896	0	-5.9631
CNKSR1	6	0.098567	0.27793	0.94171	6034	3	-7.2767	0.040987	0.041173	0.98543	897	0	-7.2767
RPL8	6	0.82478	0.91365	1	19240	1	-3.1282	0.040987	0.041173	0.98543	898	0	-3.1282
PIN4	6	0.28574	0.5468	1	11470	3	-6.4344	0.040987	0.041173	0.98543	899	0	-6.4344
FSCN2	6	0.34946	0.62108	1	12928	1	-5.9455	0.040987	0.041173	0.98543	900	0	-5.9455
ACP5	6	0.28796	0.5496	1	11534	2	-6.4738	0.040987	0.041173	0.98543	901	0	-6.4738
RPL18	6	0.9356	0.95949	1	20450	1	-6.5714	0.040987	0.041173	0.98543	902	0	-6.5714
ELF5	6	0.17628	0.4014	0.98191	8510	2	-6.9494	0.040987	0.041173	0.98543	903	0	-6.9494
hsa-mir-3687	4	0.99589	0.99586	1	21571	0	-4.2637	0.04127	0.041244	0.98543	904	0	-4.2637
hsa-mir-939	4	0.38916	0.58877	1	13577	1	-5.0463	0.04127	0.041244	0.98543	905	0	-5.0463
hsa-mir-605	4	0.66479	0.79581	1	17629	1	-6.9381	0.04127	0.041244	0.98543	906	0	-6.9381
hsa-mir-6878	4	0.65915	0.7914	1	17571	1	-5.7731	0.04127	0.041244	0.98543	907	0	-5.7731
hsa-mir-3193	4	0.99043	0.99043	1	21397	0	-5.6043	0.04127	0.041244	0.98543	908	0	-5.6043
hsa-mir-5688	4	0.17162	0.34475	0.968466	8371	2	-6.7658	0.04127	0.041244	0.98543	909	0	-6.7658
hsa-mir-4271	4	0.7381	0.82969	1	18316	1	-6.2809	0.04127	0.041244	0.98543	910	0	-6.2809
hsa-mir-583	4	0.35089	0.56136	1	12949	2	-6.7789	0.04127	0.041244	0.98543	911	0	-6.7789
hsa-mir-650	4	0.68443	0.81125	1	17835	1	-5.5478	0.04127	0.041244	0.98543	912	0	-5.5478
hsa-mir-18b	4	0.12521	0.27565	0.940774	6960	3	-7.3845	0.04127	0.041244	0.98543	913	0	-7.3845
hsa-mir-548ak	1	0.95856	0.95872	1	20742	0	-4.1658	0.041445	0.041363	0.985528	914	0	-4.1658
TMEM8B	6	0.84181	0.92205	1	19428	2	-6.7	0.04218	0.042343	0.985528	915	0	-6.7
FKBP7	6	0.61272	0.81279	1	16894	2	-5.8766	0.042229	0.04239	0.985528	916	0	-5.8766
ZNF169	6	0.20272	0.43835	0.99063	9236	3	-5.8581	0.042277	0.042449	0.985528	917	0	-5.8581
BOLA3	6	0.43667	0.68542	1	14297	3	-6.8672	0.042326	0.042494	0.985528	918	0	-6.8672
SFXN4	6	0.2548	0.50764	0.999952	10677	3	-7.3851	0.042375	0.042544	0.985528	919	0	-7.3851
POLB	6	0.42913	0.67997	1	14185	3	-7.4603	0.042521	0.042703	0.985528	920	0	-7.4603
CYTH4	6	0.25814	0.51193	1	10756	3	-7.4243	0.042569	0.042749	0.985528	921	0	-7.4243
GCSAM	6	0.31955	0.58834	1	12278	2	-6.4671	0.042618	0.042798	0.985528	922	0	-6.4671
hsa-mir-4425	4	0.4922	0.66409	1	15167	2	-6.3578	0.043092	0.043036	0.985528	923	0	-6.3578
hsa-mir-4796	4	0.18621	0.36563	0.976837	8773	3	-7.6259	0.043206	0.043134	0.985528	924	0	-7.6259
hsa-mir-320c-1	4	0.68272	0.80992	1	17824	1	-4.6314	0.043499	0.043433	0.985528	925	0	-4.6314
LOC440243	2	0.53325	0.56697	1	15723	1	-4.8709	0.044116	0.044076	0.985528	926	0	-4.8709
RGPD1	4	0.92882	0.92914	1	20384	1	-5.9368	0.044409	0.044346	0.985528	927	0	-5.9368
TCP10	5	0.44619	0.67378	1	14449	2	-6.3774	0.044591	0.044576	0.985528	928	0	-6.3774
PAICS	5	0.38865	0.6189	1	13570	1	-4.8798	0.044591	0.044576	0.985528	929	0	-4.8798
FAM204A	6	0.90287	0.95114	1	20153	1	-5.6776	0.045217	0.045359	0.985528	930	0	-5.6776
FOXD4L1	6	0.36326	0.63131	1	13137	2	-6.8098	0.045217	0.045359	0.985528	931	0	-6.8098
RPS26	6	0.99946	0.99947	1	21746	0	-4.5495	0.045217	0.045359	0.985528	932	0	-4.5495
PTGES	6	0.19461	0.42712	0.98773	9023	3	-6.6464	0.045217	0.045359	0.985528	933	0	-6.6464
A3GALT2	6	0.69513	0.85799	1	17940	2	-6.9697	0.045217	0.045359	0.985528	934	0	-6.9697
RBM42	6	0.56778	0.78059	1	16203	2	-6.1071	0.045217	0.045359	0.985528	935	0	-6.1071
ABCE1	6	0.60194	0.80515	1	16733	3	-7.2717	0.045217	0.045359	0.985528	936	0	-7.2717
SAP18	6	0.6393	0.83143	1	17286	3	-6.3546	0.045217	0.045359	0.985528	937	0	-6.3546
KRTAP9-4	6	0.63624	0.8293	1	17234	2	-6.9279	0.045217	0.045359	0.985528	938	0	-6.9279
PSMD14	6	0.81103	0.90709	1	19088	2	-4.7641	0.045217	0.045359	0.985528	939	0	-4.7641
CSTA	6	0.76232	0.88525	1	18558	1	-6.6023	0.045217	0.045359	0.985528	940	0	-6.6023
WDR70	6	0.2038	0.43985	0.990874	9265	1	-5.95	0.045217	0.045359	0.985528	941	0	-5.95
SNRPA	6	0.6535	0.84143	1	17499	1	-5.4652	0.045217	0.045359	0.985528	942	0	-5.4652
ZMAT3	6	0.28784	0.54945	1	11527	4	-6.8609	0.045217	0.045359	0.985528	943	0	-6.8609
USP31	6	0.085499	0.24857	0.929039	5455	3	-6.9247	0.045217	0.045359	0.985528	944	0	-6.9247
EPHA6	6	0.10592	0.29404	0.950486	6350	2	-6.257	0.045217	0.045359	0.985528	945	0	-6.257
ZNF175	6	0.99865	0.99866	1	21699	0	-5.398	0.045217	0.045359	0.985528	946	0	-5.398
DNM3	6	0.072495	0.21823	0.914401	4830	2	-6.3777	0.045217	0.045359	0.985528	947	0	-6.3777
AAMDC	6	0.22794	0.47245	0.992693	9978	4	-7.433	0.045217	0.045359	0.985528	948	0	-7.433
APOL1	6	0.78477	0.89514	1	18807	2	-6.7594	0.045217	0.045359	0.985528	949	0	-6.7594
ABCA2	6	0.44855	0.69417	1	14493	2	-5.7758	0.045217	0.045359	0.985528	950	0	-5.7758
NUDC	6	0.14742	0.35943	0.974321	7642	2	-5.2453	0.045217	0.045359	0.985528	951	0	-5.2453
PCDHB15	6	0.78545	0.89542	1	18814	1	-5.9074	0.045217	0.045359	0.985528	952	0	-5.9074
IPMK	6	0.70118	0.86038	1	17986	2	-6.3118	0.045217	0.045359	0.985528	953	0	-6.3118
UGT2B4	6	0.105	0.29205	0.949118	6314	3	-6.8169	0.045217	0.045359	0.985528	954	0	-6.8169
PROKR1	6	0.37337	0.6388	1	13296	3	-6.0803	0.045217	0.045359	0.985528	955	0	-6.0803
NDST4	6	0.26045	0.51497	1	10816	3	-7.1341	0.045217	0.045359	0.985528	956	0	-7.1341
SEBOX	6	0.16358	0.38326	0.98191	8102	3	-7.6911	0.045217	0.045359	0.985528	957	0	-7.6911
CCDC6	6	0.636	0.82913	1	17232	2	-6.2909	0.045217	0.045359	0.985528	958	0	-6.2909
SRGAP3	6	0.98298	0.98316	1	21178	1	-6.1772	0.045217	0.045359	0.985528	959	0	-6.1772
TGFB1I1	6	0.55538	0.77174	1	16028	3	-7.342	0.045217	0.045359	0.985528	960	0	-7.342
GCLC	6	0.46768	0.70811	1	14766	2	-6.4808	0.045217	0.045359	0.985528	961	0	-6.4808
NRBP1	6	0.56964	0.78194	1	16233	2	-6.5312	0.045217	0.045359	0.985528	962	0	-6.5312
ATG3	6	0.31329	0.58075	1	12136	4	-7.0035	0.045217	0.045359	0.985528	963	0	-7.0035
BIK	6	0.34648	0.61879	1	12870	2	-6.2815	0.045217	0.045359	0.985528	964	0	-6.2815
CCAR1	6	0.92552	0.95661	1	20355	1	-5.3091	0.045217	0.045359	0.985528	965	0	-5.3091
MRPL44	6	0.97174	0.97474	1	20960	1	-6.7008	0.045217	0.045359	0.985528	966	0	-6.7008
CWF19L2	6	0.67263	0.84943	1	17713	1	-6.0171	0.045217	0.045359	0.985528	967	0	-6.0171
ALDH2	6	0.28946	0.5515	1	11563	4	-7.0365	0.045217	0.045359	0.985528	968	0	-7.0365
GCM1	6	0.33158	0.60263	1	12561	4	-7.5153	0.045217	0.045359	0.985528	969	0	-7.5153
ECM2	6	0.18198	0.40946	0.985548	8672	4	-7.5495	0.045217	0.045359	0.985528	970	0	-7.5495
MFN2	6	0.9724	0.97513	1	20968	1	-6.3929	0.045217	0.045359	0.985528	971	0	-6.3929
UBQLN3	6	0.0029018	0.01426	0.656617	384	4	-8.2424	0.045217	0.045359	0.985528	972	0	-8.2424
PCED1B	6	0.26457	0.52022	1	10924	4	-7.609	0.045217	0.045359	0.985528	973	0	-7.609
ZNF627	6	0.35948	0.62847	1	13091	3	-6.718	0.045217	0.045359	0.985528	974	0	-6.718
RASGEF1A	6	0.61818	0.81668	1	16982	3	-7.1894	0.045217	0.045359	0.985528	975	0	-7.1894
TNXB	6	0.59213	0.79817	1	16570	3	-7.1039	0.045217	0.045359	0.985528	976	0	-7.1039
PRMT5	6	0.040943	0.13905	0.859758	3232	2	-5.8596	0.045217	0.045359	0.985528	977	0	-5.8596
MCAT	6	0.38105	0.64457	1	13430	2	-6.1765	0.045217	0.045359	0.985528	978	0	-6.1765
COL5A1	6	0.6902	0.85613	1	17895	1	-5.3603	0.045217	0.045359	0.985528	979	0	-5.3603
ATP2A2	6	0.76868	0.88803	1	18626	2	-6.1409	0.045217	0.045359	0.985528	980	0	-6.1409
NCAPH2	6	0.67744	0.85121	1	17766	2	-7.1046	0.045217	0.045359	0.985528	981	0	-7.1046
GP5	6	0.0047459	0.022552	0.682561	608	4	-8.5649	0.045217	0.045359	0.985528	982	0	-8.5649
TMEM121	6	0.17487	0.39942	0.98191	8467	3	-7.4158	0.045217	0.045359	0.985528	983	0	-7.4158
FBXL15	6	0.2723	0.52998	1	11122	3	-6.0989	0.045217	0.045359	0.985528	984	0	-6.0989
HYDIN	6	0.24444	0.49407	0.996784	10409	2	-5.8877	0.045217	0.045359	0.985528	985	0	-5.8877
CALB2	6	0.96896	0.97306	1	20910	1	-6.3693	0.045217	0.045359	0.985528	986	0	-6.3693
CYB5R3	6	0.99391	0.99394	1	21508	0	-6.4116	0.045217	0.045359	0.985528	987	0	-6.4116
ZNF428	6	0.36724	0.6343	1	13202	3	-7.231	0.045217	0.045359	0.985528	988	0	-7.231
FAM117A	6	0.12353	0.3233	0.964196	6909	2	-6.2998	0.045217	0.045359	0.985528	989	0	-6.2998
TSPAN33	6	0.10076	0.2828	0.944452	6127	3	-7.6928	0.045217	0.045359	0.985528	990	0	-7.6928
ENDOD1	6	0.85238	0.92751	1	19549	2	-6.6059	0.045217	0.045359	0.985528	991	0	-6.6059
KATNAL2	6	0.092413	0.26421	0.93655	5773	4	-7.9526	0.045217	0.045359	0.985528	992	0	-7.9526
FLG2	6	0.74325	0.87716	1	18365	2	-6.716	0.045217	0.045359	0.985528	993	0	-6.716
SFSWAP	6	0.90197	0.95094	1	20147	1	-5.737	0.045217	0.045359	0.985528	994	0	-5.737
PIGT	6	0.066809	0.20461	0.906343	4569	4	-7.4955	0.045217	0.045359	0.985528	995	0	-7.4955
CRIP3	6	0.80015	0.90199	1	18968	2	-6.6546	0.045217	0.045359	0.985528	996	0	-6.6546
CRNKL1	6	0.90925	0.95257	1	20201	1	-6.4763	0.045217	0.045359	0.985528	997	0	-6.4763
C8orf59	6	0.56053	0.77536	1	16100	2	-6.5524	0.045217	0.045359	0.985528	998	0	-6.5524
MASTL	6	0.26028	0.51473	1	10813	1	-6.1645	0.045217	0.045359	0.985528	999	0	-6.1645
CNGB1	6	0.63846	0.83086	1	17272	2	-6.8606	0.045217	0.045359	0.985528	1000	0	-6.8606
BARHL2	6	0.71233	0.86475	1	18087	2	-6.537	0.045217	0.045359	0.985528	1001	0	-6.537
WASH1	6	0.80304	0.9033	1	19001	1	-6.4351	0.045217	0.045359	0.985528	1002	0	-6.4351
HOXC4	6	0.98807	0.98812	1	21320	0	-6.1919	0.045217	0.045359	0.985528	1003	0	-6.1919
FAM120B	6	0.036425	0.12683	0.851371	2975	3	-7.0925	0.045217	0.045359	0.985528	1004	0	-7.0925
hsa-mir-3133	3	0.36729	0.52197	1	13204	1	-3.43	0.046244	0.046181	0.995299	1005	0	-3.43
SGCD	5	0.23362	0.46095	0.990983	10129	2	-5.6419	0.046817	0.046815	0.995299	1006	0	-5.6419
RBM14	4	0.84917	0.87569	1	19514	1	-5.591	0.046876	0.046751	0.995299	1007	0	-5.591
hsa-mir-6719	4	0.694	0.81565	1	17924	1	-6.1409	0.046876	0.046751	0.995299	1008	0	-6.1409
hsa-mir-6851	4	0.93547	0.93532	1	20449	1	-4.64	0.046876	0.046751	0.995299	1009	0	-4.64
hsa-mir-4467	4	0.99805	0.99805	1	21667	0	-4.2167	0.046876	0.046751	0.995299	1010	0	-4.2167
hsa-mir-564	4	0.99782	0.99782	1	21651	0	-5.2528	0.046876	0.046751	0.995299	1011	0	-5.2528
hsa-mir-1237	4	0.99392	0.99394	1	21512	0	-5.173	0.046876	0.046751	0.995299	1012	0	-5.173
hsa-mir-484	4	0.25222	0.45643	0.990924	10598	1	-6.1489	0.046876	0.046751	0.995299	1013	0	-6.1489
hsa-mir-6829	4	0.05053	0.14595	0.864644	3754	2	-6.798	0.046876	0.046751	0.995299	1014	0	-6.798
hsa-mir-9-2	4	0.92145	0.92267	1	20314	1	-6.7245	0.046876	0.046751	0.995299	1015	0	-6.7245
hsa-mir-548q	4	0.9996	0.99959	1	21754	0	-4.0559	0.046876	0.046751	0.995299	1016	0	-4.0559
FAM13C	6	0.031507	0.11332	0.82976	2688	3	-6.6897	0.047761	0.047859	0.995299	1017	0	-6.6897
C7orf29	6	0.17439	0.39874	0.98191	8452	4	-7.212	0.04781	0.047913	0.995299	1018	0	-7.212
UHRF1	6	0.50343	0.7342	1	15327	2	-6.2649	0.047858	0.047965	0.995299	1019	0	-6.2649
PFAS	6	0.19456	0.42705	0.98773	9019	4	-7.6804	0.047907	0.048013	0.995299	1020	0	-7.6804
RPL15	6	0.99954	0.99955	1	21748	0	-5.488	0.048003	0.048114	0.995299	1021	0	-5.488
ATP6V0C	5	0.78154	0.88126	1	18767	1	-5.0978	0.04803	0.048045	0.995299	1022	0	-5.0978
NARF	6	0.36609	0.63344	1	13183	3	-6.8299	0.048052	0.048158	0.995299	1023	0	-6.8299
ATP5E	4	0.13283	0.28717	0.94747	7207	1	-6.0939	0.048594	0.048463	0.995299	1024	0	-6.0939
hsa-mir-4711	4	0.28422	0.49825	0.997863	11434	3	-6.6994	0.048885	0.048764	0.995299	1025	0	-6.6994
hsa-mir-6079	4	0.99536	0.99533	1	21552	0	-4.6189	0.049047	0.048929	0.995299	1026	0	-4.6189
C1orf141	6	0.87132	0.93768	1	19791	1	-6.0375	0.049285	0.049381	0.995299	1027	0	-6.0375
GPR157	6	0.48586	0.72132	1	15079	3	-7.1166	0.049285	0.049381	0.995299	1028	0	-7.1166
ZNF737	6	0.1018	0.28498	0.946242	6167	4	-7.1469	0.049285	0.049381	0.995299	1029	0	-7.1469
ABR	6	0.39654	0.65603	1	13682	2	-6.1764	0.049285	0.049381	0.995299	1030	0	-6.1764
SPDYE4	6	0.71084	0.86416	1	18075	2	-6.4041	0.049285	0.049381	0.995299	1031	0	-6.4041
MYOCD	6	0.037201	0.12894	0.85368	3015	4	-7.8797	0.049285	0.049381	0.995299	1032	0	-7.8797
SI	6	0.58247	0.79116	1	16439	2	-5.9767	0.049285	0.049381	0.995299	1033	0	-5.9767
ZNF519	6	0.54484	0.76418	1	15898	2	-5.5051	0.049285	0.049381	0.995299	1034	0	-5.5051
TFAP4	6	0.35564	0.62562	1	13042	3	-7.1223	0.049285	0.049381	0.995299	1035	0	-7.1223
HIST1H2BD	6	0.33133	0.60233	1	12550	2	-6.9075	0.049285	0.049381	0.995299	1036	0	-6.9075
C16orf70	6	0.45388	0.69811	1	14566	3	-7.3504	0.049285	0.049381	0.995299	1037	0	-7.3504
RDX	6	0.38942	0.65084	1	13583	1	-6.3252	0.049285	0.049381	0.995299	1038	0	-6.3252
POGLUT1	6	0.093944	0.26761	0.938543	5830	5	-7.8883	0.049285	0.049381	0.995299	1039	0	-7.8883
AEN	6	0.25745	0.51104	1	10740	3	-6.4775	0.049285	0.049381	0.995299	1040	0	-6.4775
LNX1	6	0.2133	0.4528	0.990924	9547	2	-6.6354	0.049285	0.049381	0.995299	1041	0	-6.6354
HAGHL	6	0.28494	0.54578	1	11448	3	-6.4785	0.049285	0.049381	0.995299	1042	0	-6.4785
TCFL5	6	0.47694	0.71488	1	14922	3	-6.1331	0.049285	0.049381	0.995299	1043	0	-6.1331
ANO7	6	0.095334	0.27077	0.940774	5885	3	-6.6808	0.049285	0.049381	0.995299	1044	0	-6.6808
STARD7	6	0.93398	0.959	1	20438	1	-5.1621	0.049285	0.049381	0.995299	1045	0	-5.1621
MRPL24	6	0.23683	0.48416	0.996741	10203	3	-6.8705	0.049285	0.049381	0.995299	1046	0	-6.8705
KPNA6	6	0.91437	0.95379	1	20245	1	-6.8501	0.049285	0.049381	0.995299	1047	0	-6.8501
MRPL48	6	0.99481	0.99485	1	21536	0	-5.8319	0.049285	0.049381	0.995299	1048	0	-5.8319
WISP3	6	0.26644	0.52258	1	10982	4	-7.541	0.049285	0.049381	0.995299	1049	0	-7.541
TUBGCP4	6	0.99848	0.9985	1	21685	0	-4.5314	0.049285	0.049381	0.995299	1050	0	-4.5314
C8G	6	0.01126	0.050042	0.739047	1273	3	-6.9906	0.049285	0.049381	0.995299	1051	0	-6.9906
VPS37B	6	0.28723	0.54867	1	11511	4	-7.5146	0.049285	0.049381	0.995299	1052	0	-7.5146
CHRNB1	6	0.00355	0.017223	0.658941	471	3	-7.4195	0.049285	0.049381	0.995299	1053	0	-7.4195
LSM6	6	0.087803	0.25374	0.932844	5560	2	-5.0586	0.049285	0.049381	0.995299	1054	0	-5.0586
ARMC10	6	0.26024	0.51468	1	10811	4	-7.5315	0.049285	0.049381	0.995299	1055	0	-7.5315
RPS19	6	0.76648	0.88703	1	18595	2	-4.9124	0.049285	0.049381	0.995299	1056	0	-4.9124
FAM217A	6	0.0061618	0.028791	0.695509	774	3	-7.211	0.049285	0.049381	0.995299	1057	0	-7.211
ENY2	6	0.7012	0.86039	1	17989	2	-6.3375	0.049285	0.049381	0.995299	1058	0	-6.3375
EME2	6	0.21447	0.45438	0.990924	9578	4	-7.7261	0.049285	0.049381	0.995299	1059	0	-7.7261
ACTR2	6	0.99091	0.99092	1	21418	0	-6.4187	0.049285	0.049381	0.995299	1060	0	-6.4187
GLTSCR2	6	0.9623	0.9696	1	20807	1	-5.7778	0.049285	0.049381	0.995299	1061	0	-5.7778
TTC29	6	0.16597	0.3867	0.98191	8184	4	-7.8099	0.049285	0.049381	0.995299	1062	0	-7.8099
RAD23B	6	0.61023	0.811	1	16862	3	-6.5324	0.049285	0.049381	0.995299	1063	0	-6.5324
GATA2	6	0.88375	0.9446	1	19953	2	-6.588	0.049285	0.049381	0.995299	1064	0	-6.588
RPSA	6	0.98848	0.98855	1	21329	0	-5.3865	0.049285	0.049381	0.995299	1065	0	-5.3865
RASGEF1B	6	0.069341	0.21071	0.909027	4687	4	-8.0345	0.049285	0.049381	0.995299	1066	0	-8.0345
ELL	6	0.66764	0.84756	1	17660	2	-5.1782	0.049285	0.049381	0.995299	1067	0	-5.1782
HES5	6	0.010082	0.045278	0.731079	1158	5	-7.9877	0.049285	0.049381	0.995299	1068	0	-7.9877
NPB	6	0.39814	0.65722	1	13705	3	-6.9183	0.049285	0.049381	0.995299	1069	0	-6.9183
LENG1	6	0.68991	0.85602	1	17887	2	-6.9108	0.049285	0.049381	0.995299	1070	0	-6.9108
CBLL1	6	0.92997	0.95782	1	20396	1	-4.4992	0.049285	0.049381	0.995299	1071	0	-4.4992
hsa-mir-7705	2	0.77475	0.77454	1	18686	0	-5.1146	0.049491	0.049419	0.995299	1072	0	-5.1146
NonTargetingControlGuideForHuman_0410	1	0.94979	0.94999	1	20635	0	-4.393	0.050207	0.050291	0.995299	1073	0	-4.393
hsa-mir-486-2	3	0.41219	0.56726	1	13915	2	-7.4789	0.050318	0.050374	0.995299	1074	0	-7.4789
RABGGTA	5	0.6916	0.82646	1	17905	1	-6.2394	0.051318	0.051333	0.995299	1075	0	-6.2394
WTAP	5	0.11701	0.28822	0.948468	6699	2	-6.7184	0.051318	0.051333	0.995299	1076	0	-6.7184
TOP3A	5	0.33285	0.56373	1	12587	3	-7.4011	0.051318	0.051333	0.995299	1077	0	-7.4011
hsa-mir-5579	4	0.52945	0.69187	1	15683	1	-5.8682	0.052297	0.052236	0.995299	1078	0	-5.8682
hsa-mir-4530	4	0.8959	0.90329	1	20091	1	-5.4759	0.052297	0.052236	0.995299	1079	0	-5.4759
hsa-mir-7162	4	0.93772	0.93754	1	20474	0	-5.7942	0.052297	0.052236	0.995299	1080	0	-5.7942
hsa-mir-4484	4	0.88834	0.8983	1	20014	1	-5.6823	0.052297	0.052236	0.995299	1081	0	-5.6823
MLL2	4	0.909	0.91267	1	20200	1	-6.7522	0.052297	0.052236	0.995299	1082	0	-6.7522
hsa-mir-1289-1	4	0.63921	0.77578	1	17282	1	-4.3449	0.052297	0.052236	0.995299	1083	0	-4.3449
hsa-mir-3674	4	0.10543	0.24497	0.92708	6334	2	-7.2243	0.052297	0.052236	0.995299	1084	0	-7.2243
hsa-mir-548w	4	0.99695	0.99696	1	21611	0	-4.7298	0.052297	0.052236	0.995299	1085	0	-4.7298
FLJ27352	4	0.55711	0.71255	1	16049	1	-6.8248	0.052297	0.052236	0.995299	1086	0	-6.8248
hsa-mir-191	4	0.32002	0.53927	1	12282	1	-5.2868	0.052297	0.052236	0.995299	1087	0	-5.2868
OSBPL9	4	0.94451	0.94434	1	20561	0	-6.026	0.052297	0.052236	0.995299	1088	0	-6.026
SLC24A6	4	0.043625	0.12835	0.853387	3374	3	-7.8628	0.052297	0.052236	0.995299	1089	0	-7.8628
hsa-mir-1302-8	4	0.96467	0.9646	1	20846	0	-5.786	0.052297	0.052236	0.995299	1090	0	-5.786
hsa-mir-4430	4	0.97728	0.97738	1	21055	0	-5.0116	0.052297	0.052236	0.995299	1091	0	-5.0116
ISY1-RAB43	2	0.99732	0.99727	1	21624	0	-4.015	0.052635	0.05255	0.995299	1092	0	-4.015
SPDYE2L	2	0.49346	0.53842	1	15184	1	-5.7841	0.052635	0.05255	0.995299	1093	0	-5.7841
GPATCH2L	6	0.59126	0.79755	1	16553	3	-7.061	0.053267	0.053383	0.995299	1094	0	-7.061
CLDN16	6	0.13707	0.34399	0.968466	7336	4	-7.6858	0.053267	0.053383	0.995299	1095	0	-7.6858
SLC17A6	6	0.17148	0.3946	0.98191	8358	4	-7.4381	0.053267	0.053383	0.995299	1096	0	-7.4381
SLC25A48	6	0.15532	0.37112	0.979851	7865	3	-6.7419	0.053267	0.053383	0.995299	1097	0	-6.7419
SLITRK2	6	0.3188	0.58742	1	12267	3	-7.5286	0.053267	0.053383	0.995299	1098	0	-7.5286
TMEM17	6	0.93827	0.96037	1	20486	1	-6.9206	0.053267	0.053383	0.995299	1099	0	-6.9206
VWA9	6	0.85347	0.9281	1	19567	1	-7.2309	0.053267	0.053383	0.995299	1100	0	-7.2309
WNT5B	6	0.06218	0.19343	0.9005	4348	4	-8.0687	0.053267	0.053383	0.995299	1101	0	-8.0687
WNT7B	6	0.024255	0.092728	0.815588	2222	5	-8.2477	0.053267	0.053383	0.995299	1102	0	-8.2477
C9orf173	6	0.9405	0.96108	1	20514	1	-5.2036	0.053267	0.053383	0.995299	1103	0	-5.2036
KRT16	6	0.82834	0.9154	1	19274	1	-5.2301	0.053267	0.053383	0.995299	1104	0	-5.2301
IMPDH1	6	0.57898	0.78863	1	16384	3	-7.0811	0.053267	0.053383	0.995299	1105	0	-7.0811
QARS	6	0.1586	0.37593	0.981508	7962	2	-6.5392	0.053267	0.053383	0.995299	1106	0	-6.5392
TSPAN6	6	0.41195	0.66737	1	13913	3	-7.0417	0.053267	0.053383	0.995299	1107	0	-7.0417
XRCC2	6	0.60791	0.80936	1	16820	1	-5.7998	0.053267	0.053383	0.995299	1108	0	-5.7998
OR1N2	6	0.16862	0.39048	0.98191	8271	2	-7.0212	0.053267	0.053383	0.995299	1109	0	-7.0212
ZIK1	6	0.045362	0.15069	0.870031	3468	2	-6.8613	0.053267	0.053383	0.995299	1110	0	-6.8613
CYP2C19	6	0.16085	0.37927	0.98191	8023	4	-7.6589	0.053267	0.053383	0.995299	1111	0	-7.6589
C17orf82	6	0.2049	0.44135	0.990924	9297	3	-6.8306	0.053267	0.053383	0.995299	1112	0	-6.8306
PSMC3	6	0.75595	0.88252	1	18491	2	-6.8903	0.053267	0.053383	0.995299	1113	0	-6.8903
NTNG1	6	0.2243	0.46754	0.992415	9870	3	-7.5217	0.053267	0.053383	0.995299	1114	0	-7.5217
LPGAT1	6	0.081352	0.23898	0.92194	5266	3	-6.8105	0.053267	0.053383	0.995299	1115	0	-6.8105
AKIRIN1	6	0.55732	0.77311	1	16053	2	-6.1221	0.053267	0.053383	0.995299	1116	0	-6.1221
ECHDC3	6	0.35922	0.62826	1	13086	3	-7.5085	0.053267	0.053383	0.995299	1117	0	-7.5085
AMPD3	6	0.17253	0.39608	0.98191	8396	4	-7.5813	0.053267	0.053383	0.995299	1118	0	-7.5813
SPATA32	6	0.10863	0.29984	0.954772	6453	3	-7.5353	0.053267	0.053383	0.995299	1119	0	-7.5353
RPGRIP1	6	0.94308	0.96194	1	20550	1	-6.7087	0.053267	0.053383	0.995299	1120	0	-6.7087
RNPS1	6	0.30714	0.57331	1	11992	2	-4.8672	0.053267	0.053383	0.995299	1121	0	-4.8672
RPH3A	6	0.18319	0.41115	0.986157	8698	2	-6.9226	0.053267	0.053383	0.995299	1122	0	-6.9226
SYS1	6	0.18095	0.40799	0.984687	8648	4	-6.9222	0.053267	0.053383	0.995299	1123	0	-6.9222
SNX22	6	0.24431	0.4939	0.996784	10404	1	-5.4562	0.053267	0.053383	0.995299	1124	0	-5.4562
TTLL9	6	0.79594	0.90008	1	18918	2	-4.4677	0.053267	0.053383	0.995299	1125	0	-4.4677
YTHDC1	6	0.28737	0.54887	1	11518	2	-6.3313	0.053267	0.053383	0.995299	1126	0	-6.3313
CENPC1	6	0.17988	0.40649	0.983465	8623	1	-6.7307	0.053267	0.053383	0.995299	1127	0	-6.7307
PET117	6	0.24079	0.48933	0.996741	10309	3	-7.0229	0.053267	0.053383	0.995299	1128	0	-7.0229
BAP1	6	0.24519	0.49507	0.996784	10431	3	-7.2043	0.053267	0.053383	0.995299	1129	0	-7.2043
ABCB7	6	0.98426	0.98439	1	21211	1	-6.4335	0.053267	0.053383	0.995299	1130	0	-6.4335
IFI30	6	0.31509	0.58292	1	12168	3	-6.986	0.053267	0.053383	0.995299	1131	0	-6.986
C4orf36	6	0.3854	0.64781	1	13522	2	-5.779	0.053267	0.053383	0.995299	1132	0	-5.779
WDR24	6	0.4583	0.70131	1	14622	3	-6.9775	0.053267	0.053383	0.995299	1133	0	-6.9775
KLHL18	6	0.39211	0.65283	1	13614	3	-7.1901	0.053267	0.053383	0.995299	1134	0	-7.1901
KRTAP10-4	6	0.66092	0.84503	1	17582	2	-7.042	0.053267	0.053383	0.995299	1135	0	-7.042
TBCD	6	0.54983	0.76775	1	15955	3	-6.7283	0.053267	0.053383	0.995299	1136	0	-6.7283
GJA9	6	0.010769	0.048049	0.736916	1229	4	-7.4271	0.053267	0.053383	0.995299	1137	0	-7.4271
RNMT	6	0.21757	0.45848	0.990924	9681	1	-6.5066	0.053267	0.053383	0.995299	1138	0	-6.5066
NFX1	6	0.017164	0.071677	0.784394	1757	3	-7.631	0.053267	0.053383	0.995299	1139	0	-7.631
ECHDC2	6	0.45274	0.69729	1	14553	2	-6.4753	0.053267	0.053383	0.995299	1140	0	-6.4753
ZC3H3	6	0.83886	0.92061	1	19393	2	-5.9691	0.053267	0.053383	0.995299	1141	0	-5.9691
NOVA1	6	0.051015	0.16535	0.880079	3775	4	-8.1757	0.053267	0.053383	0.995299	1142	0	-8.1757
MYT1	6	0.0088993	0.040379	0.722627	1035	3	-7.7982	0.053267	0.053383	0.995299	1143	0	-7.7982
ZNF267	6	0.85161	0.92711	1	19539	1	-6.3759	0.053267	0.053383	0.995299	1144	0	-6.3759
DNAJC9	6	0.22017	0.46192	0.991176	9771	3	-7.3966	0.053267	0.053383	0.995299	1145	0	-7.3966
MUM1	6	0.57976	0.7892	1	16396	3	-7.2106	0.053267	0.053383	0.995299	1146	0	-7.2106
POLI	6	0.25644	0.50973	1	10712	3	-6.8892	0.053267	0.053383	0.995299	1147	0	-6.8892
PMPCB	6	0.86968	0.93676	1	19763	1	-6.2732	0.053267	0.053383	0.995299	1148	0	-6.2732
PSMD11	6	0.1117	0.3051	0.956906	6556	4	-7.8102	0.053267	0.053383	0.995299	1149	0	-7.8102
CC2D2A	6	0.99073	0.99075	1	21409	0	-5.06	0.053267	0.053383	0.995299	1150	0	-5.06
UBA1	6	0.9966	0.99665	1	21598	0	-5.9587	0.053267	0.053383	0.995299	1151	0	-5.9587
CLDND1	6	0.77885	0.8925	1	18750	2	-6.7565	0.053267	0.053383	0.995299	1152	0	-6.7565
PACSIN2	6	0.54231	0.76237	1	15853	2	-5.888	0.053267	0.053383	0.995299	1153	0	-5.888
LOC100507462	6	0.17654	0.40175	0.98191	8519	1	-6.2461	0.053267	0.053383	0.995299	1154	0	-6.2461
LRR1	6	0.46351	0.70506	1	14701	3	-6.3207	0.053267	0.053383	0.995299	1155	0	-6.3207
ZFP57	6	0.83136	0.91688	1	19312	1	-6.6453	0.053267	0.053383	0.995299	1156	0	-6.6453
CDR2L	6	0.10662	0.29557	0.95107	6380	2	-6.8137	0.053267	0.053383	0.995299	1157	0	-6.8137
IFIT5	6	0.02377	0.091344	0.81248	2193	5	-8.3516	0.053267	0.053383	0.995299	1158	0	-8.3516
LRRC27	6	0.10445	0.29085	0.948499	6280	5	-7.7581	0.053267	0.053383	0.995299	1159	0	-7.7581
DDX47	6	0.34932	0.62098	1	12926	2	-6.3698	0.053267	0.053383	0.995299	1160	0	-6.3698
FAM168A	6	0.075735	0.22592	0.916795	4995	3	-7.0184	0.053267	0.053383	0.995299	1161	0	-7.0184
DNAJA4	6	0.83988	0.92111	1	19404	2	-5.3625	0.053267	0.053383	0.995299	1162	0	-5.3625
GEMIN2	6	0.47357	0.71238	1	14864	2	-5.8329	0.053267	0.053383	0.995299	1163	0	-5.8329
SNIP1	6	0.4792	0.7165	1	14956	3	-5.9685	0.053267	0.053383	0.995299	1164	0	-5.9685
RGS20	6	0.74262	0.8769	1	18356	2	-5.7259	0.053267	0.053383	0.995299	1165	0	-5.7259
DDX59	6	0.98906	0.98911	1	21347	0	-4.1682	0.053267	0.053383	0.995299	1166	0	-4.1682
EIF4G3	6	0.14197	0.35136	0.9715	7484	4	-7.7863	0.053267	0.053383	0.995299	1167	0	-7.7863
HEY2	6	0.65391	0.84171	1	17504	2	-5.6841	0.053267	0.053383	0.995299	1168	0	-5.6841
SEC61G	6	0.90387	0.95135	1	20163	1	-4.7611	0.053267	0.053383	0.995299	1169	0	-4.7611
EFHB	6	0.59454	0.7999	1	16601	1	-6.537	0.053267	0.053383	0.995299	1170	0	-6.537
KIAA0317	5	0.78343	0.88248	1	18785	2	-5.9737	0.053572	0.053603	0.997261	1171	0	-5.9737
hsa-mir-548f-4	2	0.93921	0.93929	1	20496	0	-4.9833	0.054655	0.054576	0.997261	1172	0	-4.9833
hsa-mir-5089	4	0.89749	0.90438	1	20108	1	-5.8871	0.055731	0.055622	0.997261	1173	0	-5.8871
hsa-mir-6861	4	0.60535	0.74971	1	16782	2	-6.7362	0.055731	0.055622	0.997261	1174	0	-6.7362
hsa-mir-3978	4	0.29693	0.51429	1	11737	2	-7.1836	0.055731	0.055622	0.997261	1175	0	-7.1836
ZNF626	4	0.46397	0.64317	1	14707	1	-6.7496	0.055731	0.055622	0.997261	1176	0	-6.7496
hsa-mir-6893	4	0.9954	0.99537	1	21557	0	-4.9435	0.055731	0.055622	0.997261	1177	0	-4.9435
hsa-mir-196a-1	4	0.27076	0.4808	0.995551	11084	2	-7.4395	0.055731	0.055622	0.997261	1178	0	-7.4395
hsa-mir-6128	4	0.88536	0.89637	1	19972	1	-6.6759	0.055731	0.055622	0.997261	1179	0	-6.6759
hsa-mir-4666a	4	0.12858	0.28077	0.943868	7065	3	-7.5584	0.055731	0.055622	0.997261	1180	0	-7.5584
hsa-mir-365a	4	0.88389	0.89544	1	19958	1	-4.5426	0.055731	0.055622	0.997261	1181	0	-4.5426
hsa-mir-615	4	0.24922	0.45245	0.990924	10521	1	-4.6722	0.055731	0.055622	0.997261	1182	0	-4.6722
hsa-mir-548an	4	0.43266	0.62027	1	14237	2	-5.8583	0.055731	0.055622	0.997261	1183	0	-5.8583
hsa-mir-1268a	4	0.95207	0.95192	1	20657	0	-5.3524	0.055731	0.055622	0.997261	1184	0	-5.3524
hsa-mir-4668	4	0.97728	0.97738	1	21056	0	-5.9815	0.055731	0.055622	0.997261	1185	0	-5.9815
hsa-mir-1284	4	0.98622	0.98621	1	21267	0	-5.4793	0.055731	0.055622	0.997261	1186	0	-5.4793
hsa-mir-3178	4	0.65754	0.79016	1	17549	1	-6.4786	0.055731	0.055622	0.997261	1187	0	-6.4786
hsa-mir-3908	4	0.86039	0.88164	1	19642	1	-6.004	0.055731	0.055622	0.997261	1188	0	-6.004
hsa-mir-8088	4	0.99876	0.99875	1	21705	0	-5.0688	0.055731	0.055622	0.997261	1189	0	-5.0688
hsa-mir-1305	4	0.99807	0.99808	1	21668	0	-4.6286	0.055731	0.055622	0.997261	1190	0	-4.6286
MAX	6	0.86597	0.93475	1	19701	2	-7.0354	0.055962	0.056062	0.997261	1191	0	-7.0354
TIMM10	6	0.9936	0.99365	1	21495	0	-5.7758	0.05601	0.056113	0.997261	1192	0	-5.7758
LPIN2	6	0.48029	0.71727	1	14976	3	-6.5165	0.056058	0.056155	0.997261	1193	0	-6.5165
SCYL3	6	0.17205	0.3954	0.98191	8380	3	-6.6513	0.056106	0.056203	0.997261	1194	0	-6.6513
BRD4	6	0.15811	0.37523	0.981368	7936	3	-6.522	0.056154	0.056252	0.997261	1195	0	-6.522
ITGAV	6	0.055077	0.17571	0.889346	3973	2	-6.7262	0.056203	0.056299	0.997261	1196	0	-6.7262
C2orf50	6	0.38212	0.64533	1	13451	3	-7.2352	0.057355	0.057446	0.997261	1197	0	-7.2352
TBL3	6	0.81191	0.9075	1	19098	2	-6.4438	0.057355	0.057446	0.997261	1198	0	-6.4438
GDF10	6	0.80331	0.90342	1	19003	1	-6.7372	0.057355	0.057446	0.997261	1199	0	-6.7372
RRAGB	6	0.35363	0.62414	1	13005	3	-7.4133	0.057355	0.057446	0.997261	1200	0	-7.4133
GPN2	6	0.7635	0.88574	1	18567	2	-5.3854	0.057355	0.057446	0.997261	1201	0	-5.3854
ZFAND1	6	0.14644	0.35797	0.973603	7618	3	-7.3438	0.057355	0.057446	0.997261	1202	0	-7.3438
HECTD2	6	0.21124	0.44996	0.990924	9482	1	-5.1359	0.057355	0.057446	0.997261	1203	0	-5.1359
DDX49	6	0.6533	0.84129	1	17493	3	-5.8041	0.057355	0.057446	0.997261	1204	0	-5.8041
PPFIBP1	6	0.75206	0.88086	1	18447	2	-5.3138	0.057355	0.057446	0.997261	1205	0	-5.3138
NDUFB4	6	0.98209	0.98238	1	21157	1	-6.2042	0.057355	0.057446	0.997261	1206	0	-6.2042
CDC27	6	0.74602	0.87833	1	18396	1	-7.024	0.057355	0.057446	0.997261	1207	0	-7.024
ORC4	6	0.99683	0.99689	1	21605	0	-6.0608	0.057355	0.057446	0.997261	1208	0	-6.0608
EPHB2	6	0.32679	0.59699	1	12450	2	-6.6281	0.057355	0.057446	0.997261	1209	0	-6.6281
USP10	6	0.30896	0.57551	1	12027	4	-7.2458	0.057355	0.057446	0.997261	1210	0	-7.2458
PLBD1	6	0.55756	0.77328	1	16056	3	-7.2761	0.057355	0.057446	0.997261	1211	0	-7.2761
C3orf20	6	0.0011746	0.0060155	0.566191	179	5	-8.3667	0.057355	0.057446	0.997261	1212	0	-8.3667
RIMKLB	6	0.6793	0.85194	1	17786	2	-5.9463	0.057355	0.057446	0.997261	1213	0	-5.9463
MAPKAP1	6	0.83751	0.91993	1	19377	2	-6.7223	0.057355	0.057446	0.997261	1214	0	-6.7223
PCID2	6	0.093397	0.2664	0.938543	5803	3	-6.8288	0.057355	0.057446	0.997261	1215	0	-6.8288
EIF1AX	6	0.99757	0.9976	1	21632	0	-4.924	0.057355	0.057446	0.997261	1216	0	-4.924
POLRMT	6	0.99868	0.99869	1	21703	0	-5.3167	0.057355	0.057446	0.997261	1217	0	-5.3167
PNKP	6	0.97941	0.9801	1	21096	1	-6.1583	0.057355	0.057446	0.997261	1218	0	-6.1583
HOXB8	6	0.093487	0.2666	0.938543	5806	4	-7.8136	0.057355	0.057446	0.997261	1219	0	-7.8136
MECR	6	0.57293	0.78429	1	16281	3	-6.1343	0.057355	0.057446	0.997261	1220	0	-6.1343
FGD2	6	0.001803	0.0090556	0.58967	267	5	-8.5256	0.057355	0.057446	0.997261	1221	0	-8.5256
TIMM22	6	0.37571	0.64055	1	13336	1	-5.4036	0.057355	0.057446	0.997261	1222	0	-5.4036
CYP3A43	6	0.77476	0.89069	1	18691	2	-6.5018	0.057355	0.057446	0.997261	1223	0	-6.5018
EMC1	6	0.87227	0.93819	1	19809	1	-5.2228	0.057355	0.057446	0.997261	1224	0	-5.2228
MACROD2	6	0.23949	0.48763	0.996741	10269	4	-7.0758	0.057355	0.057446	0.997261	1225	0	-7.0758
RPS27	6	0.21031	0.4487	0.990924	9454	2	-6.3004	0.057355	0.057446	0.997261	1226	0	-6.3004
FAM227B	6	0.99259	0.99261	1	21456	0	-5.7249	0.057355	0.057446	0.997261	1227	0	-5.7249
CENPT	6	0.78915	0.89707	1	18852	2	-6.5105	0.057355	0.057446	0.997261	1228	0	-6.5105
PARD3	6	0.088456	0.25526	0.932844	5590	5	-7.4155	0.057355	0.057446	0.997261	1229	0	-7.4155
PHLDA2	6	0.27046	0.52768	1	11073	2	-5.8239	0.057355	0.057446	0.997261	1230	0	-5.8239
XRCC6	6	0.78789	0.89651	1	18838	1	-4.1175	0.057355	0.057446	0.997261	1231	0	-4.1175
PABPC1	6	0.9934	0.99344	1	21488	0	-5.7797	0.057355	0.057446	0.997261	1232	0	-5.7797
RPL36A	6	0.0169	0.070875	0.782831	1738	2	-7.0511	0.057355	0.057446	0.997261	1233	0	-7.0511
GPX5	6	0.20667	0.44375	0.990924	9352	3	-7.1729	0.057355	0.057446	0.997261	1234	0	-7.1729
KCNK5	6	0.48542	0.721	1	15066	2	-6.7545	0.057355	0.057446	0.997261	1235	0	-6.7545
C10orf12	6	0.16016	0.37825	0.98191	8005	4	-7.7136	0.057355	0.057446	0.997261	1236	0	-7.7136
RPL37A	6	0.99683	0.99689	1	21606	0	-6.0385	0.057355	0.057446	0.997261	1237	0	-6.0385
RAN	6	0.97753	0.97866	1	21062	1	-5.9412	0.057355	0.057446	0.997261	1238	0	-5.9412
CSPG5	6	0.44333	0.69039	1	14401	3	-7.0532	0.057355	0.057446	0.997261	1239	0	-7.0532
ADCK3	6	0.79393	0.89918	1	18898	2	-6.7507	0.057355	0.057446	0.997261	1240	0	-6.7507
ADAMTS18	6	0.44658	0.69275	1	14453	1	-5.5744	0.057355	0.057446	0.997261	1241	0	-5.5744
FRA10AC1	5	0.80591	0.89725	1	19034	1	-5.9301	0.058248	0.058289	0.997261	1242	0	-5.9301
KRTAP9-2	5	0.42415	0.65312	1	14093	2	-6.0888	0.058248	0.058289	0.997261	1243	0	-6.0888
ANAPC4	5	0.21179	0.43767	0.99063	9502	1	-4.7938	0.058248	0.058289	0.997261	1244	0	-4.7938
CSTF3	5	0.99581	0.99577	1	21567	0	-5.9058	0.058248	0.058289	0.997261	1245	0	-5.9058
RPS10-NUDT3	4	0.98459	0.98457	1	21219	0	-5.8001	0.058273	0.058128	0.997261	1246	0	-5.8001
CD3D	6	0.35414	0.6245	1	13016	2	-5.8146	0.058507	0.058607	0.997261	1247	0	-5.8146
ALG11	6	0.98934	0.98938	1	21356	0	-3.906	0.058555	0.058661	0.997261	1248	0	-3.906
SNX8	6	0.43813	0.68651	1	14320	2	-6.2546	0.058603	0.058716	0.997261	1249	0	-6.2546
hsa-mir-1302-5	3	0.92123	0.92124	1	20313	0	-4.6128	0.059182	0.059227	0.997261	1250	0	-4.6128
hsa-mir-5787	3	0.99995	0.99996	1	21796	0	-3.34	0.059182	0.059227	0.997261	1251	0	-3.34
hsa-mir-5001	3	0.95488	0.95511	1	20697	0	-4.1658	0.059182	0.059227	0.997261	1252	0	-4.1658
hsa-mir-3156-1	1	0.93995	0.94012	1	20501	0	-4.6128	0.060054	0.060075	0.997261	1253	0	-4.6128
FXYD2	5	0.17153	0.38485	0.98191	8369	2	-5.3721	0.060249	0.060321	0.997261	1254	0	-5.3721
FAM86B2	5	0.89534	0.92618	1	20086	1	-3.8344	0.060289	0.060356	0.997261	1255	0	-3.8344
hsa-mir-4297	4	0.050891	0.1469	0.86575	3768	2	-7.3295	0.061178	0.060956	0.997261	1256	0	-7.3295
hsa-mir-3681	4	0.062185	0.17457	0.888905	4350	3	-7.7477	0.061178	0.060956	0.997261	1257	0	-7.7477
hsa-mir-3916	4	0.44271	0.62755	1	14393	1	-6.4081	0.061178	0.060956	0.997261	1258	0	-6.4081
hsa-mir-150	4	0.72784	0.82626	1	18208	1	-5.7918	0.061178	0.060956	0.997261	1259	0	-5.7918
hsa-mir-3137	4	0.62884	0.76789	1	17127	1	-5.7652	0.061178	0.060956	0.997261	1260	0	-5.7652
KMT2C	4	0.48832	0.66112	1	15108	1	-5.8403	0.061178	0.060956	0.997261	1261	0	-5.8403
ZNF479	4	0.3605	0.56821	1	13107	1	-6.5093	0.061178	0.060956	0.997261	1262	0	-6.5093
hsa-mir-4516	4	0.99993	0.99993	1	21793	0	-3.9999	0.061178	0.060956	0.997261	1263	0	-3.9999
hsa-mir-4646	4	0.97512	0.97516	1	21019	0	-5.2368	0.061178	0.060956	0.997261	1264	0	-5.2368
hsa-mir-6809	4	0.82219	0.86273	1	19222	1	-5.4305	0.061178	0.060956	0.997261	1265	0	-5.4305
hsa-mir-627	4	0.74178	0.83099	1	18353	1	-6.3254	0.061178	0.060956	0.997261	1266	0	-6.3254
ZFAND4	6	0.81684	0.90984	1	19159	2	-6.4042	0.061261	0.061397	0.997261	1267	0	-6.4042
NFYB	6	0.52259	0.74815	1	15585	2	-6.3116	0.061261	0.061397	0.997261	1268	0	-6.3116
NUP153	6	0.76933	0.88832	1	18637	1	-5.6855	0.061261	0.061397	0.997261	1269	0	-5.6855
CLIC1	6	0.090465	0.25982	0.935873	5671	2	-6.4629	0.061261	0.061397	0.997261	1270	0	-6.4629
IGLON5	6	0.84795	0.9252	1	19493	2	-6.649	0.061261	0.061397	0.997261	1271	0	-6.649
SF3A2	6	0.45767	0.70085	1	14616	2	-6.4856	0.061261	0.061397	0.997261	1272	0	-6.4856
TCF23	6	0.43133	0.68156	1	14212	3	-6.8329	0.061261	0.061397	0.997261	1273	0	-6.8329
HTRA2	6	0.66599	0.84694	1	17638	1	-6.1579	0.061261	0.061397	0.997261	1274	0	-6.1579
CCDC172	6	0.92195	0.95569	1	20321	1	-6.5469	0.061261	0.061397	0.997261	1275	0	-6.5469
BARHL1	6	0.30666	0.5727	1	11985	3	-6.837	0.061261	0.061397	0.997261	1276	0	-6.837
LRP1B	6	0.77984	0.89296	1	18755	2	-6.8543	0.061261	0.061397	0.997261	1277	0	-6.8543
GLIPR1	6	0.3079	0.57422	1	12002	2	-6.7903	0.061261	0.061397	0.997261	1278	0	-6.7903
SERPINA11	6	0.18366	0.41179	0.986316	8714	2	-6.5934	0.061261	0.061397	0.997261	1279	0	-6.5934
TMPRSS11E	6	0.082746	0.24223	0.92459	5326	4	-7.9513	0.061261	0.061397	0.997261	1280	0	-7.9513
RBM43	6	0.053783	0.17238	0.885695	3915	4	-7.7219	0.061261	0.061397	0.997261	1281	0	-7.7219
CYCS	6	0.13532	0.34132	0.968342	7289	1	-6.4539	0.061261	0.061397	0.997261	1282	0	-6.4539
WDPCP	6	0.60783	0.80931	1	16814	2	-6.509	0.061261	0.061397	0.997261	1283	0	-6.509
SPAG1	6	0.72384	0.86929	1	18183	2	-7.0079	0.061261	0.061397	0.997261	1284	0	-7.0079
ZNF580	6	0.48199	0.71851	1	15006	1	-5.8453	0.061261	0.061397	0.997261	1285	0	-5.8453
BCS1L	6	0.7375	0.8748	1	18305	2	-5.76	0.061261	0.061397	0.997261	1286	0	-5.76
CWC25	6	0.54335	0.76311	1	15871	2	-6.8023	0.061261	0.061397	0.997261	1287	0	-6.8023
MTRNR2L4	6	0.024419	0.093199	0.815588	2232	3	-7.533	0.061261	0.061397	0.997261	1288	0	-7.533
TRA2B	6	0.99064	0.99066	1	21402	0	-4.3217	0.061261	0.061397	0.997261	1289	0	-4.3217
AKAP3	6	0.073135	0.21977	0.914401	4869	1	-7.1393	0.061261	0.061397	0.997261	1290	0	-7.1393
OR51G1	6	0.3271	0.59734	1	12458	4	-7.3371	0.061261	0.061397	0.997261	1291	0	-7.3371
C17orf47	6	0.67629	0.8508	1	17753	2	-6.6627	0.061261	0.061397	0.997261	1292	0	-6.6627
AIDA	6	0.27893	0.53829	1	11314	2	-6.8241	0.061261	0.061397	0.997261	1293	0	-6.8241
SMAP1	6	0.021126	0.083535	0.802846	2018	4	-7.7024	0.061261	0.061397	0.997261	1294	0	-7.7024
PPP1CB	6	0.96914	0.97315	1	20915	1	-5.6271	0.061261	0.061397	0.997261	1295	0	-5.6271
C3orf18	6	0.22135	0.46349	0.991183	9797	4	-7.5322	0.061261	0.061397	0.997261	1296	0	-7.5322
PRSS38	6	0.6154	0.8147	1	16938	2	-6.8164	0.061261	0.061397	0.997261	1297	0	-6.8164
MEPE	6	0.66037	0.84482	1	17581	2	-5.6647	0.061261	0.061397	0.997261	1298	0	-5.6647
IGLL1	6	0.21962	0.46116	0.990983	9749	3	-6.9888	0.061261	0.061397	0.997261	1299	0	-6.9888
GTSE1	6	0.34993	0.62143	1	12934	3	-7.4647	0.061261	0.061397	0.997261	1300	0	-7.4647
CHST10	6	0.94609	0.96297	1	20591	1	-6.3637	0.061261	0.061397	0.997261	1301	0	-6.3637
RIF1	6	0.22157	0.46379	0.991284	9809	2	-5.6255	0.061261	0.061397	0.997261	1302	0	-5.6255
BYSL	6	0.96538	0.97115	1	20855	1	-5.3967	0.061261	0.061397	0.997261	1303	0	-5.3967
DLX4	6	0.074249	0.2224	0.915537	4923	4	-7.742	0.061261	0.061397	0.997261	1304	0	-7.742
TNFSF9	6	0.16387	0.38368	0.98191	8113	3	-7.3656	0.061261	0.061397	0.997261	1305	0	-7.3656
GAMT	6	0.55538	0.77174	1	16027	3	-7.0797	0.061261	0.061397	0.997261	1306	0	-7.0797
SNRPD3	6	0.9986	0.99861	1	21695	0	-4.8745	0.061261	0.061397	0.997261	1307	0	-4.8745
CCL28	6	0.27868	0.53797	1	11297	3	-7.3099	0.061261	0.061397	0.997261	1308	0	-7.3099
C7orf61	6	0.86833	0.93602	1	19742	2	-6.4848	0.061261	0.061397	0.997261	1309	0	-6.4848
LUM	6	0.010538	0.047137	0.734513	1207	4	-7.6948	0.061261	0.061397	0.997261	1310	0	-7.6948
NOL12	6	0.60798	0.80941	1	16824	3	-7.2159	0.061261	0.061397	0.997261	1311	0	-7.2159
RASSF8	6	0.38772	0.64954	1	13552	1	-6.2728	0.061261	0.061397	0.997261	1312	0	-6.2728
NPAS2	6	0.88509	0.94537	1	19971	1	-5.7684	0.061261	0.061397	0.997261	1313	0	-5.7684
KCNA1	6	0.19384	0.42604	0.98773	8992	3	-6.5239	0.061261	0.061397	0.997261	1314	0	-6.5239
NDUFB3	6	0.52963	0.75329	1	15686	3	-6.6431	0.061261	0.061397	0.997261	1315	0	-6.6431
HEATR4	6	0.41567	0.67008	1	13969	3	-7.2209	0.061261	0.061397	0.997261	1316	0	-7.2209
ITIH3	6	0.35129	0.62244	1	12963	3	-7.2721	0.061261	0.061397	0.997261	1317	0	-7.2721
CCDC64B	6	0.268	0.52462	1	11020	4	-7.5295	0.061261	0.061397	0.997261	1318	0	-7.5295
HNRNPK	6	0.80795	0.9056	1	19058	1	-5.8921	0.061261	0.061397	0.997261	1319	0	-5.8921
MPC1L	6	0.0095685	0.043154	0.725059	1114	3	-6.8684	0.061261	0.061397	0.997261	1320	0	-6.8684
ACER2	6	0.007666	0.035244	0.711296	923	4	-7.2027	0.061261	0.061397	0.997261	1321	0	-7.2027
CASC5	6	0.41894	0.67252	1	14012	3	-6.1955	0.061261	0.061397	0.997261	1322	0	-6.1955
ZNF324	6	0.92747	0.95714	1	20371	1	-6.4519	0.061261	0.061397	0.997261	1323	0	-6.4519
ZNHIT6	6	0.92882	0.95752	1	20385	1	-5.4467	0.061261	0.061397	0.997261	1324	0	-5.4467
ELP4	6	0.26768	0.5242	1	11007	3	-6.4631	0.061261	0.061397	0.997261	1325	0	-6.4631
SNRPD1	6	0.99993	0.99993	1	21791	0	-5.2891	0.061261	0.061397	0.997261	1326	0	-5.2891
SREK1	6	0.065833	0.20229	0.906343	4520	4	-8.0149	0.061261	0.061397	0.997261	1327	0	-8.0149
TAF6L	6	0.53955	0.76035	1	15812	2	-6.8125	0.061261	0.061397	0.997261	1328	0	-6.8125
TTC14	6	0.62477	0.82128	1	17075	3	-7.0432	0.061261	0.061397	0.997261	1329	0	-7.0432
DOK6	6	0.67779	0.85136	1	17769	1	-6.5974	0.061261	0.061397	0.997261	1330	0	-6.5974
SEMA6D	6	0.4583	0.70131	1	14626	3	-7.4132	0.061261	0.061397	0.997261	1331	0	-7.4132
NDC80	6	0.89633	0.94978	1	20095	1	-4.8087	0.061261	0.061397	0.997261	1332	0	-4.8087
ZNHIT1	6	0.43407	0.68353	1	14262	2	-5.883	0.061261	0.061397	0.997261	1333	0	-5.883
COLEC12	6	0.69446	0.85774	1	17932	1	-4.5383	0.061261	0.061397	0.997261	1334	0	-4.5383
DYNAP	6	0.98391	0.98402	1	21204	1	-5.3779	0.061261	0.061397	0.997261	1335	0	-5.3779
PPCS	6	0.99567	0.99573	1	21563	0	-6.0895	0.061261	0.061397	0.997261	1336	0	-6.0895
TMEM8A	6	0.28045	0.5402	1	11344	4	-7.3322	0.061261	0.061397	0.997261	1337	0	-7.3322
CLPB	6	0.49703	0.72952	1	15233	2	-6.0883	0.061261	0.061397	0.997261	1338	0	-6.0883
BTF3L4	6	0.43601	0.68495	1	14291	3	-7.0662	0.061261	0.061397	0.997261	1339	0	-7.0662
TLR1	6	0.98478	0.98491	1	21225	0	-6.2356	0.061261	0.061397	0.997261	1340	0	-6.2356
POLE2	6	0.063675	0.19708	0.902167	4426	1	-5.4132	0.061261	0.061397	0.997261	1341	0	-5.4132
TEAD2	6	0.20687	0.44403	0.990924	9361	4	-7.3194	0.061261	0.061397	0.997261	1342	0	-7.3194
MTX1	6	0.32343	0.59294	1	12372	1	-6.3805	0.061261	0.061397	0.997261	1343	0	-6.3805
ZNF254	5	0.5681	0.75838	1	16208	1	-6.7688	0.062027	0.062101	0.999995	1344	0	-6.7688
hsa-mir-1206	1	0.93795	0.93813	1	20481	0	-4.6507	0.06205	0.062047	0.999995	1345	0	-4.6507
hsa-mir-652	4	0.21891	0.41148	0.986157	9732	1	-4.807	0.062716	0.06251	0.999995	1346	0	-4.807
ZNF765	4	0.20142	0.3871	0.98191	9204	2	-6.4785	0.063709	0.063517	0.999995	1347	0	-6.4785
GPD1L	6	0.40353	0.6612	1	13787	3	-7.3406	0.063937	0.064091	0.999995	1348	0	-7.3406
hsa-mir-7978	1	0.93599	0.93613	1	20456	0	-4.6877	0.064012	0.064022	0.999995	1349	0	-4.6877
RBM48	6	0.31076	0.57771	1	12078	4	-6.9982	0.064056	0.064214	0.999995	1350	0	-6.9982
EML5	6	0.0051651	0.024405	0.683391	664	5	-8.1956	0.064152	0.064298	0.999995	1351	0	-8.1956
FGF17	6	0.20272	0.43837	0.99063	9237	4	-7.6511	0.064223	0.06437	0.999995	1352	0	-7.6511
SMC3	6	0.81433	0.90863	1	19127	1	-4.2367	0.064223	0.06437	0.999995	1353	0	-4.2367
TNMD	6	0.48414	0.72008	1	15049	2	-7.0933	0.064295	0.064442	0.999995	1354	0	-7.0933
SAR1A	6	0.22864	0.47337	0.993179	10001	4	-7.3675	0.064343	0.064483	0.999995	1355	0	-7.3675
AIM2	6	0.82189	0.91222	1	19221	1	-6.6945	0.064462	0.064595	0.999995	1356	0	-6.6945
RAB11A	6	0.41305	0.66819	1	13927	3	-6.4137	0.064462	0.064595	0.999995	1357	0	-6.4137
ATP6V0D1	6	0.772	0.8895	1	18663	2	-5.4106	0.064581	0.064725	0.999995	1358	0	-5.4106
LMO1	6	0.028482	0.10482	0.818261	2506	4	-7.8155	0.064629	0.064776	0.999995	1359	0	-7.8155
hsa-mir-3615	4	0.64433	0.77989	1	17360	1	-6.2562	0.064716	0.064527	0.999995	1360	0	-6.2562
hsa-mir-629	4	0.9991	0.9991	1	21731	0	-4.0066	0.064716	0.064527	0.999995	1361	0	-4.0066
SLMO2	5	0.99733	0.99732	1	21627	0	-5.4602	0.064938	0.064956	0.999995	1362	0	-5.4602
hsa-mir-4509-2	2	0.87483	0.87499	1	19843	0	-5.3238	0.065606	0.065458	0.999995	1363	0	-5.3238
AWAT2	6	0.59968	0.80353	1	16697	1	-6.156	0.065868	0.066002	0.999995	1364	0	-6.156
TNNI3	6	0.2078	0.44528	0.990924	9389	3	-7.3539	0.065868	0.066002	0.999995	1365	0	-7.3539
GSC2	6	0.30842	0.57486	1	12018	3	-7.3812	0.065868	0.066002	0.999995	1366	0	-7.3812
C9orf163	6	0.13434	0.33981	0.967405	7256	3	-7.1329	0.065868	0.066002	0.999995	1367	0	-7.1329
CASZ1	6	0.21411	0.45389	0.990924	9575	3	-6.686	0.065868	0.066002	0.999995	1368	0	-6.686
JAK2	6	0.36929	0.63582	1	13230	2	-5.8472	0.065868	0.066002	0.999995	1369	0	-5.8472
SCG3	6	0.80795	0.9056	1	19057	1	-6.1719	0.065868	0.066002	0.999995	1370	0	-6.1719
KLHL29	6	0.10053	0.28231	0.944452	6121	2	-6.087	0.065868	0.066002	0.999995	1371	0	-6.087
PPBP	6	0.023852	0.091583	0.812769	2201	4	-8.2671	0.065868	0.066002	0.999995	1372	0	-8.2671
RPP25L	6	0.97817	0.97915	1	21071	1	-5.5928	0.065868	0.066002	0.999995	1373	0	-5.5928
COX15	6	0.97988	0.98049	1	21104	1	-6.1901	0.065868	0.066002	0.999995	1374	0	-6.1901
RPS20	6	0.8536	0.92817	1	19568	2	-5.5667	0.065868	0.066002	0.999995	1375	0	-5.5667
MIPEP	6	0.041725	0.14111	0.861307	3272	5	-7.7596	0.065868	0.066002	0.999995	1376	0	-7.7596
DCUN1D1	6	0.24378	0.49322	0.996784	10385	2	-6.9249	0.065868	0.066002	0.999995	1377	0	-6.9249
C11orf88	6	0.6533	0.84129	1	17495	3	-6.759	0.065868	0.066002	0.999995	1378	0	-6.759
ADNP2	6	0.15009	0.36337	0.976755	7713	3	-6.3424	0.065868	0.066002	0.999995	1379	0	-6.3424
NXNL2	6	0.20757	0.44496	0.990924	9377	2	-6.3254	0.065868	0.066002	0.999995	1380	0	-6.3254
GP1BA	6	0.10569	0.29353	0.950486	6341	3	-6.9432	0.065868	0.066002	0.999995	1381	0	-6.9432
COL17A1	6	0.98613	0.98622	1	21262	0	-6.9158	0.065868	0.066002	0.999995	1382	0	-6.9158
ARFGAP3	6	0.65293	0.84105	1	17489	2	-6.8303	0.065868	0.066002	0.999995	1383	0	-6.8303
TNNT3	6	0.078683	0.23273	0.919189	5138	1	-5.6243	0.065868	0.066002	0.999995	1384	0	-5.6243
HK1	6	0.1451	0.35605	0.973279	7566	3	-6.8577	0.065868	0.066002	0.999995	1385	0	-6.8577
HELQ	6	0.33512	0.60676	1	12638	4	-7.5045	0.065868	0.066002	0.999995	1386	0	-7.5045
TFG	6	0.17093	0.39385	0.98191	8341	3	-7.3005	0.065868	0.066002	0.999995	1387	0	-7.3005
SUN3	6	0.038983	0.13376	0.85637	3116	5	-7.7304	0.065868	0.066002	0.999995	1388	0	-7.7304
SMIM10	6	0.65984	0.84462	1	17575	2	-6.1112	0.065868	0.066002	0.999995	1389	0	-6.1112
ERLIN2	6	0.16616	0.38698	0.98191	8195	4	-7.7813	0.065868	0.066002	0.999995	1390	0	-7.7813
ERBB4	6	0.026807	0.10001	0.815588	2406	2	-6.2836	0.065868	0.066002	0.999995	1391	0	-6.2836
AP2M1	6	0.56147	0.77602	1	16114	2	-6.5372	0.065868	0.066002	0.999995	1392	0	-6.5372
GABPA	6	0.66484	0.84649	1	17630	1	-3.9894	0.065868	0.066002	0.999995	1393	0	-3.9894
PPIE	6	0.64048	0.83228	1	17301	1	-4.8522	0.065868	0.066002	0.999995	1394	0	-4.8522
WDR81	6	0.79552	0.8999	1	18915	1	-6.1353	0.065868	0.066002	0.999995	1395	0	-6.1353
EOGT	6	0.059509	0.1868	0.897789	4217	4	-8.0677	0.065868	0.066002	0.999995	1396	0	-8.0677
ITGB1BP1	6	0.79553	0.89991	1	18916	2	-7.1755	0.065868	0.066002	0.999995	1397	0	-7.1755
NOLC1	6	0.19903	0.43326	0.99063	9128	2	-7.2173	0.065868	0.066002	0.999995	1398	0	-7.2173
PRIM2	6	0.99972	0.99973	1	21767	0	-5.698	0.065868	0.066002	0.999995	1399	0	-5.698
ZBTB42	6	0.40078	0.65918	1	13745	1	-5.4801	0.065868	0.066002	0.999995	1400	0	-5.4801
SIRPB1	6	0.037938	0.13094	0.85524	3058	3	-7.0462	0.065868	0.066002	0.999995	1401	0	-7.0462
OCEL1	6	0.88438	0.94496	1	19965	2	-6.7009	0.065868	0.066002	0.999995	1402	0	-6.7009
CENPN	6	0.015706	0.067301	0.775762	1667	2	-4.8489	0.065868	0.066002	0.999995	1403	0	-4.8489
RANBP17	6	0.060292	0.18874	0.899136	4256	5	-7.5426	0.065868	0.066002	0.999995	1404	0	-7.5426
C12orf74	6	0.20029	0.43498	0.99063	9166	2	-6.6969	0.065868	0.066002	0.999995	1405	0	-6.6969
C5orf47	6	0.026407	0.098888	0.815588	2366	2	-6.2614	0.065868	0.066002	0.999995	1406	0	-6.2614
TBP	6	0.97185	0.97481	1	20962	1	-5.9965	0.065868	0.066002	0.999995	1407	0	-5.9965
SCN4B	6	0.43888	0.68708	1	14333	2	-6.1585	0.065868	0.066002	0.999995	1408	0	-6.1585
hsa-mir-4734	4	0.95613	0.95601	1	20711	0	-4.849	0.066522	0.066358	0.999995	1409	0	-4.849
hsa-mir-3147	4	0.79939	0.85282	1	18961	1	-5.5851	0.066522	0.066358	0.999995	1410	0	-5.5851
hsa-mir-6873	4	0.88965	0.89914	1	20032	1	-5.2499	0.066522	0.066358	0.999995	1411	0	-5.2499
hsa-mir-1304	4	0.73992	0.83033	1	18331	1	-5.6832	0.066522	0.066358	0.999995	1412	0	-5.6832
hsa-mir-425	4	0.92349	0.92446	1	20338	1	-6.7392	0.066522	0.066358	0.999995	1413	0	-6.7392
hsa-mir-6794	4	0.76767	0.84033	1	18614	1	-5.4279	0.066522	0.066358	0.999995	1414	0	-5.4279
hsa-mir-4696	4	0.22491	0.41961	0.98773	9887	2	-6.8594	0.066522	0.066358	0.999995	1415	0	-6.8594
hsa-mir-6768	4	0.93455	0.93446	1	20446	1	-5.0485	0.066522	0.066358	0.999995	1416	0	-5.0485
hsa-mir-141	4	0.92461	0.92539	1	20345	1	-6.8406	0.066522	0.066358	0.999995	1417	0	-6.8406
hsa-mir-6833	4	0.91707	0.91903	1	20267	1	-5.9588	0.066522	0.066358	0.999995	1418	0	-5.9588
hsa-mir-6716	4	0.73458	0.82847	1	18280	1	-5.4898	0.066522	0.066358	0.999995	1419	0	-5.4898
HNF4A	6	0.17225	0.39569	0.98191	8383	4	-6.762	0.067107	0.067238	0.999995	1420	0	-6.762
TOMM34	6	0.26065	0.51521	1	10818	2	-7.2152	0.067154	0.067285	0.999995	1421	0	-7.2152
NIT1	6	0.96554	0.97123	1	20858	1	-5.6843	0.067249	0.067382	0.999995	1422	0	-5.6843
SPDYE5	2	0.98943	0.98946	1	21357	0	-3.8372	0.067295	0.067156	0.999995	1423	0	-3.8372
hsa-mir-1302-11	2	0.58488	0.60588	1	16474	1	-5.6337	0.068001	0.06785	0.999995	1424	0	-5.6337
hsa-mir-548h-3	4	0.35533	0.56452	1	13035	2	-6.4607	0.068021	0.067849	0.999995	1425	0	-6.4607
hsa-mir-6127	3	0.99733	0.99734	1	21626	0	-3.8767	0.068641	0.068507	0.999995	1426	0	-3.8767
hsa-mir-553	2	0.68048	0.68481	1	17794	1	-5.7193	0.069023	0.068912	0.999995	1427	0	-5.7193
CD3EAP	5	0.43586	0.66417	1	14283	2	-6.5592	0.069172	0.069216	0.999995	1428	0	-6.5592
NAPG	4	0.90389	0.9089	1	20166	1	-6.3386	0.069233	0.069077	0.999995	1429	0	-6.3386
SNRNP40	6	0.31868	0.58727	1	12257	4	-7.2391	0.069484	0.069629	0.999995	1430	0	-7.2391
RPL10	6	0.14408	0.35458	0.973279	7537	1	-5.7394	0.069484	0.069629	0.999995	1431	0	-5.7394
IARS2	6	0.9986	0.99861	1	21696	0	-4.4645	0.069484	0.069629	0.999995	1432	0	-4.4645
FILIP1L	6	0.054828	0.17508	0.888905	3955	3	-7.4135	0.069484	0.069629	0.999995	1433	0	-7.4135
APOBEC4	6	0.85217	0.9274	1	19543	1	-6.6478	0.069484	0.069629	0.999995	1434	0	-6.6478
TDG	6	0.70252	0.86089	1	18003	2	-6.5318	0.069484	0.069629	0.999995	1435	0	-6.5318
POLR1A	6	0.47017	0.70988	1	14815	3	-6.7348	0.069484	0.069629	0.999995	1436	0	-6.7348
FAM32A	6	0.0015632	0.0078892	0.571435	232	3	-6.5171	0.069484	0.069629	0.999995	1437	0	-6.5171
C1orf109	6	0.60412	0.80667	1	16763	2	-6.1319	0.069484	0.069629	0.999995	1438	0	-6.1319
SYMPK	6	0.056347	0.17892	0.889802	4044	1	-5.3324	0.069484	0.069629	0.999995	1439	0	-5.3324
AGPAT5	6	0.1919	0.42334	0.98773	8936	2	-6.6213	0.069484	0.069629	0.999995	1440	0	-6.6213
CELF5	6	0.6861	0.85454	1	17856	2	-6.5941	0.069484	0.069629	0.999995	1441	0	-6.5941
SYPL2	6	0.075492	0.22533	0.916795	4983	4	-8.0952	0.069484	0.069629	0.999995	1442	0	-8.0952
MRPS21	6	0.49945	0.73127	1	15273	2	-6.2107	0.069484	0.069629	0.999995	1443	0	-6.2107
SCRT2	6	0.33929	0.61161	1	12732	2	-6.5361	0.069484	0.069629	0.999995	1444	0	-6.5361
KCNJ15	6	0.45957	0.70225	1	14638	2	-6.5889	0.069484	0.069629	0.999995	1445	0	-6.5889
CRISP3	6	0.084622	0.24655	0.928179	5406	4	-7.7085	0.069484	0.069629	0.999995	1446	0	-7.7085
PRC1	6	0.77216	0.88957	1	18667	2	-5.7499	0.069484	0.069629	0.999995	1447	0	-5.7499
GMPPB	6	0.99403	0.99406	1	21514	0	-6.0571	0.069484	0.069629	0.999995	1448	0	-6.0571
C3orf14	6	0.11513	0.31039	0.960272	6660	3	-7.4678	0.069484	0.069629	0.999995	1449	0	-7.4678
INPP4B	6	0.085499	0.24857	0.929039	5454	2	-6.6612	0.069484	0.069629	0.999995	1450	0	-6.6612
MAD2L2	6	0.68247	0.85316	1	17818	2	-6.4458	0.069484	0.069629	0.999995	1451	0	-6.4458
ZNF385B	6	0.010197	0.045755	0.731208	1170	4	-7.9106	0.069484	0.069629	0.999995	1452	0	-7.9106
PIGW	6	0.99003	0.99008	1	21377	0	-5.766	0.069484	0.069629	0.999995	1453	0	-5.766
NCAPD2	6	0.18933	0.41976	0.98773	8860	2	-6.9652	0.069484	0.069629	0.999995	1454	0	-6.9652
SERTAD4	6	0.062634	0.19455	0.900595	4374	5	-8.1195	0.069484	0.069629	0.999995	1455	0	-8.1195
MYF6	6	0.71577	0.86612	1	18120	2	-6.5735	0.069484	0.069629	0.999995	1456	0	-6.5735
SLC19A1	6	0.50811	0.73768	1	15393	3	-6.8259	0.069484	0.069629	0.999995	1457	0	-6.8259
MAP2	6	0.21652	0.45709	0.990924	9655	3	-6.3274	0.069484	0.069629	0.999995	1458	0	-6.3274
AHI1	6	0.0029629	0.014546	0.656617	391	4	-8.2286	0.069484	0.069629	0.999995	1459	0	-8.2286
CBY3	6	0.7036	0.86133	1	18013	2	-6.486	0.069484	0.069629	0.999995	1460	0	-6.486
NAE1	6	0.71514	0.86586	1	18111	1	-5.7516	0.069484	0.069629	0.999995	1461	0	-5.7516
NDUFB2	6	0.26832	0.52505	1	11031	3	-7.1884	0.069484	0.069629	0.999995	1462	0	-7.1884
RNF146	6	0.98446	0.98459	1	21215	0	-6.6864	0.069484	0.069629	0.999995	1463	0	-6.6864
MRPL37	6	0.85311	0.92792	1	19558	2	-6.0842	0.069484	0.069629	0.999995	1464	0	-6.0842
OR5H15	6	0.73973	0.87571	1	18330	2	-7.1547	0.069484	0.069629	0.999995	1465	0	-7.1547
HIST1H3G	6	0.72274	0.86886	1	18173	1	-4.893	0.069484	0.069629	0.999995	1466	0	-4.893
HS3ST5	6	0.21168	0.45057	0.990924	9491	4	-7.6078	0.069484	0.069629	0.999995	1467	0	-7.6078
ZDHHC16	6	0.1953	0.42809	0.9885	9036	3	-7.0305	0.069484	0.069629	0.999995	1468	0	-7.0305
BEST2	6	0.20253	0.43811	0.99063	9232	4	-7.5758	0.069484	0.069629	0.999995	1469	0	-7.5758
NDUFAF5	6	0.98025	0.98079	1	21110	1	-6.3469	0.069484	0.069629	0.999995	1470	0	-6.3469
FOLR2	6	0.31619	0.58429	1	12197	3	-6.788	0.069484	0.069629	0.999995	1471	0	-6.788
UBR2	6	0.58961	0.79637	1	16533	2	-6.6876	0.069484	0.069629	0.999995	1472	0	-6.6876
CNFN	6	0.0086076	0.039165	0.721045	1006	3	-7.5654	0.069484	0.069629	0.999995	1473	0	-7.5654
IMPA2	6	0.013204	0.057704	0.761992	1442	3	-7.3064	0.069484	0.069629	0.999995	1474	0	-7.3064
PLEKHB2	6	0.30298	0.56819	1	11898	4	-7.3624	0.069484	0.069629	0.999995	1475	0	-7.3624
SOX5	6	0.00035609	0.0018893	0.443149	64	4	-7.582	0.069484	0.069629	0.999995	1476	0	-7.582
ATP6V1H	6	0.96654	0.97177	1	20875	1	-5.5442	0.069484	0.069629	0.999995	1477	0	-5.5442
FRMD7	6	0.64151	0.833	1	17317	2	-6.3278	0.069484	0.069629	0.999995	1478	0	-6.3278
SLC36A1	6	0.62319	0.82015	1	17052	3	-6.7447	0.069484	0.069629	0.999995	1479	0	-6.7447
COX8C	6	0.022257	0.086875	0.806337	2093	4	-7.765	0.069484	0.069629	0.999995	1480	0	-7.765
SLC9A9	6	0.24127	0.48997	0.996741	10322	3	-7.075	0.069484	0.069629	0.999995	1481	0	-7.075
ZNF398	6	0.56453	0.77821	1	16158	3	-7.3015	0.069484	0.069629	0.999995	1482	0	-7.3015
GEMIN5	6	0.98986	0.98991	1	21371	0	-5.0344	0.069484	0.069629	0.999995	1483	0	-5.0344
DDX19B	6	0.8961	0.94973	1	20092	1	-6.6916	0.069484	0.069629	0.999995	1484	0	-6.6916
PARVG	6	0.10401	0.28989	0.948499	6262	4	-8.0304	0.069484	0.069629	0.999995	1485	0	-8.0304
EXOC7	6	0.335	0.60662	1	12631	3	-6.8577	0.069484	0.069629	0.999995	1486	0	-6.8577
SAP30BP	6	0.95271	0.96545	1	20666	1	-6.0439	0.069484	0.069629	0.999995	1487	0	-6.0439
MRPL41	6	0.95113	0.96484	1	20647	1	-5.5386	0.069484	0.069629	0.999995	1488	0	-5.5386
PNPT1	6	0.30164	0.56655	1	11859	1	-6.0404	0.069484	0.069629	0.999995	1489	0	-6.0404
IZUMO4	6	0.59923	0.80321	1	16687	2	-6.7535	0.069484	0.069629	0.999995	1490	0	-6.7535
CTNND2	6	0.005409	0.025456	0.686165	686	3	-6.8839	0.069484	0.069629	0.999995	1491	0	-6.8839
COPS8	6	0.99076	0.99078	1	21411	0	-5.8151	0.069484	0.069629	0.999995	1492	0	-5.8151
PFDN6	6	0.99965	0.99965	1	21757	0	-4.7256	0.069484	0.069629	0.999995	1493	0	-4.7256
DVL2	6	0.71514	0.86586	1	18109	2	-6.565	0.069484	0.069629	0.999995	1494	0	-6.565
CSNK2B	6	0.69846	0.85931	1	17972	2	-6.366	0.069484	0.069629	0.999995	1495	0	-6.366
COPG1	6	0.052031	0.168	0.880501	3834	3	-7.3121	0.069484	0.069629	0.999995	1496	0	-7.3121
SNAPC1	6	0.99391	0.99394	1	21509	0	-5.726	0.069484	0.069629	0.999995	1497	0	-5.726
FAM104A	6	0.35947	0.62847	1	13089	2	-5.3161	0.069484	0.069629	0.999995	1498	0	-5.3161
PDAP1	6	0.94582	0.96287	1	20584	1	-5.5709	0.069484	0.069629	0.999995	1499	0	-5.5709
ITFG1	6	0.99064	0.99066	1	21406	0	-5.8386	0.069484	0.069629	0.999995	1500	0	-5.8386
hsa-mir-1322	1	0.92977	0.92994	1	20393	0	-4.7932	0.070232	0.070228	0.999995	1501	0	-4.7932
CHRM4	6	0.063913	0.19767	0.902167	4437	3	-7.353	0.071714	0.071884	0.999995	1502	0	-7.353
YEATS2	6	0.82989	0.91613	1	19293	2	-6.1441	0.071785	0.071957	0.999995	1503	0	-6.1441
OR6M1	6	0.23313	0.47928	0.994819	10115	3	-7.3733	0.071785	0.071957	0.999995	1504	0	-7.3733
SLC4A10	6	0.15415	0.36938	0.978207	7835	2	-7.1351	0.071951	0.072123	0.999995	1505	0	-7.1351
hsa-mir-4445	4	0.66344	0.79473	1	17620	2	-5.9573	0.072049	0.071898	0.999995	1506	0	-5.9573
hsa-mir-6857	4	0.78799	0.84814	1	18839	1	-6.4836	0.072049	0.071898	0.999995	1507	0	-6.4836
hsa-mir-212	4	0.021112	0.066997	0.775762	2016	2	-7.004	0.072049	0.071898	0.999995	1508	0	-7.004
hsa-mir-4760	4	0.48621	0.65962	1	15084	1	-6.4937	0.072049	0.071898	0.999995	1509	0	-6.4937
hsa-mir-200c	4	0.021983	0.069475	0.779593	2079	2	-7.8498	0.072049	0.071898	0.999995	1510	0	-7.8498
hsa-mir-328	4	0.65811	0.7906	1	17554	2	-5.7844	0.072049	0.071898	0.999995	1511	0	-5.7844
hsa-mir-320d-2	4	0.93138	0.93148	1	20406	1	-6.5509	0.072049	0.071898	0.999995	1512	0	-6.5509
hsa-mir-8082	4	0.96803	0.96797	1	20895	0	-6.4465	0.072049	0.071898	0.999995	1513	0	-6.4465
hsa-mir-3153	4	0.99882	0.99882	1	21710	0	-5.7185	0.072049	0.071898	0.999995	1514	0	-5.7185
hsa-mir-643	4	0.94754	0.94739	1	20610	0	-5.2256	0.072049	0.071898	0.999995	1515	0	-5.2256
hsa-mir-1247	4	0.28022	0.49311	0.996784	11335	2	-7.1671	0.072049	0.071898	0.999995	1516	0	-7.1671
hsa-mir-1225	4	0.58532	0.7341	1	16485	1	-5.704	0.072049	0.071898	0.999995	1517	0	-5.704
hsa-mir-144	4	0.99927	0.99926	1	21737	0	-5.241	0.072049	0.071898	0.999995	1518	0	-5.241
hsa-mir-7706	4	0.94936	0.94919	1	20628	0	-5.397	0.072049	0.071898	0.999995	1519	0	-5.397
hsa-mir-7158	4	0.29711	0.51455	1	11741	2	-7.4663	0.072049	0.071898	0.999995	1520	0	-7.4663
hsa-mir-6892	4	0.98798	0.98802	1	21314	0	-5.373	0.072049	0.071898	0.999995	1521	0	-5.373
NT5C1B	4	0.046607	0.13596	0.85637	3535	3	-7.8564	0.072049	0.071898	0.999995	1522	0	-7.8564
hsa-mir-6073	4	0.050924	0.14698	0.86575	3770	3	-7.9354	0.072049	0.071898	0.999995	1523	0	-7.9354
hsa-mir-4803	4	0.56637	0.71957	1	16182	1	-6.039	0.072049	0.071898	0.999995	1524	0	-6.039
hsa-mir-935	4	0.85897	0.88084	1	19633	1	-5.2462	0.072049	0.071898	0.999995	1525	0	-5.2462
hsa-let-7a-3	4	0.50296	0.67207	1	15322	2	-6.9743	0.072049	0.071898	0.999995	1526	0	-6.9743
hsa-mir-320b-1	4	0.77852	0.84445	1	18740	1	-5.8986	0.072049	0.071898	0.999995	1527	0	-5.8986
ZIC5	6	0.43249	0.6824	1	14233	3	-6.8627	0.072116	0.072288	0.999995	1528	0	-6.8627
CD163	6	0.026468	0.099049	0.815588	2374	5	-8.2364	0.072116	0.072288	0.999995	1529	0	-8.2364
NUDT19	6	0.19037	0.42122	0.98773	8889	4	-7.5715	0.072116	0.072288	0.999995	1530	0	-7.5715
NMD3	6	0.50385	0.73451	1	15334	1	-4.2043	0.072116	0.072288	0.999995	1531	0	-4.2043
USP36	6	0.99716	0.99721	1	21617	0	-6.0387	0.072235	0.072408	0.999995	1532	0	-6.0387
AMD1	6	0.8735	0.93887	1	19831	2	-6.8341	0.072282	0.072446	0.999995	1533	0	-6.8341
HIST1H2AJ	5	0.028252	0.10099	0.815588	2499	3	-7.7382	0.072303	0.072339	0.999995	1534	0	-7.7382
RPL13	5	0.99898	0.999	1	21721	0	-5.5451	0.072303	0.072339	0.999995	1535	0	-5.5451
SLC16A8	6	0.3347	0.60625	1	12623	3	-7.1901	0.07233	0.072489	0.999995	1536	0	-7.1901
SULT1C2	6	0.59481	0.8001	1	16612	2	-6.5381	0.072377	0.072535	0.999995	1537	0	-6.5381
PTEN	6	0.99586	0.99592	1	21569	0	-5.7803	0.072519	0.072681	0.999995	1538	0	-5.7803
OR2AK2	6	0.40182	0.65994	1	13766	2	-6.5461	0.072614	0.072769	0.999995	1539	0	-6.5461
hsa-mir-3929	3	0.99984	0.99984	1	21778	0	-4.057	0.07331	0.07314	0.999995	1540	0	-4.057
PHB	6	0.94506	0.96262	1	20571	1	-6.0451	0.073963	0.074099	0.999995	1541	0	-6.0451
DDX46	6	0.89046	0.9485	1	20039	1	-5.0537	0.073963	0.074099	0.999995	1542	0	-5.0537
ASB2	6	0.61029	0.81105	1	16864	2	-5.8065	0.073963	0.074099	0.999995	1543	0	-5.8065
C21orf59	6	0.65456	0.84215	1	17510	1	-5.9826	0.073963	0.074099	0.999995	1544	0	-5.9826
RAB21	6	0.76933	0.88832	1	18635	1	-6.7356	0.073963	0.074099	0.999995	1545	0	-6.7356
COPZ1	6	0.32385	0.59345	1	12379	3	-7.0048	0.073963	0.074099	0.999995	1546	0	-7.0048
WIPI2	6	0.35754	0.62703	1	13063	3	-6.6114	0.073963	0.074099	0.999995	1547	0	-6.6114
HNRNPC	6	0.99945	0.99946	1	21745	0	-4.8559	0.073963	0.074099	0.999995	1548	0	-4.8559
C8orf58	6	0.48586	0.72132	1	15075	3	-7.0861	0.073963	0.074099	0.999995	1549	0	-7.0861
FAAH	6	0.17511	0.39976	0.98191	8480	4	-7.4862	0.073963	0.074099	0.999995	1550	0	-7.4862
FTL	6	0.29206	0.55476	1	11624	3	-7.3575	0.073963	0.074099	0.999995	1551	0	-7.3575
GNG12	6	0.59219	0.79822	1	16572	2	-5.8704	0.073963	0.074099	0.999995	1552	0	-5.8704
TPM3	6	0.12547	0.32631	0.964503	6965	2	-5.4909	0.073963	0.074099	0.999995	1553	0	-5.4909
RASSF6	6	0.47001	0.70977	1	14806	3	-6.9133	0.073963	0.074099	0.999995	1554	0	-6.9133
ECD	6	0.73081	0.87209	1	18235	2	-6.3292	0.073963	0.074099	0.999995	1555	0	-6.3292
CYB5R4	6	0.56006	0.77502	1	16097	1	-6.6534	0.073963	0.074099	0.999995	1556	0	-6.6534
KIRREL3	6	0.080795	0.23767	0.92055	5248	2	-6.2578	0.073963	0.074099	0.999995	1557	0	-6.2578
ANKRD27	6	0.77827	0.89225	1	18735	2	-6.6741	0.073963	0.074099	0.999995	1558	0	-6.6741
GAL3ST2	6	0.24472	0.49444	0.996784	10422	3	-6.9748	0.073963	0.074099	0.999995	1559	0	-6.9748
HIST1H2BI	6	0.95469	0.96622	1	20693	1	-5.8082	0.073963	0.074099	0.999995	1560	0	-5.8082
CPSF3	6	0.98807	0.98812	1	21316	0	-5.4583	0.073963	0.074099	0.999995	1561	0	-5.4583
ARPP21	6	0.13271	0.33738	0.967331	7205	3	-7.3922	0.073963	0.074099	0.999995	1562	0	-7.3922
DDC	6	0.048455	0.15874	0.877624	3627	4	-7.8594	0.073963	0.074099	0.999995	1563	0	-7.8594
FAM211A	6	0.76868	0.88803	1	18630	2	-6.0172	0.073963	0.074099	0.999995	1564	0	-6.0172
HAUS8	6	0.99996	0.99996	1	21800	0	-5.6194	0.073963	0.074099	0.999995	1565	0	-5.6194
OSBPL10	6	0.060137	0.18836	0.899136	4245	3	-7.3983	0.073963	0.074099	0.999995	1566	0	-7.3983
TANC2	6	0.88948	0.94792	1	20025	1	-5.4228	0.073963	0.074099	0.999995	1567	0	-5.4228
SYNJ2	6	0.0084183	0.038391	0.717987	989	5	-8.2562	0.073963	0.074099	0.999995	1568	0	-8.2562
FSIP2	6	0.75713	0.88303	1	18503	1	-5.4718	0.073963	0.074099	0.999995	1569	0	-5.4718
KIAA0513	6	0.062371	0.19391	0.9005	4367	3	-7.5086	0.073963	0.074099	0.999995	1570	0	-7.5086
SOD1	6	0.60798	0.80941	1	16822	1	-4.4345	0.073963	0.074099	0.999995	1571	0	-4.4345
SMC4	6	0.96914	0.97315	1	20916	1	-5.8613	0.073963	0.074099	0.999995	1572	0	-5.8613
DHFR	6	0.6462	0.83633	1	17389	3	-6.8317	0.073963	0.074099	0.999995	1573	0	-6.8317
SRD5A1	6	0.92099	0.95546	1	20308	1	-5.5368	0.073963	0.074099	0.999995	1574	0	-5.5368
RPLP0	6	0.9341	0.95904	1	20439	1	-6.5672	0.073963	0.074099	0.999995	1575	0	-6.5672
FAM60A	6	0.85624	0.92954	1	19600	2	-5.6793	0.073963	0.074099	0.999995	1576	0	-5.6793
WWP1	6	0.20127	0.43635	0.99063	9195	4	-6.8572	0.073963	0.074099	0.999995	1577	0	-6.8572
EXOSC2	6	0.6975	0.85893	1	17957	1	-5.7902	0.073963	0.074099	0.999995	1578	0	-5.7902
DIAPH2	6	0.31127	0.57837	1	12086	1	-6.007	0.073963	0.074099	0.999995	1579	0	-6.007
SLIT3	6	0.33177	0.60285	1	12571	3	-7.1926	0.073963	0.074099	0.999995	1580	0	-7.1926
PIK3R5	6	0.89941	0.95039	1	20133	1	-6.1834	0.073963	0.074099	0.999995	1581	0	-6.1834
MCEE	6	0.2383	0.48606	0.996741	10238	4	-7.076	0.073963	0.074099	0.999995	1582	0	-7.076
KRTAP9-8	6	0.64196	0.83332	1	17326	3	-6.4666	0.073963	0.074099	0.999995	1583	0	-6.4666
RBMX	6	0.99901	0.99902	1	21722	0	-6.1038	0.073963	0.074099	0.999995	1584	0	-6.1038
LIPT1	6	0.59609	0.80101	1	16646	3	-6.8619	0.073963	0.074099	0.999995	1585	0	-6.8619
UTP15	5	0.92662	0.93988	1	20364	1	-5.4814	0.073983	0.074061	0.999995	1586	0	-5.4814
NonTargetingControlGuideForHuman_0538	1	0.92476	0.92507	1	20348	0	-4.8764	0.075237	0.075207	0.999995	1587	0	-4.8764
NonTargetingControlGuideForHuman_0889	1	0.92471	0.92502	1	20347	0	-4.8902	0.075288	0.075261	0.999995	1588	0	-4.8902
NonTargetingControlGuideForHuman_0718	1	0.92466	0.92497	1	20346	0	-4.8157	0.075338	0.07531	0.999995	1589	0	-4.8157
hsa-mir-2052	2	0.99791	0.99789	1	21660	0	-3.9016	0.075419	0.075332	0.999995	1590	0	-3.9016
hsa-mir-548aj-2	4	0.74481	0.83207	1	18385	1	-6.457	0.076111	0.075926	0.999995	1591	0	-6.457
RIMBP3B	2	0.30526	0.41644	0.987143	11951	1	-5.9914	0.076445	0.07638	0.999995	1592	0	-5.9914
H1FOO	6	0.52259	0.74815	1	15586	3	-7.3092	0.07741	0.077555	0.999995	1593	0	-7.3092
MEMO1	6	0.49231	0.72599	1	15169	3	-6.7426	0.07741	0.077555	0.999995	1594	0	-6.7426
CDK12	6	0.8961	0.94973	1	20093	1	-6.6278	0.07741	0.077555	0.999995	1595	0	-6.6278
GOLT1B	6	0.22385	0.46692	0.992415	9860	4	-7.0451	0.07741	0.077555	0.999995	1596	0	-7.0451
RBMX2	6	0.37765	0.64202	1	13367	1	-6.665	0.07741	0.077555	0.999995	1597	0	-6.665
NFATC4	6	0.11425	0.30908	0.958745	6635	3	-6.6278	0.07741	0.077555	0.999995	1598	0	-6.6278
KIAA0355	6	0.5095	0.73868	1	15419	2	-6.583	0.07741	0.077555	0.999995	1599	0	-6.583
KRTAP12-3	6	0.12188	0.3208	0.963627	6855	4	-7.4407	0.07741	0.077555	0.999995	1600	0	-7.4407
SON	6	0.9859	0.986	1	21256	0	-6.3478	0.07741	0.077555	0.999995	1601	0	-6.3478
CDHR1	6	0.2483	0.49908	0.998067	10497	4	-7.4805	0.07741	0.077555	0.999995	1602	0	-7.4805
DCTN1	6	0.97862	0.9795	1	21081	1	-6.5556	0.07741	0.077555	0.999995	1603	0	-6.5556
TNFRSF21	6	0.22465	0.468	0.992415	9881	3	-6.5362	0.07741	0.077555	0.999995	1604	0	-6.5362
ADM2	6	0.77546	0.89104	1	18697	2	-6.0725	0.07741	0.077555	0.999995	1605	0	-6.0725
FRMD5	6	0.80518	0.90429	1	19020	2	-7.0245	0.07741	0.077555	0.999995	1606	0	-7.0245
DLL3	6	0.99827	0.99829	1	21677	0	-5.0872	0.07741	0.077555	0.999995	1607	0	-5.0872
KIAA1549L	6	0.23952	0.48767	0.996741	10273	4	-7.4533	0.07741	0.077555	0.999995	1608	0	-7.4533
MYH1	6	0.86653	0.93504	1	19707	1	-6.2117	0.07741	0.077555	0.999995	1609	0	-6.2117
DDX1	6	0.27305	0.53093	1	11146	4	-6.9625	0.07741	0.077555	0.999995	1610	0	-6.9625
SLIRP	6	0.62775	0.82333	1	17111	2	-6.3222	0.07741	0.077555	0.999995	1611	0	-6.3222
ZNF358	6	0.61362	0.81343	1	16906	3	-6.3989	0.07741	0.077555	0.999995	1612	0	-6.3989
NMT1	6	0.37801	0.64231	1	13372	3	-6.0464	0.07741	0.077555	0.999995	1613	0	-6.0464
GLRA2	6	0.04298	0.14444	0.863262	3341	4	-7.9992	0.07741	0.077555	0.999995	1614	0	-7.9992
ATP6V1C1	6	0.138	0.34543	0.968466	7364	2	-6.6656	0.07741	0.077555	0.999995	1615	0	-6.6656
MRPS7	6	0.061548	0.19183	0.899756	4324	2	-5.8934	0.07741	0.077555	0.999995	1616	0	-5.8934
ZNF778	6	0.41971	0.67307	1	14026	2	-6.6566	0.07741	0.077555	0.999995	1617	0	-6.6566
RPS9	6	0.99978	0.99978	1	21769	0	-4.7717	0.07741	0.077555	0.999995	1618	0	-4.7717
SNCAIP	6	0.43723	0.68582	1	14301	2	-6.3521	0.07741	0.077555	0.999995	1619	0	-6.3521
C15orf60	6	0.28048	0.54024	1	11350	2	-6.5325	0.07741	0.077555	0.999995	1620	0	-6.5325
TSPAN5	6	0.78473	0.89512	1	18797	2	-6.3033	0.07741	0.077555	0.999995	1621	0	-6.3033
RNF182	6	0.77402	0.89036	1	18682	1	-6.0438	0.07741	0.077555	0.999995	1622	0	-6.0438
NPAP1	6	0.11437	0.30925	0.958745	6640	3	-7.3232	0.07741	0.077555	0.999995	1623	0	-7.3232
IDE	6	0.44095	0.68862	1	14366	3	-6.7433	0.07741	0.077555	0.999995	1624	0	-6.7433
KLHL8	6	0.29815	0.56225	1	11775	2	-6.7038	0.07741	0.077555	0.999995	1625	0	-6.7038
FAM135B	6	0.29291	0.55579	1	11647	2	-6.3019	0.07741	0.077555	0.999995	1626	0	-6.3019
HSPB9	6	0.027626	0.10234	0.815588	2466	3	-7.1506	0.07741	0.077555	0.999995	1627	0	-7.1506
PKD2L2	6	0.24229	0.49128	0.996741	10346	3	-6.4138	0.07741	0.077555	0.999995	1628	0	-6.4138
TMEM54	6	0.22521	0.46877	0.992415	9892	3	-6.3232	0.07741	0.077555	0.999995	1629	0	-6.3232
PNPLA1	6	0.21652	0.45709	0.990924	9656	4	-7.255	0.07741	0.077555	0.999995	1630	0	-7.255
IARS	6	0.77883	0.89249	1	18744	1	-4.9204	0.07741	0.077555	0.999995	1631	0	-4.9204
VDAC3	6	0.74528	0.87803	1	18392	2	-6.854	0.07741	0.077555	0.999995	1632	0	-6.854
PPP6R2	6	0.45531	0.69913	1	14583	3	-7.084	0.07741	0.077555	0.999995	1633	0	-7.084
CENPJ	6	0.98848	0.98855	1	21331	0	-5.8472	0.07741	0.077555	0.999995	1634	0	-5.8472
GAPDH	6	0.96914	0.97315	1	20914	1	-4.1916	0.07741	0.077555	0.999995	1635	0	-4.1916
ANKRD13C	6	0.51135	0.74002	1	15445	3	-7.0744	0.07741	0.077555	0.999995	1636	0	-7.0744
LAMTOR1	6	0.26978	0.52686	1	11061	4	-7.1459	0.07741	0.077555	0.999995	1637	0	-7.1459
ATP13A1	6	0.9904	0.99045	1	21391	0	-6.6121	0.07741	0.077555	0.999995	1638	0	-6.6121
OXA1L	6	0.34568	0.61822	1	12860	2	-6.4531	0.07741	0.077555	0.999995	1639	0	-6.4531
DSCR3	6	0.63309	0.82707	1	17188	1	-6.0985	0.07741	0.077555	0.999995	1640	0	-6.0985
SCN4A	6	0.85536	0.92908	1	19587	2	-6.2547	0.07741	0.077555	0.999995	1641	0	-6.2547
SMC1B	6	0.58354	0.79194	1	16453	2	-6.2506	0.07741	0.077555	0.999995	1642	0	-6.2506
KANK2	6	0.45204	0.69677	1	14541	3	-6.653	0.07741	0.077555	0.999995	1643	0	-6.653
TIAF1	6	0.73508	0.87383	1	18287	1	-5.7299	0.07741	0.077555	0.999995	1644	0	-5.7299
LYRM1	6	0.33418	0.60564	1	12616	1	-6.3852	0.07741	0.077555	0.999995	1645	0	-6.3852
ZPLD1	6	0.51506	0.74276	1	15492	2	-6.8881	0.07741	0.077555	0.999995	1646	0	-6.8881
ILDR1	6	0.46277	0.70453	1	14683	3	-6.9715	0.07741	0.077555	0.999995	1647	0	-6.9715
SLC4A3	6	0.0008822	0.0045876	0.541281	139	4	-7.3619	0.07741	0.077555	0.999995	1648	0	-7.3619
CLDN3	6	0.25654	0.50988	1	10715	3	-7.3206	0.07741	0.077555	0.999995	1649	0	-7.3206
AIM1	6	0.083157	0.24316	0.925108	5350	4	-7.1534	0.07741	0.077555	0.999995	1650	0	-7.1534
SLC16A7	6	0.10863	0.29984	0.954772	6452	2	-6.6614	0.07741	0.077555	0.999995	1651	0	-6.6614
SHISA4	6	0.89716	0.94995	1	20106	1	-5.9332	0.07741	0.077555	0.999995	1652	0	-5.9332
NR2F6	6	0.69239	0.85697	1	17910	2	-5.9903	0.07741	0.077555	0.999995	1653	0	-5.9903
EXOSC5	6	0.78381	0.89471	1	18790	2	-6.0927	0.07741	0.077555	0.999995	1654	0	-6.0927
DSTYK	6	0.018167	0.074681	0.793074	1821	3	-7.4212	0.07741	0.077555	0.999995	1655	0	-7.4212
ACVR2B	6	0.55395	0.77071	1	16008	3	-6.5559	0.07741	0.077555	0.999995	1656	0	-6.5559
BEX5	6	0.76487	0.88635	1	18578	2	-6.852	0.07741	0.077555	0.999995	1657	0	-6.852
HIC2	6	0.15649	0.37285	0.980637	7891	2	-6.2638	0.07741	0.077555	0.999995	1658	0	-6.2638
HMGB1	6	0.99988	0.99989	1	21785	0	-5.3482	0.07741	0.077555	0.999995	1659	0	-5.3482
ATP5F1	6	0.69407	0.8576	1	17928	1	-6.5475	0.07741	0.077555	0.999995	1660	0	-6.5475
SCN2A	6	0.084859	0.24708	0.928179	5424	2	-6.4879	0.07741	0.077555	0.999995	1661	0	-6.4879
hsa-mir-6799	4	0.99222	0.99222	1	21452	0	-5.6868	0.078121	0.077919	0.999995	1662	0	-5.6868
hsa-mir-8072	4	0.99115	0.99117	1	21422	0	-5.4407	0.078121	0.077919	0.999995	1663	0	-5.4407
hsa-mir-6875	4	0.65226	0.78609	1	17485	2	-6.5188	0.078121	0.077919	0.999995	1664	0	-6.5188
hsa-mir-10a	4	0.90389	0.9089	1	20164	1	-6.637	0.078121	0.077919	0.999995	1665	0	-6.637
hsa-mir-4266	4	0.91707	0.91903	1	20269	1	-6.2025	0.078121	0.077919	0.999995	1666	0	-6.2025
hsa-mir-8087	4	0.46154	0.6414	1	14667	1	-4.0526	0.078121	0.077919	0.999995	1667	0	-4.0526
hsa-mir-3151	4	0.52945	0.69187	1	15682	1	-5.516	0.078121	0.077919	0.999995	1668	0	-5.516
hsa-mir-6090	4	0.31485	0.53563	1	12164	1	-5.6558	0.078121	0.077919	0.999995	1669	0	-5.6558
hsa-mir-645	4	0.66712	0.79768	1	17655	1	-6.5435	0.078121	0.077919	0.999995	1670	0	-6.5435
hsa-mir-98	4	0.94566	0.94547	1	20582	0	-5.7213	0.078121	0.077919	0.999995	1671	0	-5.7213
hsa-mir-320e	4	0.97816	0.97823	1	21070	0	-5.675	0.078121	0.077919	0.999995	1672	0	-5.675
hsa-mir-628	4	0.33695	0.55132	1	12678	2	-6.3083	0.078121	0.077919	0.999995	1673	0	-6.3083
hsa-mir-548u	4	0.99043	0.99043	1	21394	0	-4.2015	0.078121	0.077919	0.999995	1674	0	-4.2015
EFCAB5	4	0.87935	0.89271	1	19902	1	-5.3651	0.078121	0.077919	0.999995	1675	0	-5.3651
hsa-mir-3689d-2	4	0.098684	0.23438	0.919748	6046	2	-7.4077	0.078121	0.077919	0.999995	1676	0	-7.4077
hsa-mir-7111	4	0.98356	0.98353	1	21196	0	-5.3249	0.078121	0.077919	0.999995	1677	0	-5.3249
hsa-mir-4531	4	0.83262	0.86763	1	19323	1	-5.2671	0.078121	0.077919	0.999995	1678	0	-5.2671
hsa-mir-6731	2	0.69172	0.69472	1	17906	1	-5.79	0.078641	0.078538	0.999995	1679	0	-5.79
CT47A7	1	0.9211	0.92142	1	20310	0	-4.9297	0.078898	0.078912	0.999995	1680	0	-4.9297
NonTargetingControlGuideForHuman_0967	1	0.9211	0.92142	1	20311	0	-4.9297	0.078898	0.078912	0.999995	1681	0	-4.9297
RPL6	5	0.89764	0.92705	1	20110	1	-5.9234	0.078991	0.079062	0.999995	1682	0	-5.9234
CDT1	5	0.80343	0.89562	1	19006	1	-6.1579	0.078991	0.079062	0.999995	1683	0	-6.1579
RABGGTB	5	0.70789	0.83597	1	18046	2	-6.1579	0.078991	0.079062	0.999995	1684	0	-6.1579
LOC100132247	1	0.92051	0.92085	1	20305	0	-4.4424	0.079494	0.079541	0.999995	1685	0	-4.4424
LETM1	6	0.86833	0.93602	1	19738	2	-5.9779	0.079601	0.079717	0.999995	1686	0	-5.9779
OR52M1	6	0.079874	0.23551	0.919748	5195	4	-7.4664	0.079695	0.079803	0.999995	1687	0	-7.4664
SAMD3	6	0.19287	0.42469	0.98773	8964	4	-7.2235	0.079742	0.079841	0.999995	1688	0	-7.2235
NGLY1	6	0.69654	0.85855	1	17951	2	-5.6876	0.079789	0.07989	0.999995	1689	0	-5.6876
CRISP2	6	0.51433	0.74222	1	15485	2	-6.1726	0.079836	0.079932	0.999995	1690	0	-6.1726
LRRC8D	6	0.11213	0.30578	0.957146	6576	3	-7.2195	0.079907	0.079993	0.999995	1691	0	-7.2195
CCDC146	6	0.0075156	0.034602	0.709479	909	3	-6.055	0.079907	0.079993	0.999995	1692	0	-6.055
hsa-mir-3925	4	0.99998	0.99998	1	21805	0	-4.0386	0.079986	0.079807	0.999995	1693	0	-4.0386
DLGAP5	6	0.55258	0.76971	1	15984	3	-6.86	0.080024	0.080109	0.999995	1694	0	-6.86
hsa-mir-3912	4	0.167	0.33805	0.967331	8218	2	-6.8951	0.080207	0.080036	0.999995	1695	0	-6.8951
hsa-mir-3121	4	0.99471	0.99472	1	21534	0	-5.0281	0.080207	0.080036	0.999995	1696	0	-5.0281
hsa-mir-6087	3	0.99264	0.99273	1	21458	0	-4.8924	0.080851	0.080742	0.999995	1697	0	-4.8924
TOMM20	4	0.99981	0.99981	1	21773	0	-4.332	0.081516	0.081399	0.999995	1698	0	-4.332
HIST1H2AG	6	0.20667	0.44375	0.990924	9350	3	-7.1696	0.082421	0.082507	0.999995	1699	0	-7.1696
CDC42SE1	6	0.15794	0.37499	0.981368	7932	3	-7.6557	0.082421	0.082507	0.999995	1700	0	-7.6557
BIRC8	6	0.96527	0.97109	1	20854	1	-6.0078	0.082421	0.082507	0.999995	1701	0	-6.0078
RPS23	6	0.78477	0.89514	1	18808	1	-5.1583	0.082421	0.082507	0.999995	1702	0	-5.1583
SF3B5	6	0.67629	0.8508	1	17757	2	-7.2146	0.082421	0.082507	0.999995	1703	0	-7.2146
DDR2	6	0.29568	0.5592	1	11708	4	-7.4147	0.082421	0.082507	0.999995	1704	0	-7.4147
ILF3	6	0.88147	0.94332	1	19935	2	-6.6428	0.082421	0.082507	0.999995	1705	0	-6.6428
TRIM4	6	0.37044	0.63665	1	13248	3	-7.1231	0.082421	0.082507	0.999995	1706	0	-7.1231
PVRIG	6	0.1874	0.41708	0.987143	8814	4	-7.4274	0.082421	0.082507	0.999995	1707	0	-7.4274
RAB39B	6	0.063683	0.19711	0.902167	4428	4	-7.5275	0.082421	0.082507	0.999995	1708	0	-7.5275
INO80B	6	0.84212	0.92222	1	19430	1	-5.3263	0.082421	0.082507	0.999995	1709	0	-5.3263
N6AMT1	6	0.47767	0.71541	1	14935	2	-7.0317	0.082421	0.082507	0.999995	1710	0	-7.0317
CCDC170	6	0.34368	0.61667	1	12834	3	-7.2286	0.082421	0.082507	0.999995	1711	0	-7.2286
SPINT4	6	0.07206	0.2172	0.914219	4814	5	-7.538	0.082421	0.082507	0.999995	1712	0	-7.538
ORC2	6	0.99696	0.99702	1	21613	0	-6.2069	0.082421	0.082507	0.999995	1713	0	-6.2069
NOC4L	6	0.98361	0.98374	1	21199	1	-5.9388	0.082421	0.082507	0.999995	1714	0	-5.9388
ST18	6	0.12213	0.32118	0.963627	6862	2	-5.9314	0.082421	0.082507	0.999995	1715	0	-5.9314
MLL4	6	0.052949	0.17027	0.882853	3883	4	-8.197	0.082421	0.082507	0.999995	1716	0	-8.197
SH2D6	6	0.23647	0.4837	0.996537	10194	2	-5.0274	0.082421	0.082507	0.999995	1717	0	-5.0274
SCAND1	6	0.65909	0.84434	1	17569	2	-6.1184	0.082421	0.082507	0.999995	1718	0	-6.1184
KLHL14	6	0.88923	0.94778	1	20023	1	-6.4466	0.082421	0.082507	0.999995	1719	0	-6.4466
CILP2	6	0.104	0.28987	0.948499	6261	3	-6.8901	0.082421	0.082507	0.999995	1720	0	-6.8901
GPR158	6	0.19036	0.42121	0.98773	8885	3	-6.0878	0.082421	0.082507	0.999995	1721	0	-6.0878
HMMR	6	0.85725	0.93008	1	19612	1	-6.0355	0.082421	0.082507	0.999995	1722	0	-6.0355
CNNM2	6	0.23509	0.48185	0.996254	10161	3	-7.4482	0.082421	0.082507	0.999995	1723	0	-7.4482
KIAA0232	6	0.58655	0.79414	1	16498	3	-7.0761	0.082421	0.082507	0.999995	1724	0	-7.0761
CLPSL2	6	0.075492	0.22533	0.916795	4984	4	-7.9605	0.082421	0.082507	0.999995	1725	0	-7.9605
AVPI1	6	0.10086	0.28301	0.944452	6133	5	-7.8773	0.082421	0.082507	0.999995	1726	0	-7.8773
MARK1	6	0.48747	0.72252	1	15091	2	-7.0481	0.082421	0.082507	0.999995	1727	0	-7.0481
MRP63	6	0.94821	0.96376	1	20617	1	-5.0339	0.082421	0.082507	0.999995	1728	0	-5.0339
TKT	6	0.19675	0.43008	0.99047	9067	2	-5.152	0.082421	0.082507	0.999995	1729	0	-5.152
GTF3A	6	0.85536	0.92908	1	19589	2	-6.5075	0.082421	0.082507	0.999995	1730	0	-6.5075
AKT3	6	0.84381	0.92305	1	19451	2	-5.7721	0.082421	0.082507	0.999995	1731	0	-5.7721
RTN2	6	0.82668	0.91459	1	19256	2	-6.733	0.082421	0.082507	0.999995	1732	0	-6.733
URB1	6	0.54429	0.76382	1	15880	2	-5.9628	0.082421	0.082507	0.999995	1733	0	-5.9628
MOCS3	6	0.080495	0.23696	0.919748	5229	1	-5.7933	0.082421	0.082507	0.999995	1734	0	-5.7933
ANKRD32	6	0.20044	0.43519	0.99063	9169	2	-6.8864	0.082421	0.082507	0.999995	1735	0	-6.8864
TIMM8B	6	0.44883	0.69439	1	14498	3	-7.013	0.082421	0.082507	0.999995	1736	0	-7.013
TMC6	6	0.14534	0.35639	0.973279	7572	4	-7.7553	0.082421	0.082507	0.999995	1737	0	-7.7553
POU6F2	6	0.038197	0.13165	0.855454	3078	4	-8.0043	0.082421	0.082507	0.999995	1738	0	-8.0043
TCEAL6	6	0.19745	0.43106	0.99063	9083	2	-7.0494	0.082421	0.082507	0.999995	1739	0	-7.0494
HOXD9	6	0.11256	0.30644	0.957566	6586	3	-6.9676	0.082421	0.082507	0.999995	1740	0	-6.9676
TMEM105	6	0.33268	0.60391	1	12584	4	-7.1581	0.082421	0.082507	0.999995	1741	0	-7.1581
PALMD	6	0.77731	0.89184	1	18723	2	-6.3451	0.082421	0.082507	0.999995	1742	0	-6.3451
PPP1R12A	6	0.99942	0.99944	1	21742	0	-5.5336	0.082421	0.082507	0.999995	1743	0	-5.5336
SHMT2	6	0.11686	0.31307	0.962821	6695	4	-7.5032	0.082421	0.082507	0.999995	1744	0	-7.5032
CLCN5	6	0.022703	0.088185	0.807504	2121	5	-7.5331	0.082421	0.082507	0.999995	1745	0	-7.5331
ENO1	6	0.71003	0.86385	1	18071	1	-5.9135	0.082421	0.082507	0.999995	1746	0	-5.9135
NPAS4	6	0.0092183	0.041712	0.722745	1079	2	-6.9026	0.082421	0.082507	0.999995	1747	0	-6.9026
ZNF142	6	0.17887	0.40504	0.982883	8588	4	-7.6459	0.082421	0.082507	0.999995	1748	0	-7.6459
C3orf58	6	0.2117	0.45059	0.990924	9497	3	-7.4888	0.082421	0.082507	0.999995	1749	0	-7.4888
MED12	6	0.27705	0.53594	1	11250	3	-6.3396	0.082421	0.082507	0.999995	1750	0	-6.3396
G6PC	6	0.27073	0.52803	1	11082	2	-5.9342	0.082421	0.082507	0.999995	1751	0	-5.9342
FTH1	6	0.04441	0.14821	0.867471	3418	3	-7.4958	0.082421	0.082507	0.999995	1752	0	-7.4958
ZFYVE28	6	0.77309	0.88997	1	18675	2	-5.202	0.082421	0.082507	0.999995	1753	0	-5.202
MYL3	6	0.34937	0.62102	1	12927	2	-4.7856	0.082421	0.082507	0.999995	1754	0	-4.7856
C19orf52	6	0.53955	0.76035	1	15811	2	-6.4031	0.082421	0.082507	0.999995	1755	0	-6.4031
RPS15	6	0.87906	0.94196	1	19895	1	-7.1357	0.082421	0.082507	0.999995	1756	0	-7.1357
SERPINB7	6	0.46016	0.70268	1	14647	3	-6.8206	0.082421	0.082507	0.999995	1757	0	-6.8206
STX18	6	0.92115	0.9555	1	20312	1	-5.5783	0.082421	0.082507	0.999995	1758	0	-5.5783
SEPSECS	6	0.54266	0.76265	1	15859	2	-6.2466	0.082421	0.082507	0.999995	1759	0	-6.2466
ELAC2	6	0.85034	0.92646	1	19525	2	-6.0096	0.082421	0.082507	0.999995	1760	0	-6.0096
PTPLA	6	0.98335	0.98351	1	21187	1	-6.099	0.082421	0.082507	0.999995	1761	0	-6.099
TRIM58	6	0.068155	0.20785	0.907646	4633	4	-7.99	0.082421	0.082507	0.999995	1762	0	-7.99
THPO	6	0.12976	0.33287	0.965761	7110	3	-5.9191	0.082421	0.082507	0.999995	1763	0	-5.9191
PIM2	6	0.24027	0.48868	0.996741	10292	3	-7.3221	0.082421	0.082507	0.999995	1764	0	-7.3221
RAX2	6	0.81804	0.91039	1	19176	2	-6.2756	0.082421	0.082507	0.999995	1765	0	-6.2756
NAT1	6	0.19793	0.43171	0.99063	9097	3	-7.4211	0.082421	0.082507	0.999995	1766	0	-7.4211
TOR1B	6	0.13706	0.34398	0.968466	7333	2	-6.7723	0.082421	0.082507	0.999995	1767	0	-6.7723
RPL22L1	5	0.78962	0.88648	1	18855	1	-5.5317	0.082449	0.0826	0.999995	1768	0	-5.5317
DYNLL1	5	0.94751	0.95183	1	20609	1	-5.4015	0.082449	0.0826	0.999995	1769	0	-5.4015
DNAJC8	5	0.99518	0.99515	1	21545	0	-5.8312	0.082449	0.0826	0.999995	1770	0	-5.8312
RBM18	5	0.98635	0.98635	1	21270	0	-6.3197	0.082449	0.0826	0.999995	1771	0	-6.3197
CALD1	5	0.66624	0.8118	1	17643	2	-6.3587	0.082449	0.0826	0.999995	1772	0	-6.3587
TARS	5	0.88684	0.92305	1	19994	1	-6.5479	0.082449	0.0826	0.999995	1773	0	-6.5479
HSPA14	5	0.77016	0.87398	1	18644	2	-6.8204	0.082449	0.0826	0.999995	1774	0	-6.8204
ZMAT2	5	0.069688	0.19478	0.900595	4710	2	-6.0572	0.084291	0.084489	0.999995	1775	0	-6.0572
hsa-mir-4469	4	0.78799	0.84814	1	18840	1	-5.7113	0.084368	0.084228	0.999995	1776	0	-5.7113
hsa-mir-526b	4	0.55096	0.70792	1	15968	1	-5.8793	0.084368	0.084228	0.999995	1777	0	-5.8793
hsa-mir-20b	4	0.88834	0.8983	1	20013	1	-6.3277	0.084368	0.084228	0.999995	1778	0	-6.3277
hsa-mir-542	4	0.65811	0.7906	1	17555	2	-6.5847	0.084368	0.084228	0.999995	1779	0	-6.5847
hsa-mir-4329	4	0.80068	0.85333	1	18977	1	-6.3081	0.084368	0.084228	0.999995	1780	0	-6.3081
hsa-mir-6804	4	0.95118	0.951	1	20652	0	-5.4613	0.084368	0.084228	0.999995	1781	0	-5.4613
hsa-mir-181b-1	4	0.91446	0.91691	1	20246	1	-6.0699	0.084368	0.084228	0.999995	1782	0	-6.0699
hsa-mir-3194	4	0.22822	0.4241	0.98773	9986	3	-7.5512	0.084368	0.084228	0.999995	1783	0	-7.5512
hsa-mir-4634	4	0.98086	0.98086	1	21126	0	-5.328	0.084368	0.084228	0.999995	1784	0	-5.328
hsa-mir-378j	4	0.56827	0.72103	1	16222	1	-6.0655	0.084368	0.084228	0.999995	1785	0	-6.0655
RBMY1F	1	0.91553	0.91585	1	20255	0	-5.013	0.084474	0.084436	0.999995	1786	0	-5.013
TJP2	6	0.69435	0.8577	1	17929	2	-6.5741	0.084836	0.084966	0.999995	1787	0	-6.5741
RNF41	6	0.473	0.71196	1	14854	3	-6.9488	0.084836	0.084966	0.999995	1788	0	-6.9488
DDX39A	5	0.3087	0.53929	1	12024	3	-7.5049	0.085778	0.085964	0.999995	1789	0	-7.5049
DNAJA3	5	0.08025	0.2166	0.913026	5218	2	-6.5778	0.085778	0.085964	0.999995	1790	0	-6.5778
hsa-mir-888	4	0.093648	0.2265	0.916795	5817	2	-6.6975	0.08583	0.085666	0.999995	1791	0	-6.6975
PER2	6	0.19247	0.42415	0.98773	8949	3	-7.0967	0.086123	0.086254	0.999995	1792	0	-7.0967
DIP2B	6	0.29903	0.56331	1	11806	4	-7.1244	0.086123	0.086254	0.999995	1793	0	-7.1244
TMA16	6	0.93844	0.96042	1	20488	1	-5.6883	0.086123	0.086254	0.999995	1794	0	-5.6883
CDA	6	0.28877	0.5506	1	11550	3	-7.4474	0.086123	0.086254	0.999995	1795	0	-7.4474
ERLEC1	6	0.19954	0.43397	0.99063	9143	2	-6.3533	0.086123	0.086254	0.999995	1796	0	-6.3533
CTXN1	6	0.3023	0.56734	1	11881	3	-6.8474	0.086123	0.086254	0.999995	1797	0	-6.8474
PRKCDBP	6	0.11869	0.3159	0.963308	6749	3	-6.9839	0.086123	0.086254	0.999995	1798	0	-6.9839
ZCWPW1	6	0.029966	0.10899	0.824059	2593	4	-7.7466	0.086123	0.086254	0.999995	1799	0	-7.7466
COL18A1	6	0.55538	0.77174	1	16030	3	-6.0072	0.086123	0.086254	0.999995	1800	0	-6.0072
SLC15A1	6	0.26789	0.52448	1	11013	4	-7.2695	0.086123	0.086254	0.999995	1801	0	-7.2695
GRAMD1A	6	0.14888	0.36159	0.975308	7682	4	-7.4947	0.086123	0.086254	0.999995	1802	0	-7.4947
TLN1	6	0.66852	0.84792	1	17671	2	-5.6651	0.086123	0.086254	0.999995	1803	0	-5.6651
SERP2	6	0.58523	0.79319	1	16477	2	-6.963	0.086123	0.086254	0.999995	1804	0	-6.963
POLE	6	0.60139	0.80474	1	16726	2	-5.9239	0.086123	0.086254	0.999995	1805	0	-5.9239
SKAP2	6	0.31063	0.57753	1	12076	3	-6.8998	0.086123	0.086254	0.999995	1806	0	-6.8998
ABHD13	6	0.16597	0.38671	0.98191	8187	2	-5.992	0.086123	0.086254	0.999995	1807	0	-5.992
SLC25A10	6	0.14136	0.35049	0.970993	7470	3	-7.3321	0.086123	0.086254	0.999995	1808	0	-7.3321
CLCC1	6	0.8185	0.91059	1	19182	2	-5.996	0.086123	0.086254	0.999995	1809	0	-5.996
AVL9	6	0.99564	0.9957	1	21562	0	-5.7243	0.086123	0.086254	0.999995	1810	0	-5.7243
C7orf50	6	0.86736	0.9355	1	19721	1	-5.6274	0.086123	0.086254	0.999995	1811	0	-5.6274
ZFC3H1	6	0.21547	0.45571	0.990924	9610	2	-6.724	0.086123	0.086254	0.999995	1812	0	-6.724
DNAJC1	6	0.29486	0.55821	1	11683	3	-6.658	0.086123	0.086254	0.999995	1813	0	-6.658
PDCD2	6	0.99356	0.9936	1	21494	0	-5.6598	0.086123	0.086254	0.999995	1814	0	-5.6598
NXPH4	6	0.80518	0.90429	1	19029	2	-6.3295	0.086123	0.086254	0.999995	1815	0	-6.3295
FAM109A	6	0.34699	0.61919	1	12876	3	-7.0366	0.086123	0.086254	0.999995	1816	0	-7.0366
MEGF10	6	0.25678	0.51019	1	10724	2	-4.6582	0.086123	0.086254	0.999995	1817	0	-4.6582
MRPL45	6	0.19247	0.42415	0.98773	8948	3	-6.7439	0.086123	0.086254	0.999995	1818	0	-6.7439
ZNF48	6	0.77162	0.88934	1	18660	1	-5.8269	0.086123	0.086254	0.999995	1819	0	-5.8269
SLC16A3	6	0.22221	0.4647	0.991665	9819	4	-7.045	0.086123	0.086254	0.999995	1820	0	-7.045
LGSN	6	0.26287	0.51805	1	10882	3	-6.8464	0.086123	0.086254	0.999995	1821	0	-6.8464
TMEM150C	6	0.50767	0.73736	1	15385	2	-6.2523	0.086123	0.086254	0.999995	1822	0	-6.2523
SEC16A	6	0.10877	0.30015	0.954772	6459	4	-7.9461	0.086123	0.086254	0.999995	1823	0	-7.9461
TPR	6	0.79608	0.90014	1	18919	1	-6.1132	0.086123	0.086254	0.999995	1824	0	-6.1132
SLC2A13	6	0.62897	0.8242	1	17133	2	-6.1659	0.086123	0.086254	0.999995	1825	0	-6.1659
LTBP1	6	0.28494	0.54578	1	11447	4	-7.3651	0.086123	0.086254	0.999995	1826	0	-7.3651
SLFNL1	6	0.014547	0.062942	0.768849	1552	4	-7.9398	0.086123	0.086254	0.999995	1827	0	-7.9398
CXXC11	6	0.89561	0.94963	1	20087	1	-6.0398	0.086123	0.086254	0.999995	1828	0	-6.0398
RNF212	6	0.86057	0.93182	1	19643	2	-6.4434	0.086123	0.086254	0.999995	1829	0	-6.4434
NDUFAB1	6	0.79371	0.89909	1	18894	2	-5.8387	0.086123	0.086254	0.999995	1830	0	-5.8387
C18orf32	6	0.35706	0.62668	1	13056	2	-6.6185	0.086123	0.086254	0.999995	1831	0	-6.6185
LSP1	6	0.99931	0.99933	1	21739	0	-6.3129	0.086123	0.086254	0.999995	1832	0	-6.3129
PISD	6	0.43958	0.68762	1	14344	3	-7.208	0.086123	0.086254	0.999995	1833	0	-7.208
C4orf6	6	0.87704	0.94084	1	19870	1	-6.3702	0.086123	0.086254	0.999995	1834	0	-6.3702
SH3D21	6	0.65098	0.83966	1	17460	3	-6.7207	0.086123	0.086254	0.999995	1835	0	-6.7207
STAR	6	0.73096	0.87215	1	18240	1	-6.0121	0.086123	0.086254	0.999995	1836	0	-6.0121
hsa-mir-640	4	0.080759	0.20559	0.906883	5246	1	-5.3248	0.086333	0.086172	0.999995	1837	0	-5.3248
OSER1	2	0.37283	0.45801	0.990924	13288	1	-6.2389	0.086651	0.0865	0.999995	1838	0	-6.2389
hsa-mir-1244-2	2	0.97877	0.9789	1	21085	0	-4.7523	0.087373	0.087241	0.999995	1839	0	-4.7523
CENPI	6	0.93254	0.95857	1	20423	1	-5.4414	0.087386	0.087478	0.999995	1840	0	-5.4414
CXorf64	6	0.062194	0.19346	0.9005	4351	3	-7.0977	0.087432	0.087524	0.999995	1841	0	-7.0977
KCNT2	6	0.53921	0.76009	1	15810	1	-6.1376	0.087479	0.08757	0.999995	1842	0	-6.1376
CES2	6	0.06107	0.1907	0.899136	4297	2	-6.9713	0.087526	0.087619	0.999995	1843	0	-6.9713
GP6	6	0.28574	0.5468	1	11471	2	-6.167	0.087619	0.087714	0.999995	1844	0	-6.167
P2RY6	6	0.78862	0.89683	1	18844	1	-6.2937	0.087806	0.087903	0.999995	1845	0	-6.2937
CNTN3	6	0.086104	0.24995	0.930802	5480	4	-7.5252	0.0879	0.087996	0.999995	1846	0	-7.5252
NOP56	6	0.86756	0.9356	1	19724	2	-6.3181	0.08797	0.088079	0.999995	1847	0	-6.3181
LILRB3	6	0.16472	0.38489	0.98191	8141	3	-7.526	0.08797	0.088079	0.999995	1848	0	-7.526
CD93	6	0.97185	0.97481	1	20963	1	-6.152	0.08804	0.088155	0.999995	1849	0	-6.152
hsa-mir-5692a-1	2	0.96658	0.9668	1	20876	0	-4.6112	0.088457	0.088349	0.999995	1850	0	-4.6112
hsa-mir-195	4	0.64764	0.78246	1	17415	2	-6.9955	0.088875	0.088717	0.999995	1851	0	-6.9955
TACC2	5	0.71761	0.84167	1	18138	1	-6.4109	0.089235	0.089432	0.999995	1852	0	-6.4109
NonTargetingControlGuideForHuman_0390	1	0.91026	0.91052	1	20212	0	-5.0823	0.089744	0.089708	0.999995	1853	0	-5.0823
NonTargetingControlGuideForHuman_0979	1	0.91001	0.91027	1	20209	0	-5.0943	0.089988	0.089949	0.999995	1854	0	-5.0943
GRK4	6	0.32379	0.59336	1	12377	3	-6.9934	0.090349	0.090467	0.999995	1855	0	-6.9934
MCIDAS	6	0.37316	0.63865	1	13292	3	-6.4503	0.090349	0.090467	0.999995	1856	0	-6.4503
MAGED1	6	0.29279	0.55566	1	11644	4	-7.4765	0.090349	0.090467	0.999995	1857	0	-7.4765
B3GNT9	6	0.90541	0.95169	1	20172	1	-5.9984	0.090349	0.090467	0.999995	1858	0	-5.9984
SERF2	6	0.98613	0.98622	1	21263	0	-5.8072	0.090349	0.090467	0.999995	1859	0	-5.8072
RAB3IP	6	0.97595	0.97753	1	21028	1	-6.4541	0.090349	0.090467	0.999995	1860	0	-6.4541
GABRG3	6	0.1501	0.36338	0.976755	7714	4	-7.6153	0.090349	0.090467	0.999995	1861	0	-7.6153
ELMSAN1	6	0.34108	0.61367	1	12773	3	-7.2282	0.090349	0.090467	0.999995	1862	0	-7.2282
CDIPT	6	0.85864	0.93081	1	19628	1	-5.5889	0.090349	0.090467	0.999995	1863	0	-5.5889
LPHN2	6	0.1697	0.39206	0.98191	8296	4	-7.825	0.090349	0.090467	0.999995	1864	0	-7.825
DES	6	0.5874	0.79476	1	16505	3	-7.3253	0.090349	0.090467	0.999995	1865	0	-7.3253
SOX12	6	0.60323	0.80604	1	16752	2	-7.02	0.090349	0.090467	0.999995	1866	0	-7.02
SLC7A3	6	0.32543	0.59535	1	12417	3	-7.0142	0.090349	0.090467	0.999995	1867	0	-7.0142
POP4	6	0.85945	0.93125	1	19638	2	-5.6243	0.090349	0.090467	0.999995	1868	0	-5.6243
CTPS1	6	0.43463	0.68396	1	14267	2	-6.5632	0.090349	0.090467	0.999995	1869	0	-6.5632
GPATCH3	6	0.5747	0.78554	1	16311	3	-7.0663	0.090349	0.090467	0.999995	1870	0	-7.0663
CENPM	6	0.7012	0.86039	1	17991	1	-4.7739	0.090349	0.090467	0.999995	1871	0	-4.7739
LOXL4	6	0.19679	0.43013	0.990479	9070	1	-6.5671	0.090349	0.090467	0.999995	1872	0	-6.5671
THUMPD3	6	0.09049	0.25987	0.935873	5674	5	-7.53	0.090349	0.090467	0.999995	1873	0	-7.53
HOXA4	6	0.4647	0.70595	1	14718	3	-6.2444	0.090349	0.090467	0.999995	1874	0	-6.2444
C19orf40	6	0.47349	0.71231	1	14863	3	-6.6814	0.090349	0.090467	0.999995	1875	0	-6.6814
HIST1H2BL	6	0.62852	0.82387	1	17119	3	-6.734	0.090349	0.090467	0.999995	1876	0	-6.734
ERMP1	6	0.16065	0.37896	0.98191	8019	3	-6.9018	0.090349	0.090467	0.999995	1877	0	-6.9018
NANOS1	6	0.30842	0.57486	1	12017	3	-7.0581	0.090349	0.090467	0.999995	1878	0	-7.0581
ZNF442	6	0.16764	0.38909	0.98191	8235	2	-6.3913	0.090349	0.090467	0.999995	1879	0	-6.3913
C2orf66	6	0.65879	0.84423	1	17564	2	-6.8925	0.090349	0.090467	0.999995	1880	0	-6.8925
GOLGA7	6	0.15234	0.36672	0.976837	7780	2	-5.722	0.090349	0.090467	0.999995	1881	0	-5.722
ZNF503	6	0.42135	0.67427	1	14050	3	-7.2837	0.090349	0.090467	0.999995	1882	0	-7.2837
DGKZ	6	0.13282	0.33753	0.967331	7206	3	-7.2515	0.090349	0.090467	0.999995	1883	0	-7.2515
TBC1D22B	6	0.030818	0.1114	0.827427	2645	4	-7.6098	0.090349	0.090467	0.999995	1884	0	-7.6098
SSH1	6	0.27615	0.53485	1	11237	3	-6.9872	0.090349	0.090467	0.999995	1885	0	-6.9872
PTP4A1	6	0.72593	0.8701	1	18197	2	-6.8675	0.090349	0.090467	0.999995	1886	0	-6.8675
RPL11	6	0.99893	0.99894	1	21716	0	-4.8406	0.090349	0.090467	0.999995	1887	0	-4.8406
ITSN2	6	0.15724	0.37396	0.981058	7917	2	-6.5959	0.090349	0.090467	0.999995	1888	0	-6.5959
GABRR2	6	0.14535	0.35639	0.973279	7574	3	-7.1665	0.090349	0.090467	0.999995	1889	0	-7.1665
CHORDC1	6	0.99705	0.9971	1	21616	0	-5.2097	0.090349	0.090467	0.999995	1890	0	-5.2097
CAPN5	6	0.079083	0.23367	0.919748	5154	3	-6.9411	0.090349	0.090467	0.999995	1891	0	-6.9411
TBX4	6	0.10607	0.29439	0.950486	6355	4	-7.6819	0.090349	0.090467	0.999995	1892	0	-7.6819
GATAD2B	6	0.42729	0.67858	1	14152	1	-6.4635	0.090349	0.090467	0.999995	1893	0	-6.4635
POU2F1	6	0.93788	0.96025	1	20477	1	-5.8856	0.090349	0.090467	0.999995	1894	0	-5.8856
KANSL3	6	0.67779	0.85136	1	17774	1	-5.696	0.090349	0.090467	0.999995	1895	0	-5.696
OTUB2	6	0.75065	0.88026	1	18430	1	-6.7114	0.090349	0.090467	0.999995	1896	0	-6.7114
MSL1	6	0.023444	0.090408	0.81248	2168	2	-6.8399	0.090349	0.090467	0.999995	1897	0	-6.8399
TMED3	6	0.42736	0.67865	1	14163	3	-7.3503	0.090349	0.090467	0.999995	1898	0	-7.3503
GPR116	6	0.84916	0.92583	1	19509	2	-5.3457	0.090349	0.090467	0.999995	1899	0	-5.3457
TRAPPC4	6	0.98715	0.9872	1	21285	0	-5.5441	0.090349	0.090467	0.999995	1900	0	-5.5441
RALYL	6	0.17862	0.40469	0.982883	8580	3	-6.9772	0.090349	0.090467	0.999995	1901	0	-6.9772
COX6B1	6	0.37317	0.63866	1	13293	1	-5.6684	0.090349	0.090467	0.999995	1902	0	-5.6684
SYT9	6	0.049639	0.16177	0.877624	3700	5	-6.9559	0.090349	0.090467	0.999995	1903	0	-6.9559
CCT2	6	0.95953	0.96828	1	20757	1	-5.6281	0.090349	0.090467	0.999995	1904	0	-5.6281
PARG	6	0.2117	0.45059	0.990924	9494	3	-6.6925	0.090349	0.090467	0.999995	1905	0	-6.6925
CCDC160	6	0.88133	0.94325	1	19931	2	-6.3603	0.090349	0.090467	0.999995	1906	0	-6.3603
SMOC2	6	0.052934	0.17023	0.882853	3880	4	-7.7311	0.090349	0.090467	0.999995	1907	0	-7.7311
OTOG	6	0.99374	0.99378	1	21501	0	-5.959	0.090349	0.090467	0.999995	1908	0	-5.959
MMS19	6	0.12069	0.31897	0.963308	6819	3	-7.0037	0.090349	0.090467	0.999995	1909	0	-7.0037
SETDB2	6	0.50493	0.73532	1	15354	3	-6.9756	0.090349	0.090467	0.999995	1910	0	-6.9756
TMEM209	6	0.91918	0.955	1	20290	1	-6.013	0.090349	0.090467	0.999995	1911	0	-6.013
OR2A25	6	0.83164	0.91702	1	19315	1	-6.094	0.090349	0.090467	0.999995	1912	0	-6.094
GABRB3	6	0.022112	0.08647	0.804715	2088	4	-8.4046	0.090349	0.090467	0.999995	1913	0	-8.4046
PPIP5K2	6	0.45686	0.70027	1	14600	2	-6.7717	0.090349	0.090467	0.999995	1914	0	-6.7717
WDR43	6	0.84348	0.9229	1	19449	2	-5.2772	0.090349	0.090467	0.999995	1915	0	-5.2772
ICMT	6	0.06376	0.19729	0.902167	4433	4	-7.9258	0.090349	0.090467	0.999995	1916	0	-7.9258
TMEM143	6	0.81539	0.90913	1	19144	2	-6.9301	0.090349	0.090467	0.999995	1917	0	-6.9301
STUB1	6	0.82305	0.91278	1	19230	2	-6.2084	0.090349	0.090467	0.999995	1918	0	-6.2084
SLC46A1	6	0.017397	0.072364	0.784394	1775	3	-6.9934	0.090349	0.090467	0.999995	1919	0	-6.9934
SLC11A2	6	0.016583	0.069922	0.781147	1717	4	-7.7986	0.090349	0.090467	0.999995	1920	0	-7.7986
NEK8	6	0.12902	0.33175	0.965761	7083	4	-7.2574	0.090349	0.090467	0.999995	1921	0	-7.2574
SLC26A11	6	0.16359	0.38327	0.98191	8103	3	-6.5202	0.090349	0.090467	0.999995	1922	0	-6.5202
MC4R	6	0.30936	0.57599	1	12035	3	-7.4572	0.090349	0.090467	0.999995	1923	0	-7.4572
RBM46	6	0.36949	0.63596	1	13232	2	-5.8325	0.090349	0.090467	0.999995	1924	0	-5.8325
HEYL	6	0.3711	0.63713	1	13260	3	-7.4137	0.090349	0.090467	0.999995	1925	0	-7.4137
ZDHHC23	6	0.78233	0.89404	1	18776	2	-4.9454	0.090349	0.090467	0.999995	1926	0	-4.9454
hsa-mir-7843	4	0.66104	0.79289	1	17592	2	-6.3395	0.090458	0.090265	0.999995	1927	0	-6.3395
hsa-mir-4756	4	0.84958	0.87589	1	19515	1	-6.403	0.090458	0.090265	0.999995	1928	0	-6.403
hsa-mir-326	4	0.66104	0.79289	1	17591	2	-6.3813	0.090458	0.090265	0.999995	1929	0	-6.3813
hsa-mir-320c-2	4	0.91573	0.91796	1	20257	1	-6.6254	0.090458	0.090265	0.999995	1930	0	-6.6254
hsa-mir-4750	4	0.9707	0.97062	1	20942	0	-5.4546	0.090458	0.090265	0.999995	1931	0	-5.4546
hsa-mir-3167	4	0.79909	0.85268	1	18959	1	-5.7712	0.090458	0.090265	0.999995	1932	0	-5.7712
hsa-mir-5092	4	0.77106	0.84161	1	18649	1	-6.7197	0.090458	0.090265	0.999995	1933	0	-6.7197
hsa-mir-4417	4	0.92836	0.92875	1	20382	1	-6.9578	0.090458	0.090265	0.999995	1934	0	-6.9578
hsa-mir-625	4	0.40236	0.59837	1	13776	2	-7.0814	0.090458	0.090265	0.999995	1935	0	-7.0814
hsa-mir-508	4	0.094661	0.22811	0.917287	5864	3	-7.9816	0.090458	0.090265	0.999995	1936	0	-7.9816
hsa-mir-373	4	0.88629	0.89696	1	19989	1	-6.3854	0.090458	0.090265	0.999995	1937	0	-6.3854
hsa-mir-3181	4	0.81371	0.85893	1	19119	1	-5.6524	0.090458	0.090265	0.999995	1938	0	-5.6524
hsa-mir-6848	4	0.76111	0.83789	1	18543	1	-4.0442	0.090458	0.090265	0.999995	1939	0	-4.0442
hsa-mir-4762	3	0.79976	0.81109	1	18964	1	-6.1313	0.091335	0.090979	0.999995	1940	0	-6.1313
hsa-mir-5692c-1	3	0.99631	0.99638	1	21586	0	-4.6556	0.091335	0.090979	0.999995	1941	0	-4.6556
hsa-mir-4775	3	0.97651	0.97662	1	21038	0	-5.178	0.091335	0.090979	0.999995	1942	0	-5.178
hsa-mir-3195	3	0.84451	0.84665	1	19457	1	-4.7932	0.091335	0.090979	0.999995	1943	0	-4.7932
KIAA1024L	6	0.014708	0.063561	0.768849	1570	3	-8.0044	0.092584	0.092738	0.999995	1944	0	-8.0044
TUBA1B	5	0.216	0.44205	0.990924	9632	2	-6.6822	0.092914	0.093141	0.999995	1945	0	-6.6822
ERCC2	4	0.66877	0.799	1	17672	2	-7.18	0.093554	0.093449	0.999995	1946	0	-7.18
NonTargetingControlGuideForHuman_0811	1	0.90602	0.90633	1	20178	0	-5.131	0.09398	0.093933	0.999995	1947	0	-5.131
CNOT3	6	0.63216	0.82643	1	17178	2	-6.0277	0.094024	0.094184	0.999995	1948	0	-6.0277
LRTM2	6	0.091906	0.26306	0.93655	5745	3	-6.9414	0.094024	0.094184	0.999995	1949	0	-6.9414
RPL12	6	0.99997	0.99997	1	21801	0	-3.924	0.094024	0.094184	0.999995	1950	0	-3.924
GPR173	6	0.81148	0.9073	1	19094	1	-5.8906	0.094024	0.094184	0.999995	1951	0	-5.8906
PRSS55	6	0.039306	0.13462	0.85637	3135	3	-7.6866	0.094024	0.094184	0.999995	1952	0	-7.6866
SAMM50	6	0.8289	0.91568	1	19282	2	-6.5377	0.094024	0.094184	0.999995	1953	0	-6.5377
TMC1	6	0.8809	0.94302	1	19929	1	-6.1199	0.094024	0.094184	0.999995	1954	0	-6.1199
C3orf38	6	0.17581	0.40075	0.98191	8492	4	-7.6985	0.094024	0.094184	0.999995	1955	0	-7.6985
TEKT4	6	0.49853	0.73062	1	15250	3	-7.2049	0.094024	0.094184	0.999995	1956	0	-7.2049
SIK2	6	0.31181	0.57899	1	12102	4	-6.978	0.094024	0.094184	0.999995	1957	0	-6.978
AQP12B	6	0.35073	0.62205	1	12948	3	-6.5263	0.094024	0.094184	0.999995	1958	0	-6.5263
EED	6	0.77734	0.89184	1	18725	1	-5.179	0.094024	0.094184	0.999995	1959	0	-5.179
COL4A3	6	0.012367	0.054396	0.750537	1376	3	-6.9711	0.094024	0.094184	0.999995	1960	0	-6.9711
KRTAP19-1	6	0.10155	0.28444	0.945709	6160	4	-7.4325	0.094024	0.094184	0.999995	1961	0	-7.4325
BIRC5	6	0.79269	0.89862	1	18885	2	-6.334	0.094024	0.094184	0.999995	1962	0	-6.334
RTEL1	6	0.24261	0.49169	0.996741	10365	4	-7.4832	0.094024	0.094184	0.999995	1963	0	-7.4832
IFT57	6	0.80603	0.90468	1	19036	2	-6.4268	0.094024	0.094184	0.999995	1964	0	-6.4268
CCDC166	6	0.055556	0.17697	0.889802	3996	4	-7.3665	0.094024	0.094184	0.999995	1965	0	-7.3665
KRTAP1-1	6	0.22535	0.46896	0.992415	9899	4	-7.5795	0.094024	0.094184	0.999995	1966	0	-7.5795
CAMTA1	6	0.042544	0.14331	0.86261	3312	4	-7.9612	0.094024	0.094184	0.999995	1967	0	-7.9612
SRFBP1	6	0.68053	0.85241	1	17797	1	-5.2101	0.094024	0.094184	0.999995	1968	0	-5.2101
NCKAP1	6	0.77124	0.88918	1	18651	2	-5.4315	0.094024	0.094184	0.999995	1969	0	-5.4315
MRPL40	6	0.41119	0.6668	1	13890	1	-4.7641	0.094024	0.094184	0.999995	1970	0	-4.7641
DSTN	6	0.80795	0.9056	1	19059	1	-5.5943	0.094024	0.094184	0.999995	1971	0	-5.5943
KCMF1	6	0.1393	0.34739	0.969867	7401	4	-7.2536	0.094024	0.094184	0.999995	1972	0	-7.2536
ATP6V1G1	6	0.072993	0.21942	0.914401	4855	1	-6.4011	0.094024	0.094184	0.999995	1973	0	-6.4011
FOXB2	6	0.47531	0.71369	1	14891	3	-7.0289	0.094024	0.094184	0.999995	1974	0	-7.0289
TRAPPC10	6	0.23265	0.47866	0.994639	10102	2	-6.4452	0.094024	0.094184	0.999995	1975	0	-6.4452
PKD1	6	0.99187	0.99188	1	21441	0	-5.5832	0.094024	0.094184	0.999995	1976	0	-5.5832
TNN	6	0.25305	0.50534	0.999369	10626	3	-6.7179	0.094024	0.094184	0.999995	1977	0	-6.7179
RPL18A	6	0.99979	0.99978	1	21771	0	-4.3431	0.094024	0.094184	0.999995	1978	0	-4.3431
BMPR2	6	0.42732	0.6786	1	14154	3	-7.0397	0.094024	0.094184	0.999995	1979	0	-7.0397
ATAD3A	6	0.47063	0.71022	1	14822	2	-7.2569	0.094024	0.094184	0.999995	1980	0	-7.2569
USE1	6	0.18389	0.41213	0.986316	8718	3	-6.9383	0.094024	0.094184	0.999995	1981	0	-6.9383
RELB	6	0.30532	0.57105	1	11953	3	-7.2333	0.094024	0.094184	0.999995	1982	0	-7.2333
CAMSAP2	6	0.060088	0.18824	0.899136	4244	2	-6.8723	0.094024	0.094184	0.999995	1983	0	-6.8723
PIK3R6	6	0.917	0.95446	1	20265	1	-6.7319	0.094024	0.094184	0.999995	1984	0	-6.7319
ZNRF1	6	0.10975	0.30206	0.95608	6490	4	-7.9431	0.094024	0.094184	0.999995	1985	0	-7.9431
CDK9	6	0.26875	0.52558	1	11036	3	-6.4329	0.094024	0.094184	0.999995	1986	0	-6.4329
RLN1	6	0.015183	0.065398	0.771485	1625	4	-7.5891	0.094024	0.094184	0.999995	1987	0	-7.5891
SRSF1	6	0.96666	0.97184	1	20877	1	-5.737	0.094024	0.094184	0.999995	1988	0	-5.737
UBA2	6	0.57558	0.78619	1	16324	2	-5.1238	0.094024	0.094184	0.999995	1989	0	-5.1238
CCDC3	6	0.57831	0.78812	1	16372	3	-6.7544	0.094024	0.094184	0.999995	1990	0	-6.7544
GRM5	6	0.28796	0.5496	1	11533	3	-7.0463	0.094024	0.094184	0.999995	1991	0	-7.0463
ENTPD5	6	0.62319	0.82015	1	17055	3	-7.1961	0.094024	0.094184	0.999995	1992	0	-7.1961
ASAH2B	6	0.1197	0.31749	0.963308	6781	3	-6.8237	0.094024	0.094184	0.999995	1993	0	-6.8237
LIN52	6	0.65742	0.84372	1	17547	2	-6.9329	0.094024	0.094184	0.999995	1994	0	-6.9329
NNMT	6	0.20701	0.44423	0.990924	9368	4	-7.6163	0.094024	0.094184	0.999995	1995	0	-7.6163
APOLD1	6	0.95995	0.96847	1	20765	1	-6.0607	0.094024	0.094184	0.999995	1996	0	-6.0607
TRIM73	3	0.90683	0.90686	1	20181	0	-5.9301	0.095233	0.094824	0.999995	1997	0	-5.9301
HUWE1	6	0.85451	0.92865	1	19572	2	-6.4524	0.095487	0.095643	0.999995	1998	0	-6.4524
CALM3	6	0.1981	0.43194	0.99063	9101	2	-7.0271	0.095579	0.095726	0.999995	1999	0	-7.0271
[truncated: 19,815 more rows]
