# Supplementary material for: SEC24A identified as an essential mediator of thapsigargin-induced cell death in a genome-wide CRISPR/Cas9 screen
Source: Cell Death Discov. 2018 Dec 18;4:115. doi: 10.1038/s41420-018-0135-5 (PMC6299087; doi:10.1038/s41420-018-0135-5)
Supplement: Supplementary file 5 — Supplemental Data Set 4 [file 41420_2018_135_MOESM5_ESM.xlsx]

## Sheet: combined_180803_Chidawanyika.co
sgRNA	Gene	Control	Brefeldin A
HGLibA_26680	LMCD1	6725.29	6.701
HGLibA_00484	ACOT6	4643.55	0.762607
HGLibA_37400	PNOC	18235.1	3.81303
HGLibA_44011	SHCBP1	4371.68	2.23367
HGLibA_60972	hsa-mir-4718	40729.3	11.9851
HGLibA_55917	ZNF397	1792.16	1.52521
HGLibA_56277	ZNF571	19.9869	0
HGLibA_33134	NXF3	18239.3	10.4599
HGLibA_27961	MAGEC2	6912.06	4.41318
HGLibA_26742	LNPEP	624.591	0
HGLibA_40099	RAD54B	4154.66	3.70473
HGLibA_15081	EMP3	3027.94	0
HGLibA_27577	LTA4H	4902.51	2.23367
HGLibA_05626	C19orf10	1658.04	0
HGLibA_03587	ATP1A3	11.659	0
HGLibA_12704	DDX3Y	514.663	0
HGLibA_52569	UBD	151.567	0
HGLibA_38658	PRODH	12121	3.70473
HGLibA_55191	ZFP2	23880.6	5.99255
HGLibA_46401	SPANXN1	17700.3	8.11791
HGLibA_10891	CPA3	19104.3	21.4658
HGLibA_31248	NBR1	582.951	0
HGLibA_30024	MRPL55	68.2886	0
HGLibA_31345	NCOA4	184.879	0
HGLibA_31135	NAPG	527.987	0
HGLibA_45003	SLC35F2	10444.1	5.93839
HGLibA_59492	hsa-mir-3907	22041.3	3.75888
HGLibA_03051	ARMCX5	396.407	0
HGLibA_65343	NonTargetingControlGuideForHuman_0960	4139.79	0
HGLibA_21624	HLA-DQA2	11188.3	5.99255
HGLibA_38064	PPP1R1A	5042.34	0.762607
HGLibB_49320	THOC7	10957.7	1.22267e+06
HGLibA_57344	hsa-mir-1238	15643.3	9.04298
HGLibA_00396	ACAT2	88.2755	0
HGLibA_35290	PATZ1	6800.47	2.99627
HGLibA_58688	hsa-mir-3156-1	454.702	0
HGLibA_43553	SERPINB4	11516.3	2.23367
HGLibA_62284	hsa-mir-5691	5264.01	1.52521
HGLibA_34495	OR8B2	1839.59	0
HGLibA_58360	hsa-mir-2682	19.9869	0
HGLibA_24187	KCNE1L	342.238	0
HGLibA_08319	CD274	81.6132	0
HGLibA_51368	TRERF1	318.125	0
HGLibA_27689	LY9	5184.07	0
HGLibA_62314	hsa-mir-5695	7715.51	1.52521
HGLibA_50944	TOLLIP	560.428	0
HGLibA_28030	MALSU1	562.094	0
HGLibA_08402	CD5	12702.9	2.28782
HGLibA_48519	TBC1D26	44.9705	0
HGLibA_55080	ZDHHC15	164.892	0
HGLibA_18437	GAGE12B	730.317	0
HGLibA_15056	EML1	3063.79	2.23367
HGLibA_32193	NMRAL1	1742.12	0
HGLibA_13880	DPP8	39.9738	0
HGLibA_43778	SFTPD	14.9902	0
HGLibA_05812	C1orf192	4909.17	0
HGLibA_51788	TRPV3	5330.56	146.398
HGLibA_48217	TAF1B	4153.07	0
HGLibA_04084	BAG4	361.43	0
HGLibA_35396	PCDH12	674.558	0
HGLibA_40455	RBFOX1	2527.47	0
HGLibA_60524	hsa-mir-451a	4868.4	0
HGLibA_54614	XXYLT1	254.833	0
HGLibA_59937	hsa-mir-4306	9387.83	1.47106
HGLibA_26000	LAMTOR5	7396.74	1.47106
HGLibA_03583	ATP1A2	16970.2	4.52149
HGLibA_45159	SLC44A2	234.587	9.69727
HGLibA_14660	EHBP1	8690.82	2.28782
HGLibA_41790	RP1L1	11518.7	7.51776
HGLibA_03056	ARMCX6	78.282	0
HGLibA_30255	MST1L	39.9738	0
HGLibA_46524	SPATA6L	984.355	0
HGLibA_28995	METTL24	1764.64	0.762607
HGLibA_35935	PDPN	12924.6	1.52521
HGLibA_24055	KAT2B	16794.5	1.52521
HGLibA_31923	NID1	8514.27	2.28782
HGLibA_00560	ACSL4	10378.8	5.99255
HGLibA_21135	HENMT1	24.9836	0
HGLibA_10052	CLIP4	7768.81	4.46733
HGLibA_61168	hsa-mir-4768	97.2478	1.47106
HGLibA_36825	PKIG	10390.4	4.46733
HGLibA_55722	ZNF280A	687.012	0.762607
HGLibA_50161	TMEM198	7272.4	0
HGLibA_64970	NonTargetingControlGuideForHuman_0587	392.205	0.762607
HGLibA_12210	CYP7A1	1522.34	0
HGLibA_04496	BICD2	126.584	0
HGLibA_30093	MRPS33	3647.61	17.6527
HGLibA_01838	AMTN	14.9902	0
HGLibA_43527	SERPINA6	641.246	0
HGLibA_57771	hsa-mir-133a-1	3367.64	0.762607
HGLibA_34800	OVOL1	93.2722	0
HGLibA_60483	hsa-mir-4510	12414.2	7.46361
HGLibA_45556	SLX1A	13614	2.23367
HGLibA_24457	KCTD5	127497	189.546
HGLibA_53475	UVSSA	2942.13	16.9443
HGLibA_62945	hsa-mir-653	1815.48	2.23367
HGLibA_33164	NXPH2	12844.5	3.05043
HGLibA_45820	SMPX	1897.89	0.762607
HGLibA_22394	HTR4	15521.2	500.215
HGLibA_39580	PUM1	49.9673	0
HGLibA_29810	MRAP2	8177.1	4.46733
HGLibA_54902	ZBTB47	7086.87	4.46733
HGLibA_62758	hsa-mir-630	7638.67	9.04298
HGLibA_22523	ID1	8618.48	2.99627
HGLibA_21571	HIVEP2	8408.32	7038.42
HGLibA_19099	GINM1	2049.45	0
HGLibA_43180	SEC11A	14.9902	0
HGLibA_44486	SLC18A1	51.6328	0
HGLibA_19804	GPHN	11096.8	13.4562
HGLibA_28073	MAN2A2	116.59	0
HGLibA_58314	hsa-mir-2277	226.518	0
HGLibA_05526	C17orf105	103.266	0
HGLibA_15609	ESYT2	114.925	0.762607
HGLibA_38826	PRR23C	266.492	0
HGLibA_23003	IL17RA	5855.22	4.46733
HGLibA_15267	EPC1	74.9509	0
HGLibA_60094	hsa-mir-4427	947.712	0
HGLibA_48892	TDP2	301.469	0
HGLibA_04555	BLNK	4886.65	5.99255
HGLibA_54771	ZAK	6185.72	0
HGLibA_09862	CLDN15	43.305	0
HGLibA_44966	SLC35B3	2823.07	35.3054
HGLibA_63839	hsa-mir-7153	11886.1	5.99255
HGLibA_59611	hsa-mir-3938	69.9542	0
HGLibA_27619	LUC7L	23.3181	0
HGLibA_01588	ALDH9A1	3240.34	0
HGLibA_40181	RAMP1	273.154	0
HGLibA_11150	CRIP1	53.2984	0
HGLibA_14593	EFNA5	4023.88	0.762607
HGLibA_59164	hsa-mir-3655	802.447	52.2994
HGLibA_27704	LYL1	151.567	0
HGLibA_42953	SCLY	4231.28	888.574
HGLibA_61193	hsa-mir-4773-1	259.83	0
HGLibA_64875	NonTargetingControlGuideForHuman_0492	622.774	0
HGLibA_23281	INF2	1011	1.47106
HGLibA_48199	TAF10	8570.9	1.52521
HGLibA_21266	HHIPL2	14428.7	46.4196
HGLibA_53196	USP11	33.3115	0
HGLibA_58146	hsa-mir-19b-2	3179.58	0.762607
HGLibA_40165	RALGDS	740.311	0
HGLibA_48686	TC2N	3744.93	0
HGLibA_62809	hsa-mir-642a	6363.94	2.23367
HGLibA_10166	CLVS1	13353.6	2.94212
HGLibA_28868	MEIOB	2104.27	0
HGLibA_56092	ZNF491	11986.1	70.665
HGLibA_40447	RBBP9	5457.14	0.762607
HGLibA_51668	TRMT11	9.99345	0
HGLibA_02412	APH1A	731.188	0.762607
HGLibA_49819	TMED7	1060.97	0
HGLibA_45738	SMIM17	139.908	0
HGLibA_07507	CCDC102A	1605.61	1.52521
HGLibA_50193	TMEM205	1340.79	0
HGLibA_17893	FOXK1	21599.3	60.5301
HGLibA_27531	LSM14A	16309.1	2.99627
HGLibA_19527	GNG4	1905.34	2.23367
HGLibA_22442	HYAL3	608.579	0
HGLibA_05759	C1orf122	2469.97	115.505
HGLibA_02333	AP3M2	4855	8.93467
HGLibA_45817	SMPDL3B	488.014	0
HGLibA_44279	SKIDA1	3913.23	3.70473
HGLibA_36715	PIP5K1A	20469.4	9.04298
HGLibA_17335	FGA	6874.55	3.70473
HGLibA_52075	TTC22	6399.86	2.23367
HGLibA_22697	IFNAR2	1663.04	2.23367
HGLibA_10106	CLPSL1	10368.8	0
HGLibA_38621	PRMT10	967.699	0
HGLibA_19816	GPLD1	25343.5	5.93839
HGLibA_20715	GZF1	6753.68	241.308
HGLibA_04911	BTBD2	9117.21	151.627
HGLibA_39870	RAB30	13354.9	11.9309
HGLibA_55610	ZNF221	1811.28	3.70473
HGLibA_36204	PGAM5	8660.84	2.23367
HGLibA_15632	ETNK1	1921.2	2.23367
HGLibA_16431	FAM208A	17032.7	2.23367
HGLibA_24352	KCNMB4	166.558	0
HGLibA_56747	ZNF784	669.561	0
HGLibA_64531	NonTargetingControlGuideForHuman_0148	1822.48	0
HGLibA_57331	hsa-mir-1234	966.034	0
HGLibA_59279	hsa-mir-3681	38.3082	0
HGLibA_17380	FGF17	43.305	0
HGLibA_20307	GRIN2D	790.202	1.52521
HGLibA_09487	CHMP4A	104.931	0
HGLibA_45868	SNAI2	6487.34	2.23367
HGLibA_51905	TSPAN14	456.368	0
HGLibA_24576	KHK	11414.8	4.46733
HGLibA_56549	ZNF69	7873.74	42.6607
HGLibA_18159	FUCA2	4206.37	0
HGLibA_64846	NonTargetingControlGuideForHuman_0463	3089.42	2.94212
HGLibA_59307	hsa-mir-3688-1	81.6132	0
HGLibA_32849	NTMT1	6161.76	2.23367
HGLibA_21549	HIST2H4A	2882.81	3.75888
HGLibA_37822	PPAP2C	557.968	1.47106
HGLibA_27792	LYZL4	2759.78	0
HGLibA_35775	PDE1C	1570.64	0
HGLibA_38042	PPP1R14C	11151.6	0.762607
HGLibA_16194	FAM157B	453.036	0.762607
HGLibA_64245	hsa-mir-891b	276.485	0
HGLibA_51499	TRIM42	10739.3	1.52521
HGLibA_39842	RAB22A	805.268	0
HGLibA_08792	CDK6	331.449	0
HGLibA_53884	VTCN1	24.9836	0
HGLibA_02528	APOL1	1379.89	0
HGLibA_49470	TIGD3	7176.81	0
HGLibA_10070	CLMN	404.735	0
HGLibA_54704	YOD1	3411.02	0
HGLibA_04991	BUB1B	230.645	0
HGLibA_15144	ENO2	926.06	0
HGLibA_36664	PIK3R6	1449.05	0
HGLibA_54515	XIRP2	36.6427	0
HGLibA_29269	MILR1	1163.37	0
HGLibA_06739	C9orf50	13762.3	5.28409
HGLibA_32207	NMT2	28.3148	0
HGLibA_08106	CCNI2	2214.91	3.75888
HGLibA_12965	DENND6A	9679.88	35.9011
HGLibA_57133	hsa-let-7g	947.637	0
HGLibA_55045	ZCCHC7	1164.24	0
HGLibA_15794	EXOSC8	4990.48	0
HGLibA_43985	SH3YL1	243.174	0
HGLibA_02126	ANKRD55	7927.91	2.23367
HGLibA_64600	NonTargetingControlGuideForHuman_0217	183.213	0
HGLibA_30530	MUC16	5248.15	0
HGLibA_65133	NonTargetingControlGuideForHuman_0750	13634.4	10.4057
HGLibA_08656	CDH19	1359.9	0
HGLibA_05918	C1QBP	49.9673	0
HGLibA_57134	hsa-let-7g	4186.31	0
HGLibA_16801	FAM92B	155.694	0
HGLibA_21966	HOXC13	119.921	0
HGLibA_16006	FAM109A	21.6525	0
HGLibA_21069	HEATR2	918.527	1.52521
HGLibA_10404	CNTN2	211.528	0
HGLibA_15552	ERVW-1	891.007	0.762607
HGLibA_56714	ZNF773	334.781	0
HGLibA_08062	CCNB2	3500.96	0
HGLibA_16873	FARP1	516.328	0
HGLibA_33295	ODF4	3960.59	2.23367
HGLibA_12459	DCAF8L1	11177.9	2.28782
HGLibA_16181	FAM155A	39.9738	0
HGLibA_50520	TMEM81	2815.54	0.762607
HGLibA_06692	C9orf153	405.53	0.762607
HGLibA_53077	UPK3A	458.033	0
HGLibA_48088	SYT7	256.499	0
HGLibA_39267	PTCH1	527.987	0
HGLibA_25743	KRTAP3-2	1540.58	0
HGLibA_12224	CYS1	16277.9	597.617
HGLibA_63820	hsa-mir-7113	110.723	0
HGLibA_14395	ECHDC1	1826.27	2.99627
HGLibA_07922	CCDC90B	11997.9	2.23367
HGLibA_08405	CD52	8730.64	2.23367
HGLibA_09660	CHTF18	825.255	0
HGLibA_61233	hsa-mir-4781	8773.87	3.75888
HGLibA_06717	C9orf173	148.236	0
HGLibA_22930	IKZF1	591.279	0
HGLibA_56465	ZNF653	12648.4	12.6935
HGLibA_27534	LSM14B	253.167	0
HGLibA_00613	ACTG2	479.686	1.47106
HGLibA_18538	GALNT13	213.194	0
HGLibA_46925	SRBD1	3946.39	0
HGLibA_39306	PTGDR2	101.6	0
HGLibA_26011	LANCL3	8772.43	4.46733
HGLibA_07027	CALM3	581.286	0
HGLibA_01477	AKR1B15	29.9804	0
HGLibA_49983	TMEM14B	34.9771	0
HGLibA_13825	DPEP3	326.453	0
HGLibA_10238	CMYA5	43.305	0
HGLibA_64342	hsa-mir-941-2	463.825	0
HGLibA_64085	hsa-mir-8062	3794.98	0
HGLibA_62940	hsa-mir-652	8060.44	48.545
HGLibA_14084	DTX3	2188.91	8.22621
HGLibA_08691	CDH8	328.118	0
HGLibA_64214	hsa-mir-876	697.006	0
HGLibA_44914	SLC30A6	1617.27	0
HGLibA_36905	PLA2G4C	2603.22	0
HGLibA_50763	TNFRSF17	221.522	0
HGLibA_22620	IFIH1	900.206	0.762607
HGLibA_48596	TBCEL	9767.58	1.52521
HGLibA_40553	RBM43	49.9673	0
HGLibA_18940	GFI1	86.6099	0
HGLibA_34696	OSMR	7698.14	1.47106
HGLibA_35733	PDCD4	41.6394	0
HGLibA_23555	IRAK1BP1	2952.04	1.47106
HGLibA_12148	CYP2W1	152.362	1.47106
HGLibA_62423	hsa-mir-581	9.99345	0
HGLibA_11834	CX3CL1	86.6099	0
HGLibA_25973	LAMC3	1955.39	0
HGLibA_27823	MAB21L2	304.8	0
HGLibA_08997	CELA3A	113.259	0
HGLibA_46714	SPINT2	12615.7	3.75888
HGLibA_44850	SLC29A4	104.931	0
HGLibA_45304	SLC6A15	5486.18	166.992
HGLibA_25928	LAGE3	64.9574	0
HGLibA_50747	TNFRSF11B	12659.8	18.5236
HGLibA_03771	ATP7B	678.684	0
HGLibA_52485	TYW3	246.505	0
HGLibA_01261	AGTR1	23024.5	2.23367
HGLibA_30850	MYO5A	844.447	0
HGLibA_23618	IRS1	17785.8	7.51776
HGLibA_53843	VSIG10L	4406.24	0.762607
HGLibB_02651	ARF4	4458.46	5.08696e+06
HGLibA_43668	SETDB1	3799.1	0
HGLibA_53613	VEGFB	476.355	0
HGLibA_19454	GNAI2	857.771	1.47106
HGLibA_18905	GDPGP1	159.895	0
HGLibA_40353	RASGRP4	3342.51	0.762607
HGLibA_56322	ZNF585B	3779.04	2.23367
HGLibA_40557	RBM44	2716.49	34.4301
HGLibA_50934	TOB1	113.259	0
HGLibA_56089	ZNF490	5969.2	0
HGLibA_23053	IL1RAP	81.6132	0
HGLibA_16244	FAM167B	4596.91	0
HGLibA_37891	PPHLN1	872.761	0
HGLibA_16449	FAM20C	101.6	0
HGLibA_40842	REP15	118.256	0
HGLibA_28357	MARCKSL1	6179.85	1.52521
HGLibA_38044	PPP1R14D	36.6427	0
HGLibA_59096	hsa-mir-3617	1314.93	0
HGLibA_64644	NonTargetingControlGuideForHuman_0261	661.124	0
HGLibA_56153	ZNF518B	4405.37	0.762607
HGLibA_51828	TSEN15	3535.15	0
HGLibA_01064	ADRBK1	8844.74	12.7477
HGLibA_54709	YPEL2	383.082	0
HGLibA_13023	DFFB	1147.51	0
HGLibA_10598	COL6A2	9710.95	0.762607
HGLibA_22408	HTRA1	161.561	0
HGLibA_02071	ANKRD33B	14348.6	8.22621
HGLibA_25290	KLRC3	5173.13	2.28782
HGLibA_33616	OR13F1	126.584	0
HGLibA_18966	GFRA1	3392.78	2.23367
HGLibA_17400	FGF22	46.6361	0
HGLibA_12884	DEFB127	2550.79	0
HGLibA_39370	PTH2	118.256	0
HGLibA_16462	FAM211B	49.9673	0
HGLibA_36403	PHKA1	84.9443	0
HGLibA_48705	TCEAL1	2043.43	1.47106
HGLibA_23124	IL2RG	6979.97	1.52521
HGLibA_12469	DCBLD1	1397.42	0.762607
HGLibA_62883	hsa-mir-6508	196.463	1.47106
HGLibA_32346	NOTCH2NL	84.9443	0
HGLibA_52841	UEVLD	39.9738	0
HGLibA_37058	PLEK2	474.689	0
HGLibA_44500	SLC19A2	214.859	0
HGLibA_26894	LOC152586	6176.75	2.99627
HGLibA_00523	ACPP	201.535	0
HGLibA_29813	MRAS	2908.81	2.94212
HGLibA_58462	hsa-mir-3065	11352.3	1.47106
HGLibA_08240	CD160	88.2755	0
HGLibA_25944	LAMA2	4941.69	0
HGLibA_25280	KLLN	33.3115	0
HGLibA_17143	FBXW2	239.843	0
HGLibA_57262	hsa-mir-1200	6603.93	3.70473
HGLibA_47298	ST8SIA4	6801.26	0
HGLibA_56804	ZNF812	1304.15	0
HGLibA_56093	ZNF491	8769.9	6.64685
HGLibA_37728	POTEE	1156.7	0
HGLibA_50049	TMEM169	1011.8	0
HGLibA_00474	ACOT12	586.282	0
HGLibA_00973	ADIG	326.453	6.10086
HGLibA_59655	hsa-mir-3974	4624.36	3.70473
HGLibA_18794	GCLC	279.817	0
HGLibA_29729	MPHOSPH8	941.845	0
HGLibA_58856	hsa-mir-3190	34.9771	0
HGLibA_62930	hsa-mir-6514	309.797	0
HGLibA_58250	hsa-mir-214	41.6394	0
HGLibA_62067	hsa-mir-548t	18209.4	11.8226
HGLibA_64647	NonTargetingControlGuideForHuman_0264	7767.07	2.23367
HGLibA_54203	WDR86	73.2853	0
HGLibA_30775	MYL7	4195.43	0
HGLibA_54678	YIPF4	679.479	0
HGLibA_34807	OVOL3	1233.25	0
HGLibA_53104	UQCR10	34.9771	0
HGLibA_09289	CFP	184.879	0
HGLibA_41204	RHOT2	3349.4	2.23367
HGLibA_04805	BRI3BP	1476.49	0
HGLibA_27403	LRRC6	256.499	0
HGLibA_14571	EFHC1	163.226	0
HGLibA_54457	WWTR1	2051.99	1.47106
HGLibA_26223	LDHAL6A	4877.52	2.23367
HGLibA_01343	AIFM3	2264.31	0
HGLibA_43626	SESN3	735.314	0
HGLibA_20313	GRIN3B	23.3181	0
HGLibA_44139	SIGLEC15	14839	11.9851
HGLibA_41279	RIMS2	26.6492	0
HGLibA_03456	ATF7IP	9097.22	2.99627
HGLibA_33827	OR2L5	1234.12	0
HGLibA_39027	PSEN2	238.177	0
HGLibA_12983	DEPDC5	2955.79	8.17206
HGLibA_16573	FAM35A	59.9607	0
HGLibA_07539	CCDC110	1220.87	0
HGLibA_32922	NUDCD1	149.902	0
HGLibA_12591	DDAH2	79.0018	1.47106
HGLibA_28540	MC1R	148.236	0
HGLibA_21352	HIRA	189.876	0.762607
HGLibA_02155	ANKS3	605.399	0
HGLibA_50055	TMEM170A	10682.8	2.23367
HGLibA_41627	RNF215	188.21	2.23367
HGLibA_33787	OR2F1	6677.12	30.942
HGLibA_37898	PPIAL4A	8637.6	2.23367
HGLibA_23329	INO80D	28444.8	26.8582
HGLibA_13100	DHDH	14.9902	0
HGLibA_51045	TOX4	83.2788	0
HGLibA_46284	SP100	128.249	0
HGLibA_25495	KRT37	2008.68	1.47106
HGLibA_19524	GNG3	466.361	0
HGLibA_37852	PPAT	2873.91	1.47106
HGLibA_33149	NXPE1	79.9476	0
HGLibA_05455	C16orf54	8894.89	1.52521
HGLibA_53243	USP17L2	7989.69	2.23367
HGLibA_32546	NPY	8045.37	0
HGLibA_08542	CDC34	18.3213	0
HGLibA_30345	MTERFD3	4471.99	3.70473
HGLibA_07879	CCDC81	168.223	0
HGLibA_44975	SLC35C2	39.9738	0
HGLibA_12716	DDX43	2803.16	0
HGLibA_59660	hsa-mir-3975	7085.28	4.46733
HGLibA_06514	C6orf99	10822	1.52521
HGLibA_20500	GSTT2	9600.22	1.52521
HGLibA_36223	PGBD3	822.794	0
HGLibA_33425	OPN1MW	3349.47	1.47106
HGLibA_29213	MICALL1	678.684	0
HGLibA_35390	PCDH11X	149.902	0
HGLibA_08378	CD3G	576.289	0
HGLibA_47677	STXBP5L	184.879	0
HGLibA_64568	NonTargetingControlGuideForHuman_0185	788.846	0
HGLibA_30464	MTR	33.3115	0
HGLibA_35367	PCBP1	48.3017	0
HGLibA_17232	FCRL3	12095.2	6.86346
HGLibA_00443	ACKR2	123.253	0
HGLibA_30780	MYLIP	1275.83	1.47106
HGLibA_03572	ATP13A3	359.764	0
HGLibA_24305	KCNK15	129.915	0
HGLibA_05127	C11orf30	398.072	0
HGLibA_55502	ZNF154	449.705	0
HGLibA_20225	GRB10	2245.2	2.23367
HGLibA_14832	EIF4EBP2	712.866	0
HGLibA_28845	MEFV	58.2951	0
HGLibA_33613	OR13D1	136.577	0
HGLibA_26194	LCOR	273.949	0.762607
HGLibA_65304	NonTargetingControlGuideForHuman_0921	2404.41	0
HGLibA_64850	NonTargetingControlGuideForHuman_0467	27.2183	0
HGLibA_56988	ZSCAN16	439.712	0
HGLibA_57481	hsa-mir-1264	1286.62	0
HGLibA_01676	ALOX12	13.3246	0
HGLibA_18776	GCG	2390.9	0.762607
HGLibA_64541	NonTargetingControlGuideForHuman_0158	183.983	0
HGLibA_09831	CLCN5	13275.1	36.068
HGLibA_20598	GTPBP1	58.2951	0
HGLibA_10559	COL2A1	975.157	3.05043
HGLibA_09445	CHIC1	912.66	0.762607
HGLibA_32224	NNMT	12042.8	1.52521
HGLibA_58722	hsa-mir-3161	284.813	0
HGLibA_32999	NUFIP1	3973.19	0.762607
HGLibA_14987	ELP5	9.99345	0
HGLibA_04411	BEND5	1473.01	0
HGLibA_60909	hsa-mir-4700	83.2788	0
HGLibA_39939	RAB40C	6249.24	2.28782
HGLibA_19898	GPR137	193.207	0.762607
HGLibA_49767	TMC7	23216.7	13.402
HGLibA_20913	HBB	338.112	0
HGLibA_34971	PADI2	594.61	22.0659
HGLibA_47835	SURF2	21.6525	0
HGLibA_07798	CCDC53	458.033	0
HGLibA_54893	ZBTB44	89.9411	0
HGLibA_44944	SLC34A3	2582.44	0
HGLibA_02667	ARFGAP3	229.849	0
HGLibA_12535	DCSTAMP	8.32788	0
HGLibA_00423	ACE	1704.68	0
HGLibA_16463	FAM211B	2544.13	0
HGLibA_10737	COPZ1	3385.24	0
HGLibA_32083	NLK	5339.68	0.762607
HGLibA_43865	SGSM3	627.922	0.762607
HGLibA_18490	GAK	2020.34	0
HGLibA_64592	NonTargetingControlGuideForHuman_0209	6516	3.75888
HGLibA_09978	CLEC4A	2224.34	0
HGLibA_60706	hsa-mir-4650-2	130.71	0
HGLibA_23382	INSL3	769.496	0
HGLibA_62610	hsa-mir-6088	1421.53	0
HGLibA_34655	OSBPL3	4602.7	3.81303
HGLibA_17243	FCRLA	11888.6	1.47106
HGLibA_41373	RMI1	33.3115	0
HGLibA_21342	HIPK2	306.466	0
HGLibA_58371	hsa-mir-26b	1607.28	1.47106
HGLibA_12697	DDX39A	124.918	0
HGLibA_46000	SNTB1	7929.5	4.46733
HGLibA_14225	DYM	357.496	6.10086
HGLibA_16640	FAM53C	7937.91	0.762607
HGLibA_32704	NRL	1512.27	0.762607
HGLibA_09977	CLEC3B	955.965	0.762607
HGLibA_47458	STK16	3878.25	2.94212
HGLibA_16368	FAM194A	813.52	0
HGLibA_55343	ZIM3	7018.43	2.23367
HGLibA_45112	SLC39A4	1655.51	1.47106
HGLibA_30537	MUC20	1526.46	0
HGLibA_06538	C7orf34	2235.92	1.47106
HGLibA_36892	PLA2G2E	1787.16	0
HGLibA_31635	NEIL3	5438.82	52.9582
HGLibA_17438	FGFR1OP	19477.1	6.64685
HGLibA_48307	TAOK1	469.692	1.47106
HGLibA_13757	DOCK8	10805.8	0.762607
HGLibA_64251	hsa-mir-892a	6288.19	1.47106
HGLibA_24735	KIAA1324	1409.87	0
HGLibA_61932	hsa-mir-548av	16636.1	4.52149
HGLibA_55524	ZNF174	490.474	0
HGLibA_15487	ERICH1	927.725	0.762607
HGLibA_56514	ZNF676	2583.57	6.10086
HGLibA_60881	hsa-mir-4693	226.518	0
HGLibA_29137	MGAT3	3593.44	2.28782
HGLibA_47280	ST6GALNAC6	2475.84	0.762607
HGLibA_51537	TRIM50	1751.31	0
HGLibA_38537	PRKCB	3882.38	0.762607
HGLibA_33500	OR10G8	3.33115	0
HGLibA_22272	HSPA1A	43.305	0
HGLibA_14926	ELL3	24.9836	0
HGLibA_39734	QPRT	16.6558	0
HGLibA_09856	CLDN12	11574.8	2.23367
HGLibA_56776	ZNF799	3080.44	0.762607
HGLibA_48931	TEAD3	6354.02	9.64312
HGLibA_27796	LZIC	2472.51	0
HGLibA_36800	PKD2L1	812.801	0
HGLibA_03562	ATP12A	1878.77	0
HGLibA_62384	hsa-mir-573	1736.32	0
HGLibA_49984	TMEM14C	5095.56	3.70473
HGLibA_12672	DDX21	93.2722	0
HGLibA_18953	GFOD1	24.9836	0
HGLibA_31075	NAGS	9177.89	2.23367
HGLibA_20411	GSDMC	448.04	0
HGLibA_22958	IL12A	539.646	0
HGLibA_01365	AIPL1	278.151	0
HGLibA_29696	MOV10L1	59.9607	0
HGLibA_59535	hsa-mir-3915	18.3213	0
HGLibA_42328	RSPH10B2	2977.9	2.99627
HGLibA_49345	THEM6	4621.82	1.47106
HGLibA_40826	RELT	8717.39	2.23367
HGLibA_35158	PAQR3	3102.89	19.1779
HGLibA_48760	TCF12	7115.98	0
HGLibA_29015	METTL6	927.725	0
HGLibA_50817	TNFSF15	1514.01	1.52521
HGLibA_17170	FCER1G	353.102	0
HGLibA_24518	KDM4E	443.043	0
HGLibA_09195	CERK	6484.65	0.762607
HGLibA_15328	EPHX3	2200.22	0
HGLibA_55507	ZNF157	2241.64	0.762607
HGLibA_64937	NonTargetingControlGuideForHuman_0554	2246.56	0
HGLibA_42795	SBF1	39.9738	0
HGLibA_23780	ITGB3	20363.1	6.701
HGLibA_25605	KRTAP10-3	501.338	0.762607
HGLibA_62569	hsa-mir-6078	2312.61	0
HGLibA_15725	EXO1	9726.51	1.47106
HGLibA_55053	ZCRB1	21752.1	350.929
HGLibA_60071	hsa-mir-4421	305.52	0.762607
HGLibA_43933	SH3BP5	36.6427	1.47106
HGLibA_29096	MFSD2B	437.176	0
HGLibA_20678	GUSB	3884.92	1.47106
HGLibA_21971	HOXC5	541.312	0
HGLibA_44253	SIX4	326.453	0
HGLibA_46189	SORCS3	1614.59	0.762607
HGLibA_54361	WNT2B	3327.82	2.23367
HGLibA_33786	OR2D3	2173.5	16.1817
HGLibA_56124	ZNF510	3861.6	0
HGLibA_25415	KRT1	91.6066	0
HGLibA_30714	MYH14	263.161	0
HGLibA_32796	NSUN7	6393.92	4.46733
HGLibA_39846	RAB24	4397.84	1.52521
HGLibA_51371	TREX1	665.36	0
HGLibA_54772	ZAK	241.508	0
HGLibA_35833	PDE8B	304.8	0
HGLibA_36142	PFDN2	3.33115	0
HGLibA_58553	hsa-mir-3125	274.82	0
HGLibA_42595	S1PR2	58.2951	0
HGLibA_50715	TNFAIP6	2093.63	0
HGLibA_19697	GOT2	2730.6	2.23367
HGLibA_21008	HDAC3	73.2853	0
HGLibA_39873	RAB31	103.266	0
HGLibA_21614	HLA-DPA1	58.2951	0
HGLibA_08304	CD24	13883.8	9.64312
HGLibA_10926	CPEB4	183.213	0
HGLibA_56169	ZNF528	77.4116	0
HGLibA_35067	PALM	118.256	0
HGLibA_05245	C12orf43	8766.34	2.99627
HGLibA_35116	PANX3	136.577	0
HGLibA_43080	SCXA	1357.44	0.762607
HGLibA_41668	RNF34	597.942	0
HGLibA_48825	TCN2	364.761	0
HGLibA_38028	PPP1R13B	8810.74	0.762607
HGLibA_34940	PABPC5	233.181	0
HGLibA_14397	ECHDC2	7794.74	9.69727
HGLibA_04023	B4GALT1	2632.4	0
HGLibA_29305	MIS18A	71.6197	29.4212
HGLibA_61483	hsa-mir-506	17758.1	4.57564
HGLibA_50036	TMEM165	1073.43	0
HGLibA_16252	FAM169A	21.6525	0
HGLibA_46991	SRL	34.9771	0
HGLibA_05156	C11orf54	116.59	0
HGLibA_03138	ARSE	725.32	0
HGLibA_03605	ATP2A1	562.964	0
HGLibA_53637	VGLL2	3759.13	0.762607
HGLibA_50556	TMEM9	1952.77	1.52521
HGLibA_47051	SRRM4	63.2919	0
HGLibA_11997	CYB5D2	3465.04	0.762607
HGLibA_32438	NPFFR1	309.797	0
HGLibA_33985	OR4E2	378.881	0
HGLibA_64312	hsa-mir-934	101.6	0
HGLibA_59174	hsa-mir-3657	324.787	0
HGLibA_19081	GIMAP5	902.666	0
HGLibA_55532	ZNF177	3053.72	1.47106
HGLibA_15723	EXD3	457.162	106.941
HGLibA_05408	C15orf52	6269.07	0.762607
HGLibA_42289	RRS1	86.6099	0
HGLibA_63560	hsa-mir-6847	46.6361	0
HGLibA_21849	HNRNPUL1	3313.62	0.762607
HGLibA_19386	GLYR1	89.9411	0
HGLibA_19211	GKN2	138.243	0
HGLibA_31920	NICN1	73.2853	0
HGLibA_08931	CEACAM20	1199.21	0
HGLibA_07162	CAPN2	3882.65	9.80558
HGLibA_49075	TEX22	2066.11	0
HGLibA_06979	CADPS2	14.9902	0
HGLibA_49777	TMCC3	5564.61	0.762607
HGLibA_11665	CTNS	191.541	0
HGLibA_65080	NonTargetingControlGuideForHuman_0697	806.297	30578.4
HGLibA_05484	C16orf78	821.924	0
HGLibA_53693	VMO1	5711.98	0
HGLibA_44781	SLC26A1	4008.96	0
HGLibA_44785	SLC26A11	2057.71	1.47106
HGLibA_35112	PANX2	14957	747.407
HGLibA_26889	LOC147646	75.746	0
HGLibA_58760	hsa-mir-3170	74.9509	0
HGLibA_35083	PAM	797.735	1.52521
HGLibA_36185	PGA3	1230.86	0
HGLibA_45409	SLC9A3R1	1546.45	0
HGLibA_11311	CSDC2	51.6328	0
HGLibA_05888	C1orf65	7182.6	85.3215
HGLibA_52190	TTLL10	1758.85	0
HGLibA_24897	KIF21A	2371.7	2.28782
HGLibA_53736	VPS13C	2273.43	0.762607
HGLibA_30681	MYCT1	584.617	0
HGLibA_03427	ATE1	4074.64	28.0043
HGLibA_57179	hsa-mir-105-1	84.9443	0
HGLibA_29840	MRGPRF	937.719	0
HGLibA_33871	OR2T3	2051.99	0
HGLibA_32985	NUDT6	1297.48	1.47106
HGLibA_20806	HADH	10663.6	11.1142
HGLibA_37854	PPBP	981.024	0
HGLibA_34704	OST4	3845.81	0.762607
HGLibA_31983	NIT1	256.499	0
HGLibA_46579	SPDYE1	642.837	0
HGLibA_46695	SPINK4	389.745	0
HGLibA_46655	SPIB	15542.8	10370.4
HGLibA_64028	hsa-mir-7975	635.379	0
HGLibA_29869	MROH2B	2590.76	1.47106
HGLibA_18514	GALK1	136.577	0
HGLibA_49597	TLCD2	11274.9	1.47106
HGLibA_64247	hsa-mir-891b	5753.62	0.762607
HGLibA_50024	TMEM161A	7517.16	2.23367
HGLibA_54165	WDR72	23.3181	0
HGLibA_24425	KCTD14	288.145	0
HGLibA_01280	AGXT2L2	1954.51	0
HGLibA_01421	AKAP17A_X	328.118	0
HGLibA_10818	COX17	1089.21	0
HGLibA_00618	ACTL10	602.068	0
HGLibA_05081	C10orf62	121.587	0
HGLibA_55254	ZFPM2	1191.68	0
HGLibA_34108	OR51G1	4666.07	1.52521
HGLibA_22809	IGF2R	3600.1	0.762607
HGLibA_47780	SUMO2	553.766	0
HGLibA_49436	TIAL1	617.928	0
HGLibA_32037	NKX2-3	23.3181	0
HGLibA_39187	PSMD9	5201.44	2.23367
HGLibA_54150	WDR65	493.805	0
HGLibA_58992	hsa-mir-331	211.528	0
HGLibA_17834	FOXD3	6.6623	0
HGLibA_64481	NonTargetingControlGuideForHuman_0098	2722.19	0
HGLibA_01438	AKAP6	531.318	0
HGLibA_63304	hsa-mir-6782	26.6492	0
HGLibA_33127	NXF1	3239.47	0
HGLibA_38385	PRDM2	36.6427	0
HGLibA_12769	DEAF1	9910.59	3.05043
HGLibA_15867	F2RL2	353.897	0
HGLibA_59406	hsa-mir-376a-1	3322.75	0
HGLibA_14226	DYM	2809.75	0
HGLibA_61038	hsa-mir-4735	108.262	0
HGLibA_37077	PLEKHA6	283.148	0
HGLibA_36624	PIK3C2B	2450.86	1.52521
HGLibA_31887	NHEJ1	2772.31	0
HGLibA_51983	TSPYL2	667.896	0.762607
HGLibA_44997	SLC35E4	34.9771	0
HGLibA_04602	BMP2K	39.9738	0
HGLibA_17631	FLJ44313	338.112	0
HGLibA_12462	DCAF8L2	7047.69	4.41318
HGLibA_24207	KCNG4	1480.7	0.762607
HGLibA_53875	VSX1	4880.06	0
HGLibA_25907	LACC1	1812.15	0.762607
HGLibA_51868	TSHZ3	414.728	0
HGLibA_05139	C11orf42	21.6525	0
HGLibA_25106	KLHDC7A	86.6099	0
HGLibA_60424	hsa-mir-449c	10981	2.99627
HGLibA_43183	SEC11C	8729.92	5.22994
HGLibA_14476	EDN3	314.794	0.762607
HGLibA_38436	PREP	812.801	0
HGLibA_12579	DCX	156.564	0
HGLibA_39761	QTRT1	29.9804	0
HGLibA_01093	AES	769.496	0
HGLibA_54555	XPNPEP2	2185.23	0
HGLibA_25961	LAMB3	6997.01	2.99627
HGLibA_52714	UBL7	2045.33	1.47106
HGLibA_57572	hsa-mir-128-1	3694.25	0.762607
HGLibA_04591	BMP1	5100.71	2.23367
HGLibA_01382	AK3	1872.9	0.762607
HGLibA_44928	SLC31A2	586.282	0
HGLibA_59360	hsa-mir-370	736.184	0
HGLibA_29205	MICAL2	1775.5	0.762607
HGLibA_47757	SULT2A1	3481.77	2.28782
HGLibA_37425	PNPLA8	435.929	0
HGLibA_43119	SDCCAG8	19.9869	0
HGLibA_59663	hsa-mir-3976	138.243	0
HGLibA_34069	OR4X2	21.6525	0
HGLibA_51724	TRPA1	129.915	0
HGLibA_27826	MAB21L3	3903.24	2.23367
HGLibA_05430	C15orf61	9.99345	0
HGLibA_45682	SMCR8	1590.62	0
HGLibA_22497	ICAM2	258.164	0
HGLibA_55617	ZNF224	69.9542	0
HGLibA_26778	LOC100130348	237.307	0
HGLibA_09167	CEP78	216.525	0
HGLibA_51742	TRPC5OS	119.921	0
HGLibA_22708	IFNG	12323.4	2.99627
HGLibA_00799	ADAMTS13	36.6427	0
HGLibA_38769	PRR11	524.656	0
HGLibA_44897	SLC30A1	315.589	0
HGLibA_64005	hsa-mir-7854	2005.28	0
HGLibA_43973	SH3RF2	18.3213	0
HGLibA_16342	FAM187B	133.246	0
HGLibA_36229	PGC	3299.35	0.762607
HGLibA_27413	LRRC7	5057.41	1.52521
HGLibA_11849	CXCL11	881.089	0
HGLibA_22750	IFT172	2645.73	1.47106
HGLibA_33345	OLFM1	78.282	0
HGLibA_49780	TMCO1	84.9443	0
HGLibA_15038	EME2	3968.99	2.94212
HGLibA_22018	HPCAL1	176.551	0
HGLibA_52624	UBE2K	164.892	0
HGLibA_20347	GRM3	738.645	1.47106
HGLibA_51550	TRIM56	169.889	0
HGLibA_33231	OBSCN	84.9443	0
HGLibA_31438	NDUFA1	146.571	0
HGLibA_64513	NonTargetingControlGuideForHuman_0130	4019.75	0
HGLibA_55995	ZNF439	44.9705	0
HGLibA_28923	MEST	532.114	0
HGLibA_37160	PLGLB1	218.19	0
HGLibA_37839	PPARD	2258.52	0
HGLibA_37281	PLXND1	108.262	0
HGLibA_51230	TRABD2A	943.511	1.47106
HGLibA_33994	OR4F17	248.606	0
HGLibA_33588	OR12D2	368.092	0
HGLibA_10065	CLLU1OS	765.294	0
HGLibA_24477	KDELC2	642.042	0
HGLibA_34406	OR6C74	15610.3	5.99255
HGLibA_20891	HAUS7	141.574	0
HGLibA_58327	hsa-mir-23a	144.905	0
HGLibA_56364	ZNF605	181.548	0
HGLibA_37360	PNLIPRP2	468.822	0
HGLibA_14767	EIF3C	293.141	0
HGLibA_29401	MLL4	2768.98	0.762607
HGLibA_11721	CTSL2	54.964	0
HGLibA_44323	SLAMF9	2766.45	2.28782
HGLibA_41133	RHBDF1	66.623	0
HGLibA_28886	MEN1	344.774	0
HGLibA_06181	C2orf76	3669.19	1.47106
HGLibA_08737	CDK14	267.287	0
HGLibA_00771	ADAM30	11063.4	5.99255
HGLibA_17731	FN3KRP	504.669	0
HGLibA_21933	HOXB2	2078.91	12.6935
HGLibA_20573	GTF2IRD2B	2339.19	1.47106
HGLibA_01255	AGT	4152.13	0.762607
HGLibA_03574	ATP13A4	517.994	0
HGLibA_08504	CDAN1	1689.69	0.762607
HGLibA_03856	ATXN7L2	915.196	0
HGLibA_63977	hsa-mir-7847	3457.66	0
HGLibA_40460	RBFOX3	31.6459	0
HGLibA_32048	NKX3-1	436.381	1.47106
HGLibA_41504	RNF130	28.3148	0
HGLibA_34043	OR4M2	2723.94	4.41318
HGLibA_58565	hsa-mir-3128	6553.02	2.23367
HGLibA_09148	CEP57L1	368.092	0
HGLibA_55179	ZFP1	562.964	0
HGLibA_56738	ZNF781	6086.66	0
HGLibA_20047	GPR50	1937.86	0.762607
HGLibA_25559	KRT81	228.979	0
HGLibA_31376	NCSTN	398.072	0
HGLibA_22819	IGFBP2	779.489	0
HGLibA_13142	DHRS4L2	2550	1.47106
HGLibA_61316	hsa-mir-4803	871.096	0
HGLibA_60736	hsa-mir-4657	199.191	12.5852
HGLibA_29005	METTL3	61.6263	0
HGLibA_62664	hsa-mir-6129	7330.12	2.23367
HGLibA_62943	hsa-mir-652	10672.9	1.52521
HGLibA_22802	IGF2BP2	616.263	0
HGLibA_13973	DRG1	9.99345	0
HGLibA_54923	ZBTB7C	3657.45	28.0584
HGLibA_13131	DHRS2	847.778	0
HGLibA_12843	DEFB108B	501.338	0
HGLibA_21641	HLA-E	2527.47	2.94212
HGLibA_58954	hsa-mir-323a	11452.1	0.762607
HGLibA_48674	TBX5	15929.2	11.8768
HGLibA_04399	BEGAIN	54.964	0
HGLibA_35669	PCSK1N	3729.94	1.47106
HGLibA_41657	RNF26	99.9345	0
HGLibA_12352	DAZ1	1447.38	0
HGLibA_15205	ENTPD4	44.9705	0
HGLibA_06188	C2orf80	126.584	0
HGLibA_46612	SPEF2	1054.31	0
HGLibA_62485	hsa-mir-598	94.9378	0
HGLibA_37502	POLD4	104.931	0
HGLibA_20343	GRM2	1372.36	0
HGLibA_47742	SULT1B1	2112.67	0.762607
HGLibA_09145	CEP57	8170.22	4.57564
HGLibA_02273	AOC3	708.665	0
HGLibA_50788	TNFRSF6B	634.584	1.47106
HGLibA_07028	CALM3	376.42	0
HGLibA_44853	SLC2A1	254.833	0.762607
HGLibA_23290	ING3	83.2788	1.47106
HGLibA_31681	NELFE	106.597	0
HGLibA_05290	C12orf73	1549.78	0
HGLibA_59781	hsa-mir-4268	2942.92	0
HGLibA_44660	SLC25A18	59.9607	0
HGLibA_12025	CYC1	164.892	0
HGLibA_09999	CLEC5A	853.57	0
HGLibA_18186	FUT11	24.9836	0
HGLibA_25390	KRBA2	161.561	0
HGLibA_60996	hsa-mir-4725	1143.15	0.762607
HGLibA_50729	TNFAIP8L3	126.584	0
HGLibA_11237	CRX	536.315	0
HGLibA_02105	ANKRD45	453.036	0
HGLibA_07963	CCL11	26.6492	0
HGLibA_05884	C1orf64	28.3148	0
HGLibA_11155	CRIP3	225.648	1.47106
HGLibA_19435	GNA11	246.505	0
HGLibA_02546	APOLD1	148.236	0
HGLibA_04012	B4GALNT1	49.9673	0
HGLibA_23448	IP6K2	181.397	2.99627
HGLibA_48597	TBCEL	6592.05	0.762607
HGLibA_04285	BCKDK	7251.54	8.28037
HGLibA_41329	RIPPLY1	597.942	1.47106
HGLibA_11036	CPXM1	470.487	0
HGLibA_50487	TMEM65	101.6	0
HGLibA_18730	GBP2	118.256	0
HGLibA_51287	TRAM2	51.6328	0
HGLibA_43327	SEMA3D	1958.64	1.47106
HGLibA_46163	SOHLH1	13758.1	4.52149
HGLibA_44637	SLC25A10	211.528	0
HGLibA_60356	hsa-mir-4484	263.161	0
HGLibA_31082	NAIP	3359.47	12.5311
HGLibA_35689	PCSK9	2991.37	2.23367
HGLibA_32003	NKAPL	423.056	0
HGLibA_45803	SMPD1	101.6	0
HGLibA_43419	SEPN1	2032	0
HGLibA_35499	PCDHB4	96.6034	0
HGLibA_01148	AGAP4	2320.94	1.47106
HGLibA_48906	TDRD3	328.118	0
HGLibA_26305	LEO1	2542.46	0
HGLibA_09370	CHCHD4	198.203	0
HGLibA_11429	CSRNP3	1435.65	0.762607
HGLibA_46667	SPIN1	1653.05	0
HGLibA_55261	ZFR2	1722.92	0
HGLibA_05517	C17orf100	158.23	0
HGLibA_54467	XAGE1A	2166.84	13.2395
HGLibA_00339	ABTB2	5591.26	0.762607
HGLibA_45307	SLC6A16	343.108	0
HGLibA_55706	ZNF268	6402.25	0
HGLibA_22495	ICAM1	41.6394	0
HGLibA_01205	AGO1	199.869	0
HGLibA_22778	IFT88	5731.09	4.41318
HGLibA_09607	CHRNG	540.441	0
HGLibA_63444	hsa-mir-6817	1852.12	0
HGLibA_33607	OR13C8	721.989	0
HGLibA_35542	PCDHGA7	106.597	0
HGLibA_21328	HINT2	421.391	0
HGLibA_17473	FHDC1	121.587	0
HGLibA_19708	GP5	4456.93	3.75888
HGLibA_35889	PDIK1L	3530.15	0.762607
HGLibA_53437	UTP14C	106.597	0
HGLibA_39879	RAB33A	2350.92	0.762607
HGLibA_24985	KIR2DL3	36.6427	0
HGLibA_54838	ZBTB20	151.567	0
HGLibA_29843	MRGPRG	128.249	0
HGLibA_27301	LRRC29	389.745	0
HGLibA_38325	PRAMEF7	612.932	0.762607
HGLibA_43075	SCUBE3	4917.57	0
HGLibA_50957	TOMM20L	18.3213	0
HGLibA_35967	PDYN	171.554	0
HGLibA_13794	DOM3Z	15780.2	58.8424
HGLibA_51827	TSC22D4	238.177	0
HGLibA_43748	SFSWAP	486.348	0
HGLibA_46256	SOX21	1583.09	2.94212
HGLibA_23938	JARID2	18.3213	0
HGLibA_29506	MMP2	1826.27	0
HGLibA_45351	SLC7A11	153.233	0
HGLibA_28041	MAMDC4	107.392	0
HGLibA_39297	PTER	13.3246	0
HGLibA_04887	BSX	94.9378	0
HGLibA_35151	PAPSS1	887.752	0
HGLibA_35897	PDK2	196.538	0
HGLibA_35681	PCSK6	587.948	0
HGLibA_52720	UBN1	391.41	1.47106
HGLibA_02349	AP4S1	69.9542	0
HGLibA_47618	STX11	441.377	0
HGLibA_49399	THSD1	3287.85	1.52521
HGLibA_24566	KHDRBS1	2979.64	2.23367
HGLibA_00701	ACVRL1	184.879	0
HGLibA_48917	TDRD9	68.2886	0
HGLibA_21818	HNRNPF	715.327	0
HGLibA_11515	CT47A1	11301.5	2.99627
HGLibA_43667	SETDB1	2616.54	2.23367
HGLibA_17717	FMOD	14.9902	0
HGLibA_01480	AKR1C1	508	0
HGLibA_15316	EPHB3	388.079	0
HGLibA_55362	ZKSCAN8	3744.14	16.1817
HGLibA_25354	KPNA1	2720.68	2.23367
HGLibA_03103	ARR3	7583.36	2.28782
HGLibA_01323	AHSP	617.058	0
HGLibA_39909	RAB3B	1713.01	2.99627
HGLibA_23837	ITPA	189.876	1.47106
HGLibA_08367	CD38	662.028	0
HGLibA_21678	HMG20A	6459.9	3.75888
HGLibA_50538	TMEM88	61.6263	0
HGLibA_06010	C20orf201	386.413	0
HGLibA_35929	PDP2	8942.17	5.93839
HGLibA_55568	ZNF20	16.6558	0
HGLibA_22859	IGIP	166.558	0
HGLibA_31424	NDST1	204.866	0
HGLibA_17871	FOXG1	5157.34	0
HGLibA_34398	OR6C65	2190.16	0
HGLibA_14615	EFTUD1	79.9476	0
HGLibA_64383	hsa-mir-99b	104.931	0
HGLibA_48680	TBXA2R	20366.2	21.7365
HGLibA_07032	CALML3	44.9705	0
HGLibA_37710	POSTN	9815.08	3.70473
HGLibA_12982	DEPDC5	1906.21	1.47106
HGLibA_24957	KIF6	23.3181	0
HGLibA_25702	KRTAP20-2	13749	3.05043
HGLibA_45350	SLC7A10	9566.99	2.23367
HGLibA_02378	APBB1	59.9607	0
HGLibA_21820	HNRNPF	299.804	0
HGLibA_58753	hsa-mir-3168	1599.75	0
HGLibA_38548	PRKCG	1942.86	0
HGLibA_46918	SQSTM1	91.6066	0
HGLibA_62169	hsa-mir-5583-1	126.584	0
HGLibA_36517	PIAS4	249.836	0
HGLibA_06919	CACNB2	114.925	0
HGLibA_10194	CMIP	148.236	0
HGLibA_24599	KIAA0195	4.99673	0
HGLibA_48175	TACR2	2406.68	0
HGLibA_23521	IQCH	621.184	0
HGLibA_31325	NCL	35.7722	0
HGLibA_43666	SETDB1	1570.56	0
HGLibA_60376	hsa-mir-4489	5297.17	0
HGLibA_05227	C12orf23	1628.06	2.23367
HGLibA_27261	LRRC15	46.6361	0
HGLibA_18736	GBP4	6.6623	0
HGLibA_01731	ALS2CR8	4568.6	0
HGLibA_35082	PAM	138.243	0
HGLibA_23235	IMMT	1460.63	0
HGLibA_44391	SLC13A3	3904.03	1.47106
HGLibA_02778	ARHGAP40	886.086	0
HGLibA_39051	PSG6	2395.82	99.3236
HGLibA_15972	FAM101A	666.23	0
HGLibA_22494	ICAM1	3284.44	0
HGLibA_10882	CP	2028.6	0
HGLibA_59313	hsa-mir-3689a	2270.97	1.47106
HGLibA_22361	HTR1D	472.153	0
HGLibA_28206	MAP3K9	36.6427	0
HGLibA_09903	CLDN6	256.499	0
HGLibA_55969	ZNF428	48.3017	0
HGLibA_04663	BNIPL	163.226	0
HGLibA_46197	SORT1	3990.57	2.23367
HGLibA_13255	DIRAS1	8534.11	1.47106
HGLibA_01547	ALDH1A3	33.3115	0
HGLibA_16589	FAM43B	93.2722	0
HGLibA_03585	ATP1A2	1504.6	65.1554
HGLibA_05938	C1QTNF2	41.6394	0
HGLibA_60591	hsa-mir-4533	534.65	0
HGLibA_57844	hsa-mir-145	2717.27	476.623
HGLibA_20633	GUCA1A	369.758	0
HGLibA_44968	SLC35B4	119.921	0
HGLibA_65030	NonTargetingControlGuideForHuman_0647	734.283	0
HGLibA_39056	PSG8	793.609	0
HGLibA_15365	EPRS	3035.47	1.47106
HGLibA_35017	PAGE5	921.063	0.762607
HGLibA_22710	IFNGR1	7957.82	117.563
HGLibA_09617	CHST11	298.138	0
HGLibA_53763	VPS33A	844.447	0
HGLibA_19618	GOLGA6L1	1523.13	0
HGLibA_54963	ZC3H14	74.9509	0
HGLibA_18431	GAGE1	239.843	0
HGLibA_33845	OR2M7	581.286	0
HGLibA_27865	MAF	7850.51	22.6074
HGLibA_06596	C8B	59.9607	0
HGLibA_19922	GPR148	738.645	0
HGLibA_23338	INPP4A	148.236	0
HGLibA_23177	IL5RA	237.307	0
HGLibA_62808	hsa-mir-642a	125.713	0
HGLibA_64817	NonTargetingControlGuideForHuman_0434	1402.97	0
HGLibA_07238	CARD8	1343.25	0
HGLibA_42264	RRNAD1	4375.32	1.52521
HGLibA_59745	hsa-mir-4259	453.036	0
HGLibA_29266	MIIP	498.007	0
HGLibA_26821	LOC100287399	1757.03	27.2417
HGLibA_34472	OR7D2	1170.9	0
HGLibA_44313	SLAMF1	11144.9	0
HGLibA_32182	NMI	298.138	0
HGLibA_00379	ACAN	14.9902	0
HGLibA_29989	MRPL44	224.853	0
HGLibA_24254	KCNJ12	4846.67	0.762607
HGLibA_63223	hsa-mir-6765	1957.85	0
HGLibA_50337	TMEM256	3894.04	0
HGLibA_06800	CA14	41.6394	0
HGLibA_56937	ZNRF1	153.233	0
HGLibA_10929	CPED1	4302.11	2.23367
HGLibA_03046	ARMCX4	536.315	0.762607
HGLibA_54087	WDR41	171.554	0
HGLibA_58502	hsa-mir-3116-1	363.095	0
HGLibA_38758	PRPS1L1	31.6459	0
HGLibA_09871	CLDN18	832.788	0
HGLibA_25876	KXD1	83.2788	0
HGLibA_17226	FCRL1	5713.64	0.762607
HGLibA_01221	AGPAT2	294.807	0
HGLibA_55175	ZFHX3	46.6361	1.47106
HGLibA_22343	HSPH1	1820.4	1.52521
HGLibA_24214	KCNH2	4836.68	0.762607
HGLibA_16072	FAM122C	69.9542	0
HGLibA_23687	IST1	2107.75	0
HGLibA_43461	SEPW1	6052.4	0.762607
HGLibA_00467	ACOT1	3166.9	0.762607
HGLibA_45911	SNCAIP	333.115	525.931
HGLibA_26955	LOC554223	784.411	2168.34
HGLibA_50571	TMEM98	58.2951	0
HGLibA_48212	TAF1A	289.81	0
HGLibA_51015	TOR1A	247.3	0
HGLibA_26138	LCE3D	321.456	0
HGLibA_33503	OR10G9	959.371	0.762607
HGLibA_46912	SQLE	5887.51	1.47106
HGLibA_29987	MRPL43	5805.25	1.47106
HGLibA_07109	CAMSAP2	56.6296	0
HGLibA_38257	PQLC3	189.005	0.762607
HGLibA_41396	RNASE12	739.515	0
HGLibA_48372	TAS2R14	689.548	0
HGLibA_26738	LNP1	154.898	0
HGLibA_18491	GAK	3908.95	2.99627
HGLibA_30517	MTX3	4078.92	2.99627
HGLibA_27426	LRRC73	323.122	0
HGLibA_16779	FAM86C1	129.915	0
HGLibA_12759	DDX6	173.22	0
HGLibA_49151	TFDP1	44.1001	0
HGLibA_04779	BRD4	1351.58	0
HGLibA_04429	BEST4	552.971	0.762607
HGLibA_24286	KCNJ6	3560.13	0
HGLibA_60761	hsa-mir-4662b	1615.08	7.46361
HGLibA_33076	NUP93	5047.34	1.52521
HGLibA_20865	HAS2	223.187	0
HGLibA_06317	C4orf3	266.492	0
HGLibA_02805	ARHGEF1	7670.62	2.23367
HGLibA_07693	CCDC171	458.033	0
HGLibA_50333	TMEM255B	2733.93	0
HGLibA_29061	MFGE8	1163.98	16.4524
HGLibA_57472	hsa-mir-1262	109.928	0
HGLibA_22798	IGF2	466.361	0
HGLibA_21460	HIST1H3B	9.99345	0
HGLibA_34722	OTOA	5310.5	3.05043
HGLibA_62247	hsa-mir-5682	2339.19	0
HGLibA_56930	ZNHIT3	38.3082	0
HGLibA_41235	RIC8A	1527.26	0
HGLibA_09525	CHPF2	687.883	1.47106
HGLibA_32570	NR0B2	154.898	0
HGLibA_55852	ZNF347	3016.36	0.762607
HGLibA_61634	hsa-mir-5186	3087.98	2.94212
HGLibA_35320	PAX9	4830.96	37.5391
HGLibA_55656	ZNF24	1.66558	0
HGLibA_24980	KIN	119.921	0
HGLibA_15832	EZH1	12660.6	2.28782
HGLibA_33419	OPLAH	616.263	0
HGLibA_60754	hsa-mir-4661	539.646	0.762607
HGLibA_60140	hsa-mir-4436a	68.2886	0
HGLibA_27960	MAGEC1	3227.81	0
HGLibA_64507	NonTargetingControlGuideForHuman_0124	99.0641	0
HGLibA_25755	KRTAP4-12	1766.3	0
HGLibA_05235	C12orf4	11.659	0
HGLibA_11160	CRIPAK	607.935	0
HGLibA_34195	OR52N2	13.3246	0
HGLibA_41416	RNASE7	3660.06	1.52521
HGLibA_26064	LATS1	189.876	0
HGLibA_20811	HADHB	299.804	0
HGLibA_47345	STAP2	5411.38	0
HGLibA_28705	MDP1	3625.81	0.762607
HGLibA_09541	CHRDL2	36.6427	0
HGLibA_35033	PAIP2B	9.99345	0
HGLibA_19061	GIF	540.441	0
HGLibA_33879	OR2T34	328.118	0
HGLibA_54860	ZBTB32	9.99345	0
HGLibA_03200	ASAP3	1946.04	258.907
HGLibA_60624	hsa-mir-4540	214.859	0
HGLibA_04512	BIN3	68.2886	0
HGLibA_14043	DST	1708.88	0
HGLibA_53615	VEGFB	18.3213	0
HGLibA_25227	KLHL9	7602.6	24336.8
HGLibA_02661	ARFGAP1	329.784	0
HGLibA_45036	SLC36A3	1530.66	0.762607
HGLibA_10334	CNOT2	806.138	0
HGLibA_59268	hsa-mir-3680-1	1602.28	0
HGLibA_45238	SLC51A	14381	8.22621
HGLibA_20149	GPS1	215.428	2.28782
HGLibA_00213	ABCF3	1404.88	0.762607
HGLibA_07639	CCDC15	78.282	0
HGLibA_22396	HTR4	143.239	0
HGLibA_08274	CD1D	813.445	0.762607
HGLibA_26345	LGALS1	58.2951	0
HGLibA_55489	ZNF142	4158.07	0
HGLibA_27316	LRRC33	338.832	0
HGLibA_51378	TRH	3780.86	1.47106
HGLibA_34751	OTP	29.9804	0
HGLibA_03407	ATAD2B	748.412	20439.8
HGLibA_51282	TRAM1	163.226	0
HGLibA_41840	RPGRIP1L	7395.65	0.762607
HGLibA_16199	FAM159A	36.6427	0
HGLibA_47605	STT3A	4321.22	0
HGLibA_56224	ZNF555	3021.13	0
HGLibA_58756	hsa-mir-3169	68.2886	0
HGLibA_15693	EVI5	29.9804	0
HGLibB_13088	DHFRL1	452.607	22.4991
HGLibA_05865	C1orf51	48.3017	0
HGLibA_41687	RNF44	3112.96	0.762607
HGLibA_58235	hsa-mir-2116	104.931	0
HGLibA_56588	ZNF705A	30.8172	0
HGLibA_51926	TSPAN3	5226.58	0.762607
HGLibA_22095	HRH1	10124	2.99627
HGLibA_61289	hsa-mir-4796	161.561	0
HGLibA_46798	SPRN	16.6558	0
HGLibA_60976	hsa-mir-4720	3913.16	0
HGLibA_00716	ADA	6922.78	8.17206
HGLibA_29656	MORC4	3249.54	0.762607
HGLibA_19956	GPR161	1376.56	0
HGLibA_27230	LRP6	229.849	0
HGLibA_26686	LMF2	209.862	0
HGLibA_56470	ZNF655	316.459	0
HGLibA_35135	PAPOLA	26.6492	0
HGLibA_45999	SNTB1	6496.39	2.99627
HGLibA_09790	CKS2	48.3017	0
HGLibA_12237	CYTH2	15177.3	6.75515
HGLibA_42388	RTKN	1501.33	0.762607
HGLibA_51115	TPD52L1	16.6558	0
HGLibA_02504	APOC1	909.404	0.762607
HGLibA_14503	EEF1E1	522.991	0
HGLibA_61661	hsa-mir-518b	394.741	1.52521
HGLibA_00276	ABHD3	8131.98	0.762607
HGLibA_30326	MTCH1	59.9607	0
HGLibA_30193	MSH3	678.684	0
HGLibA_44236	SIT1	34.9771	0
HGLibA_30650	MYBPC1	51.6328	0
HGLibA_23243	IMPA1	196.538	0
HGLibA_23380	INSIG2	5838.38	14.1105
HGLibA_31396	NDFIP2	2075.31	0
HGLibA_44859	SLC2A11	173.22	0
HGLibA_61372	hsa-mir-493	74.9509	0
HGLibA_63588	hsa-mir-6854	737.85	0
HGLibA_14679	EHF	1449.05	0
HGLibA_27983	MAGEE2	174.885	0
HGLibA_19401	GMEB2	784.486	1.47106
HGLibA_08655	CDH19	94.9378	0
HGLibA_02301	AP1S3	1182.56	0
HGLibA_20692	GYG2	6305.57	8.22621
HGLibA_44657	SLC25A17	3942.34	0.762607
HGLibA_42924	SCGB2A1	294.807	0
HGLibA_07743	CCDC27	413.063	0
HGLibA_15811	EXTL2	3881.43	2.23367
HGLibA_21845	HNRNPU	522.991	0
HGLibA_10898	CPA6	184.879	0
HGLibA_17304	FES	1673.6	0.762607
HGLibA_08625	CDCP2	391.41	0
HGLibA_12484	DCDC2	541.312	0
HGLibA_03071	ARNTL2	330.579	0
HGLibA_17336	FGA	246.505	0
HGLibA_06533	C7orf31	2046.12	0.762607
HGLibA_42831	SCAF8	73.2853	0
HGLibA_49910	TMEM126A	949.378	0
HGLibA_09795	CLASP2	183.213	0
HGLibA_28789	MED26	104.931	0
HGLibA_56272	ZNF57	216.525	0
HGLibA_51915	TSPAN18	34.9771	0
HGLibA_61582	hsa-mir-513c	78.282	0
HGLibA_63048	hsa-mir-6722	419.725	0
HGLibA_60857	hsa-mir-4687	163.226	0
HGLibA_12163	CYP3A7	153.233	0
HGLibA_55430	ZNF10	18.3213	0
HGLibA_38950	PRSS48	206.531	0
HGLibA_52832	UCP1	148.236	0.762607
HGLibA_55946	ZNF416	23.3181	0
HGLibA_39128	PSMC1	4779.33	4.46733
HGLibA_40205	RANBP3	218.19	0
HGLibA_15039	EME2	9232.78	2.99627
HGLibA_10753	COQ3	286.479	0
HGLibA_13938	DQX1	28.3148	0
HGLibA_61572	hsa-mir-513a-1	246.505	0
HGLibA_14934	ELMO2	81.6132	0
HGLibA_25534	KRT74	83.2788	0
HGLibA_42331	RSPH3	59.0903	0
HGLibA_10888	CPA2	2265.98	0
HGLibA_35694	PCYOX1	11286.4	1.47106
HGLibA_20454	GSTA2	268.158	0
HGLibA_24710	KIAA1199	3230.35	2.23367
HGLibA_45124	SLC39A8	259.83	0
HGLibA_39477	PTPN7	158.23	0
HGLibA_55505	ZNF155	23.3181	0
HGLibA_15035	EME1	23.3181	0
HGLibA_06949	CACNG8	233.976	0
HGLibA_34969	PADI1	94.9378	0
HGLibA_29189	MIA3	1130.06	0.762607
HGLibA_38755	PRPS1	153.233	0
HGLibA_50721	TNFAIP8L1	383.082	0
HGLibA_43505	SERPINA1	47.4312	0
HGLibA_34094	OR51D1	476.355	0
HGLibA_06430	C6orf10	344.774	0
HGLibA_43453	2018-09-08	4619.28	468.56
HGLibA_24730	KIAA1257	404.735	0
HGLibA_14115	DUS2	58.2951	0
HGLibA_15085	EMR2	7621.37	0
HGLibA_25635	KRTAP12-3	38.3082	0
HGLibA_61279	hsa-mir-4793	6703.71	14.1105
HGLibA_63407	hsa-mir-6807	19.9869	0
HGLibA_36816	PKHD1L1	6.6623	0
HGLibA_62769	hsa-mir-632	568.756	0
HGLibA_12156	CYP3A43	1289.16	0
HGLibA_41304	RINT1	1364.11	0
HGLibA_49911	TMEM126A	70.7493	0
HGLibA_56087	ZNF488	2115.13	36.7765
HGLibA_20745	H2AFB1	984.355	0
HGLibA_47442	STIM1	5364.74	0
HGLibA_36114	PEX3	721.194	0.762607
HGLibA_58362	hsa-mir-2682	28.3148	0
HGLibA_16122	FAM134A	34.9771	0
HGLibA_50022	TMEM160	9383.7	2.23367
HGLibA_08382	CD4	148.236	1.47106
HGLibA_40331	RASGEF1B	2044.46	289.799
HGLibA_05554	C17orf62	1264.17	0
HGLibA_15526	ERP29	79.9476	0
HGLibA_14542	EFCAB4A	36.6427	0
HGLibA_07361	CATSPER3	293.141	0
HGLibA_04315	BCL2L13	119.921	0
HGLibA_40417	RB1CC1	21.6525	0
HGLibA_24831	KIAA1967	56.6296	0
HGLibA_50059	TMEM171	8428.38	1.47106
HGLibA_62573	hsa-mir-6079	1037.28	3.75888
HGLibA_42811	SBSN	1460.71	0.762607
HGLibA_02338	AP3S2	105.425	0
HGLibA_49751	TMC2	243.174	0
HGLibA_55306	ZGPAT	124.918	0
HGLibA_60245	hsa-mir-4460	2701.49	1.47106
HGLibA_05602	C17orf99	2390.9	0
HGLibA_53534	VASH2	332.245	0
HGLibA_15219	ENTPD8	408.066	0
HGLibA_50531	TMEM87A	336.446	0
HGLibA_21085	HEBP1	61.6263	0
HGLibA_38288	PRAMEF12	3405.23	2.99627
HGLibA_35636	PCNP	1737.91	1.47106
HGLibA_52290	TUBB6	19.9869	0
HGLibA_38661	PRODH2	1767.18	0
HGLibA_25119	KLHL1	2126.07	0
HGLibA_43525	SERPINA6	4546.15	5.93839
HGLibA_15946	FAF1	4093.04	2.23367
HGLibA_20649	GUCD1	306.466	0
HGLibA_01913	ANGPTL2	292.271	0
HGLibA_23357	INPP5J	238.177	0
HGLibA_55383	ZMIZ2	181.548	0
HGLibA_36883	PLA2G1B	9.99345	0.762607
HGLibA_08942	CEACAM4	33.3115	0
HGLibA_48759	TCERG1L	474.689	0
HGLibA_43099	SDC2	2337.6	0
HGLibA_20143	GPRIN2	89.9411	0
HGLibA_15315	EPHB2	479.686	0
HGLibA_31316	NCKAP5	104.931	0
HGLibA_06014	C20orf202	179.882	0
HGLibA_41401	RNASE13	6700.23	2.23367
HGLibA_46297	SP2	139.908	0
HGLibA_63137	hsa-mir-6746	189.876	0
HGLibA_52276	TUBB2A	36.6427	0
HGLibA_30545	MUC22	1473.96	0.762607
HGLibA_24458	KCTD5	4300.44	0
HGLibA_54321	WISP2	1991.16	0
HGLibA_13923	DPYS	10610.2	4.46733
HGLibA_21565	HIST4H4	31.6459	0
HGLibA_27282	LRRC20	1802.15	0
HGLibA_46874	SPTAN1	270.618	0.762607
HGLibA_56461	ZNF652	6.6623	0
HGLibA_05885	C1orf64	796.94	0
HGLibA_18737	GBP4	312.902	2.28782
HGLibA_20152	GPS2	386.413	0
HGLibA_38452	PRG2	63.2919	0
HGLibA_37310	PMFBP1	6.6623	0
HGLibA_27477	LRRN3	94.9378	0
HGLibA_05889	C1orf65	5684.46	1.47106
HGLibA_63458	hsa-mir-6820	4468.66	4.46733
HGLibA_58524	hsa-mir-3119-1	41.6394	0
HGLibA_24311	KCNK17	2360.04	0.762607
HGLibA_43264	SECISBP2	74.9509	0
HGLibA_22458	HYLS1	53.2984	0
HGLibA_31124	NAP1L5	3213.69	1.47106
HGLibA_25709	KRTAP21-1	11.659	0
HGLibA_33801	OR2G6	1760.44	0
HGLibA_10357	CNP	139.908	0
HGLibA_60154	hsa-mir-4438	411.397	0
HGLibA_39194	PSME2	226.518	0
HGLibA_52970	ULK1	11598.5	3.75888
HGLibA_06458	C6orf165	11.659	0
HGLibA_00511	ACP2	99.9345	0
HGLibA_27939	MAGEB17	404.735	1.47106
HGLibA_09098	CEP112	5701.98	0.762607
HGLibA_50697	TMX4	33.3115	0
HGLibA_64227	hsa-mir-887	6921.26	0
HGLibA_11141	CRHR1	1731.82	5.22994
HGLibA_09244	CFB	9691.68	3.70473
HGLibA_07585	CCDC129	347.235	0
HGLibA_13837	DPH1	369.758	0
HGLibA_63770	hsa-mir-7-1	166.558	0
HGLibA_15456	ERCC8	1601.41	1.47106
HGLibA_25333	KMT2E	696.21	0
HGLibA_45045	SLC37A2	64.9574	0
HGLibA_37107	PLEKHG3	1280.75	1.47106
HGLibA_25320	KMT2A	14.9902	0
HGLibA_45042	SLC37A1	7551.57	1.52521
HGLibA_13251	DIP2B	1055.97	0
HGLibA_39439	PTPN13	5217.15	1.52521
HGLibA_54928	ZBTB8B	61.6263	0
HGLibA_11716	CTSL	21.6525	0
HGLibA_16430	FAM207A	74.9509	0
HGLibA_21718	HMGN1	421.391	0
HGLibA_44707	SLC25A32	1021.79	1.47106
HGLibA_11570	CTAGE15	119.921	0
HGLibA_31672	NELFA	1707.21	0
HGLibA_19658	GOLPH3	2612.42	0
HGLibA_10589	COL5A2	310.441	2.94212
HGLibA_04167	BARX2	491.345	0
HGLibA_49074	TEX2	2498.36	0
HGLibA_37062	PLEKHA1	76.6165	0
HGLibA_39984	RAB8A	166.558	0
HGLibA_33365	OLFML3	2442.53	1.47106
HGLibA_32065	NLE1	29.9804	0
HGLibA_23450	IP6K3	2179.37	0
HGLibA_63197	hsa-mir-676	2301.75	3.75888
HGLibA_39742	QRICH1	3566.72	2.28782
HGLibA_23628	IRX1	118.256	0
HGLibA_05182	C11orf73	677.889	0
HGLibA_11149	CRIP1	2856.39	1.47106
HGLibA_00253	ABHD15	113.259	0
HGLibA_45590	SMAD9	66.623	0
HGLibA_27499	LRTM1	56.6296	0
HGLibA_33096	NUSAP1	188.21	0
HGLibA_52549	UBAP1L	2673.25	0
HGLibA_18428	GADL1	9442.72	2.99627
HGLibA_31203	NBAS	327.248	0
HGLibA_44796	SLC26A4	2050.29	13.4562
HGLibA_40219	RANGRF	314.794	0
HGLibA_04272	BCDIN3D	639.581	1.47106
HGLibA_04263	BCAT1	60.7558	0
HGLibA_42895	SCFD2	13.3246	0
HGLibA_53750	VPS25	451.371	0
HGLibA_35792	PDE4C	7515.57	4.46733
HGLibA_60631	hsa-mir-455	4915.76	2.94212
HGLibA_43168	SDR9C7	355.563	0
HGLibA_41099	RGS6	359.764	0
HGLibA_43759	SFTA2	13.3246	0
HGLibA_28375	MARS	276.485	0
HGLibA_06509	C6orf70	254.833	0
HGLibA_33445	OPRK1	8234.45	1.47106
HGLibA_35639	PCNT	176.551	0
HGLibA_20446	GSR	188.21	0
HGLibA_19313	GLRX	129.915	0
HGLibA_45781	SMN1	291.476	0
HGLibA_30690	MYEOV	461.364	0.762607
HGLibA_39315	PTGER2	324.787	0
HGLibA_30132	MS4A12	36.6427	0
HGLibA_36932	PLAC1	5505.45	0
HGLibA_34281	OR5D16	53.2984	0
HGLibA_02718	ARHGAP18	206.531	0
HGLibA_27495	LRRTM4	416.394	0
HGLibA_07535	CCDC11	2042.79	0
HGLibA_19597	GOLGA3	1137.59	0
HGLibA_59260	hsa-mir-3678	4671.79	0
HGLibA_10532	COL1A2	901.076	0
HGLibA_24099	KBTBD13	1162.57	0
HGLibA_33956	OR4C45	628.717	0
HGLibA_48331	TARBP1	5095.79	3.81303
HGLibA_45482	SLFN11	148.236	0
HGLibA_38763	PRPSAP1	744.512	1.47106
HGLibA_13588	DNAJC18	19.9869	0
HGLibA_31006	NAAA	2954.73	0.762607
HGLibA_40983	RFX8	401.404	0
HGLibA_34924	PABPC1L	1200.88	0
HGLibA_30579	MUSTN1	3.33115	0
HGLibA_56745	ZNF784	486.348	0
HGLibA_26789	LOC100130480	1609.74	92.6768
HGLibA_36161	PFKFB4	3753.34	0.762607
HGLibA_34224	OR56B1	83.2788	0
HGLibA_09897	CLDN4	1217.38	0
HGLibA_18149	FUBP1	960.166	0
HGLibA_09906	CLDN7	4654.41	1.47106
HGLibA_27553	LSMD1	23.3181	0
HGLibA_50358	TMEM27	113.259	0
HGLibA_18515	GALK1	4471.99	0
HGLibA_59336	hsa-mir-3689f	420.52	0
HGLibA_30288	MT1G	198.999	0
HGLibA_08047	CCM2L	2590.76	0
HGLibA_06561	C7orf57	657.827	0.762607
HGLibA_55017	ZCCHC16	1587.22	1.47106
HGLibA_22489	ICA1	133.89	1.52521
HGLibA_29892	MRPL10	58.2951	0
HGLibA_19428	GMPR	258.959	0
HGLibA_32113	NLRP14	13161.9	2.28782
HGLibA_44658	SLC25A17	979.283	0.762607
HGLibA_13654	DNASE1	43.305	0
HGLibA_63318	hsa-mir-6785	2757.97	11.8226
HGLibA_24884	KIF1A	63.2919	0
HGLibA_11837	CX3CR1	433.845	0
HGLibA_14639	EGLN1	5946.9	3.75888
HGLibA_46287	SP110	389.745	0
HGLibA_29308	MIS18BP1	78.282	0
HGLibA_61950	hsa-mir-548b	33.3115	0
HGLibA_06824	CA8	3898.96	0
HGLibA_09316	CGGBP1	1443.18	0
HGLibA_06087	C2CD2	1598.95	0
HGLibA_14554	EFCAB9	734.519	0
HGLibA_11979	CYB561A3	198.203	0
HGLibA_63910	hsa-mir-764	1870.37	1.52521
HGLibA_08129	CCNT2	1027.66	0
HGLibA_24762	KIAA1462	93.2722	0
HGLibA_10192	CMC4	64.9574	0
HGLibA_58754	hsa-mir-3169	158.23	0
HGLibA_57155	hsa-mir-101-1	91.6066	0
HGLibA_00611	ACTG1	2914.68	2.23367
HGLibA_57375	hsa-mir-1245a	4125.45	2.99627
HGLibA_47868	SUV420H2	1319.14	0
HGLibA_29337	MKL2	323.122	0
HGLibA_03593	ATP1B1	192.336	0.762607
HGLibA_11250	CRYAB	2615.75	0
HGLibA_28467	MBD2	576.214	3.05043
HGLibA_06709	C9orf171	122.382	0
HGLibA_03614	ATP2B1	109.928	0
HGLibA_06371	C5orf28	216.525	0
HGLibA_14634	EGFLAM	58.2951	0
HGLibA_34131	OR51S1	24.9836	0
HGLibA_64320	hsa-mir-936	5400.51	2.28782
HGLibA_45453	SLCO1B7	6658.82	166.23
HGLibA_37988	PPM1K	8.32788	0
HGLibA_58021	hsa-mir-18b	721.989	0
HGLibA_54244	WFDC1	107.392	0
HGLibA_34218	OR56A4	1873.77	0
HGLibA_38711	PRPF18	961.832	0
HGLibA_08247	CD163L1	96.6034	0
HGLibA_61543	hsa-mir-5096	58.2951	0
HGLibA_09462	CHL1	39.9738	0
HGLibA_49882	TMEM115	1229.91	0
HGLibA_38891	PRRT4	4254.6	3.70473
HGLibA_35516	PCDHGA1	2879.78	1.47106
HGLibA_60523	hsa-mir-451a	1194.22	0
HGLibA_21950	HOXB8	358.099	0
HGLibA_15622	ETFB	119.921	0
HGLibA_54852	ZBTB26	31.6459	0
HGLibA_52375	TWIST1	439.712	0
HGLibA_56400	ZNF619	119.921	0
HGLibA_17917	FOXN4	118.256	0
HGLibA_17833	FOXD3	81.6132	0
HGLibA_19498	GNB4	299.804	0
HGLibA_56683	ZNF76	5143.87	0.762607
HGLibA_64340	hsa-mir-941-1	5844.28	30.8923
HGLibA_51245	TRAF3	38.3082	0
HGLibA_50250	TMEM229A	6.6623	0
HGLibA_04928	BTC	1825.47	0
HGLibA_25351	KNTC1	8.32788	0
HGLibA_28454	MB	6866.07	3.70473
HGLibA_09086	CENPT	2387.56	0
HGLibA_03629	ATP2C2	279.817	0
HGLibA_11384	CSNK1A1L	31.6459	0
HGLibA_23594	IRF6	1254.18	0.762607
HGLibA_53074	UPK2	79.9476	0
HGLibA_26193	LCOR	339.777	0
HGLibA_18583	GALP	49.0968	0
HGLibA_21234	HGC6.3	2932.21	0
HGLibA_36652	PIK3R2	124.918	0
HGLibA_63166	hsa-mir-6752	2093.63	0
HGLibA_64827	NonTargetingControlGuideForHuman_0444	5049.8	0
HGLibA_30162	MS4A7	1326.59	0
HGLibA_30119	MRS2	179.882	0
HGLibA_27508	LRWD1	489.679	0
HGLibA_08472	CD8A	1114.27	0
HGLibA_45673	SMCP	509.666	0
HGLibA_48762	TCF12	699.542	0
HGLibA_28651	MCTP1	231.515	0
HGLibA_58168	hsa-mir-203a	149.902	0
HGLibA_25180	KLHL30	51.6328	0
HGLibA_15729	EXO5	46.6361	0
HGLibA_12165	CYP3A7-CYP3AP1	1700.55	0
HGLibA_17753	FNDC4	94.9378	0
HGLibA_13954	DRAXIN	6859.48	1.52521
HGLibA_00215	ABCG1	193.207	0
HGLibA_13546	DNAJB5	3203.7	0.762607
HGLibA_30935	MZB1	463.03	0
HGLibA_24792	KIAA1614	128.249	0
HGLibA_01545	ALDH1A2	131.58	0
HGLibA_55138	ZEB2	46.6361	0
HGLibA_24121	KCMF1	1655.58	0
HGLibA_32946	NUDT14	4178.85	0.762607
HGLibA_29030	MEX3B	6829.35	3.70473
HGLibA_29641	MON1B	1382.35	0
HGLibA_04387	BDNF	1149.17	0
HGLibA_42362	RSRC2	2333.47	2.23367
HGLibA_04346	BCL9	236.512	0
HGLibA_35177	PARD3	114.925	0
HGLibA_03199	ASAP3	4075.51	0
HGLibA_39136	PSMC3IP	1026.79	0
HGLibA_62201	hsa-mir-559	234.846	0
HGLibA_43406	2018-09-15	2941.26	1.52521
HGLibA_19787	GPD1L	38.3082	0
HGLibA_59443	hsa-mir-378d-2	184.879	0
HGLibA_41602	RNF19A	413.063	0
HGLibA_33186	NYNRIN	3.33115	0
HGLibA_13144	DHRS7	702.873	0
HGLibA_47703	SUCLG2	311.463	0
HGLibA_47977	SYNE1	198.203	0
HGLibA_32078	NLGN4Y	1747.19	0
HGLibA_43360	SEMA5B	119.921	0
HGLibA_07925	CCDC91	124.918	0
HGLibA_52753	UBR3	276.485	0
HGLibA_03354	ASPHD1	44.9705	0
HGLibA_05513	C16orf97	373.089	0
HGLibA_05385	C15orf32	3481.85	0
HGLibA_31761	NF2	69.9542	0
HGLibA_07601	CCDC135	388.079	0
HGLibA_36867	PLA2G10	63.2919	0
HGLibA_07444	CBX1	89.9411	0
HGLibA_29852	MRGPRX3	4224.69	2.94212
HGLibA_19028	GH1	247.3	0
HGLibA_06785	CA1	2738.21	0
HGLibA_09401	CHD6	4614.36	1.47106
HGLibA_55688	ZNF26	294.807	0
HGLibA_11564	CTAG2	191.541	0
HGLibA_48350	TARSL2	93.2722	0
HGLibA_49840	TMEM101	481.351	0
HGLibA_46305	SP5	81.6132	0
HGLibA_52328	TUFT1	246.505	0
HGLibA_35092	PAN2	3005.49	0
HGLibA_53645	VGLL4	6394.79	1.52521
HGLibA_13118	DHRS1	1417.33	0
HGLibA_46447	SPATA20	1094.28	0
HGLibA_60914	hsa-mir-4701	1281.62	0
HGLibA_27504	LRTM2	1007.67	0
HGLibA_02162	ANKS6	144.035	0
HGLibA_13303	DKK4	486.348	0.762607
HGLibA_51388	TRIAP1	946.047	1.47106
HGLibA_26211	LDB1	2553.18	0
HGLibA_42935	SCGB3A2	381.417	0
HGLibA_56404	ZNF620	44.9705	0
HGLibA_53577	VCPIP1	407.991	0
HGLibA_17158	FBXW9	48.3017	0
HGLibA_39226	PSPH	213.194	0
HGLibA_41712	RNH1	46.6361	1.47106
HGLibA_48398	TAS2R4	88.2755	0
HGLibA_51179	TPRG1	166.558	0
HGLibA_14919	ELK4	1023.46	1.47106
HGLibA_02304	AP2A1	4307.03	25.7706
HGLibA_52419	TXNDC2	104.931	0
HGLibA_06776	C9orf91	329.784	0
HGLibA_12741	DDX53	136.577	0
HGLibA_55691	ZNF260	51.6328	0
HGLibA_40581	RBM7	81.6132	0
HGLibA_03933	AZI1	1469.61	5.17579
HGLibA_28154	MAP2K6	522.991	0
HGLibA_45533	SLMAP	24.9836	0
HGLibA_49987	TMEM14E	687.012	0
HGLibA_23968	JMJD8	476.355	0
HGLibA_32135	NLRP9	4797.65	0.762607
HGLibA_42231	RRAGC	109.928	0
HGLibA_47869	SUV420H2	186.544	0
HGLibA_16435	FAM208B	1378.23	0
HGLibA_08359	CD36	158.23	0
HGLibA_60923	hsa-mir-4706	48.3017	0
HGLibA_23767	ITGAX	1963.64	0
HGLibA_62912	hsa-mir-6511b-1	429.718	0
HGLibA_27835	MACROD1	265.622	0
HGLibA_62274	hsa-mir-569	2341.8	0.762607
HGLibA_33447	OPRK1	579.62	0
HGLibA_06108	C2CD5	2135.27	0.762607
HGLibA_37843	PPARG	1370.77	0
HGLibA_11719	CTSL1	3097.62	1.52521
HGLibA_15620	ETFA	682.886	0
HGLibA_52331	TULP1	3027.94	2.23367
HGLibA_36393	PHGDH	131.58	0
HGLibA_13556	DNAJB8	16.6558	0
HGLibA_22187	HSD17B2	4074	1.52521
HGLibA_50045	TMEM168	2546.66	0
HGLibA_19873	GPR123	48.3017	0
HGLibA_46372	SPAG9	5094.12	3.70473
HGLibA_44103	SIAE	407.195	0
HGLibA_31961	NIPAL3	914.401	0
HGLibA_36927	PLA2R1	1094.28	0
HGLibA_07171	CAPN6	737.85	2.94212
HGLibA_04832	BRMS1L	449.705	0
HGLibA_25564	KRT83	113.259	0
HGLibA_27934	MAGEB16	461.364	0
HGLibA_15052	EMILIN3	3049.52	0
HGLibA_53000	UNC13C	73.8544	3.75888
HGLibA_46309	SP6	624.591	0
HGLibA_33697	OR1L8	254.833	0
HGLibA_64704	NonTargetingControlGuideForHuman_0321	2349.31	0.762607
HGLibA_24140	KCNA6	699.542	0
HGLibA_48152	TAC3	565.425	0
HGLibA_09081	CENPP	333.115	0
HGLibA_59564	hsa-mir-3922	164.892	0
HGLibA_38635	PRMT7	184.879	0
HGLibA_01413	AKAP12	527.987	0
HGLibA_42908	SCGB1A1	1329.13	0
HGLibA_12894	DEFB130	1836.26	0
HGLibA_42547	S100A16	1039.32	0
HGLibA_34487	OR7G3	4820.1	0.762607
HGLibA_23123	IL2RG	84.9443	0
HGLibA_26271	LEF1	224.853	0
HGLibA_11933	CXorf49	181.548	0
HGLibA_46048	SNX17	2565.71	2.23367
HGLibA_63909	hsa-mir-762	496.341	0
HGLibA_39752	QSER1	7443.23	0.762607
HGLibA_09182	CEP97	24.9836	0
HGLibA_18936	GFAP	148.236	0
HGLibA_14057	DTHD1	24.9836	0
HGLibA_36014	PEBP4	308.927	0
HGLibA_58872	hsa-mir-3194	106.597	0
HGLibA_06689	C9orf152	49.9673	0
HGLibA_40290	RARS	38.3082	0
HGLibA_43734	SFR1	11.659	0
HGLibA_05187	C11orf80	162.356	0
HGLibA_34448	OR6V1	314.794	0
HGLibA_55996	ZNF439	98.2689	0
HGLibA_02067	ANKRD32	177.463	4.57564
HGLibA_45495	SLFN5	3451.87	1.52521
HGLibA_65284	NonTargetingControlGuideForHuman_0901	1074.12	0.762607
HGLibA_16408	FAM19A5	1248.31	1.47106
HGLibA_57969	hsa-mir-181b-2	691.138	0
HGLibA_12764	DDX60L	264.826	0
HGLibA_30887	MYOG	289.81	0
HGLibA_54485	XAGE3	4925.68	2.23367
HGLibA_12134	CYP2F1	66.623	0
HGLibA_27272	LRRC18	34.9771	0
HGLibA_55342	ZIM3	89.9411	0
HGLibA_56072	ZNF480	2207.68	0
HGLibA_64585	NonTargetingControlGuideForHuman_0202	446.063	0
HGLibA_04038	B4GALT6	48.3017	0
HGLibA_51497	TRIM42	296.472	0
HGLibA_01353	AIM2	4140.62	2.94212
HGLibA_03352	ASPHD1	79.9476	0
HGLibA_64558	NonTargetingControlGuideForHuman_0175	211.092	0
HGLibA_35930	PDPK1	6.6623	0
HGLibA_44198	SIPA1L3	9.99345	0
HGLibA_61347	hsa-mir-487b	766.165	0
HGLibA_33219	OAZ3	508	0.762607
HGLibA_01873	ANAPC15	946.047	0
HGLibA_13122	DHRS11	958.501	0.762607
HGLibA_43648	SETD4	4321.22	517.105
HGLibA_65277	NonTargetingControlGuideForHuman_0894	1122.81	0.762607
HGLibA_17321	FEZF2	1664.7	0
HGLibA_02310	AP2B1	31.6459	0
HGLibA_11378	CSN3	43.305	0
HGLibA_34671	OSCAR	1975.3	0
HGLibA_54628	YAF2	5673.67	4.46733
HGLibA_15096	EMX2	3478.52	1.47106
HGLibA_19663	GOLT1A	4190.14	8.17206
HGLibA_14190	DUSP7	24.9836	0
HGLibA_57457	hsa-mir-126	9.99345	0
HGLibA_28873	MEIS2	2148.52	0
HGLibA_06083	C22orf46	2016.94	0.762607
HGLibA_13596	DNAJC21	211.528	0.762607
HGLibA_59549	hsa-mir-3918	309.797	0
HGLibA_60756	hsa-mir-4662a	122.382	0
HGLibA_62925	hsa-mir-6513	186.544	0
HGLibA_65180	NonTargetingControlGuideForHuman_0797	2872.78	0
HGLibA_51343	TRAT1	4357.07	0
HGLibA_28712	ME2	366.427	0
HGLibA_15026	EMC9	3939.01	0
HGLibA_03552	ATP10D	73.2853	0
HGLibA_05048	C10orf128	84.9443	0.762607
HGLibA_21649	HLA-G	1463.17	0
HGLibA_18951	GFM2	89.9411	0
HGLibA_47697	SUCLA2	348.105	1.47106
HGLibA_05016	BZW2	616.263	0
HGLibA_01562	ALDH3A1	349.771	0
HGLibA_49483	TIGIT	836.914	0
HGLibA_07223	CARD14	2609.88	0.762607
HGLibA_04017	B4GALNT3	89.9411	0
HGLibA_09893	CLDN25	191.541	0
HGLibA_09219	CES1	4883.39	6.0467
HGLibA_27015	LONP1	141.574	0
HGLibA_41358	RLN3	23.3181	0
HGLibA_38487	PRIMA1	627.051	0
HGLibA_04839	BRPF1	680.35	0.762607
HGLibA_48566	TBC1D8	826.125	1.47106
HGLibA_26774	LOC100130301	26.6492	0
HGLibA_43358	SEMA5A	138.243	0
HGLibA_21071	HEATR3	123.253	0
HGLibA_26434	LHFPL3	548.769	0
HGLibA_36261	PGM1	104.931	0
HGLibA_15804	EXT2	114.925	0
HGLibA_65261	NonTargetingControlGuideForHuman_0878	290.873	0
HGLibA_36083	PEX11A	1055.1	0
HGLibA_12554	DCTN4	288.145	1.47106
HGLibA_31385	NDE1	2838.14	2.23367
HGLibA_33487	OR10G2	577.955	0
HGLibA_01131	AFTPH	321.456	1.47106
HGLibA_02693	ARGLU1	1481.49	0
HGLibA_50574	TMEM99	26.6492	0
HGLibA_51044	TOX4	146.571	0
HGLibA_01135	AGAP1	69.9542	0
HGLibA_31370	NCR3LG1	18.3213	0
HGLibA_56441	ZNF639	659.568	0
HGLibA_60753	hsa-mir-4661	18.3213	0
HGLibA_24436	KCTD17	226.518	0
HGLibA_00518	ACP6	546.309	0
HGLibA_63522	hsa-mir-6837	34.9771	0
HGLibA_46504	SPATA31E1	81.6132	0
HGLibA_32125	NLRP5	564.63	0
HGLibA_13013	DET1	253.167	0
HGLibA_07368	CATSPERB	5313.03	1.47106
HGLibA_26127	LCE2D	632.919	0.762607
HGLibA_29901	MRPL13	34.9771	0
HGLibA_28584	MCF2L2	161.561	0
HGLibA_49454	TIE1	1170.9	0
HGLibA_44193	SIPA1L1	124.918	0
HGLibA_26780	LOC100130357	780.284	0
HGLibA_64262	hsa-mir-9-1	16.6558	0
HGLibA_21591	HKR1	392.205	0
HGLibA_50028	TMEM161B	43.305	0
HGLibA_17636	FLJ45513	253.167	0
HGLibA_00369	ACADM	7008.59	3.81303
HGLibA_14506	EEF1G	364.761	0
HGLibA_01067	ADRBK2	637.045	0
HGLibA_47428	STEAP3	99.9345	0
HGLibA_33293	ODF3L2	1876.23	0
HGLibA_41808	RPA4	2588.5	39986.5
HGLibA_50586	TMIGD1	198.203	0
HGLibA_06161	C2orf66	604.604	0
HGLibA_05848	C1orf234	158.23	0
HGLibA_22148	HS6ST3	721.119	0.762607
HGLibA_61056	hsa-mir-4740	534.65	0
HGLibA_58389	hsa-mir-2861	44.9705	0
HGLibA_03189	ASAH2	2066.03	0
HGLibA_47034	SRPX	79.9476	0
HGLibA_17381	FGF17	39.9738	0
HGLibA_16250	FAM168B	229.849	0
HGLibA_01433	AKAP4	116.59	0
HGLibA_26025	LARGE	98.2689	0
HGLibA_12370	DAZL	25.7787	0
HGLibA_56787	ZNF804A	189.876	0
HGLibA_02857	ARHGEF38	99.9345	0
HGLibA_09584	CHRNA7	2308.41	0
HGLibA_00278	ABHD4	368.092	0
HGLibA_54872	ZBTB38	1360.77	0
HGLibA_55699	ZNF266	689.548	0
HGLibA_32220	NNAT	54.964	188.296
HGLibA_62306	hsa-mir-5693	127.379	0
HGLibA_14860	EIF5AL1	16.6558	0
HGLibA_14799	EIF3L	839.45	1.47106
HGLibA_26972	LOC643802	598.737	0
HGLibA_27476	LRRN3	2673.97	0.762607
HGLibA_50367	TMEM31	234.846	0
HGLibA_35414	PCDH7	438.841	0
HGLibA_22686	IFNA6	471.358	0
HGLibA_42155	RPS6	214.859	0
HGLibA_19619	GOLGA6L1	394.741	0
HGLibA_57031	ZSCAN5B	49.9673	0
HGLibA_27651	LXN	6659.46	289.09
HGLibA_62579	hsa-mir-6080	2081.89	0
HGLibA_61629	hsa-mir-517b	224.853	0
HGLibA_42501	RXFP3	131.58	0.762607
HGLibA_52615	UBE2I	326.453	0
HGLibA_39200	PSME4	517.994	0
HGLibA_32304	NOP14	129.044	0
HGLibA_64861	NonTargetingControlGuideForHuman_0478	128.023	0
HGLibA_11993	CYB5B	108.262	0
HGLibA_18982	GGA2	68.2886	0
HGLibA_45633	SMARCD2	707.869	0
HGLibA_36912	PLA2G4E	94.9378	0
HGLibA_32580	NR1H2	89.9411	127.982
HGLibA_17081	FBXO36	256.499	0
HGLibA_48611	TBL1XR1	10099.1	4.46733
HGLibA_45244	SLC52A1	68.2886	0
HGLibA_22387	HTR3C	99.9345	0
HGLibA_02426	APITD1	51.6328	0
HGLibA_24467	KCTD8	8.32788	0
HGLibA_44102	SIAE	519.659	0
HGLibA_58555	hsa-mir-3126	16.6558	0
HGLibA_56943	ZNRF3	393.076	0
HGLibA_18547	GALNT16	931.057	0
HGLibA_54740	YWHAB	169.889	0
HGLibA_05968	C1R	116.59	0
HGLibA_21185	HES4	6.6623	0
HGLibA_57178	hsa-mir-105-1	1419.07	0
HGLibA_25879	KY	2038.59	0
HGLibA_56262	ZNF567	253.167	0
HGLibA_29066	MFI2	2135.99	0
HGLibA_39005	PSAPL1	73.2853	0
HGLibA_57840	hsa-mir-144	268.158	0
HGLibA_23452	IP6K3	1029.33	0
HGLibA_61199	hsa-mir-4774	49.9673	0
HGLibA_44917	SLC30A7	63.2919	0
HGLibA_05715	C19orf81	2116.95	0.762607
HGLibA_25519	KRT6C	573.753	0
HGLibA_27820	MAB21L1	188.21	0
HGLibA_31397	NDN	56.6296	0
HGLibA_02837	ARHGEF25	151.567	0
HGLibA_25161	KLHL24	4017.29	0
HGLibA_06796	CA13	5762.81	0
HGLibA_40666	RC3H2	168.223	0
HGLibA_18879	GDF9	188.21	0
HGLibA_40317	RASAL3	5831.97	0
HGLibA_47438	STIL	63.2919	0
HGLibA_45572	SMAD2	2479.97	72.0819
HGLibA_12444	DCAF4L2	1227.45	0
HGLibA_48052	SYT11	2304.13	0
HGLibA_17294	FERMT1	602.938	0
HGLibA_48878	TCTN3	512.997	0
HGLibA_12942	DENND2C	729.522	0
HGLibA_65306	NonTargetingControlGuideForHuman_0923	65.5683	0
HGLibA_36409	PHKB	562.094	0
HGLibA_52684	UBE3C	2156.92	0
HGLibA_59820	hsa-mir-4279	23.3181	0
HGLibA_48903	TDRD12	119.921	0
HGLibA_64751	NonTargetingControlGuideForHuman_0368	115.536	0
HGLibA_40788	REEP5	1300.81	0
HGLibA_09121	CEP19	94.9378	0
HGLibA_40930	RFPL1	186.544	0
HGLibA_61361	hsa-mir-490	101.6	0
HGLibA_48116	SZT2	349.771	0
HGLibA_47191	SSUH2	681.22	1.47106
HGLibA_06704	C9orf169	23.3181	0
HGLibA_28851	MEGF11	446.374	0
HGLibA_58317	hsa-mir-2278	68.2886	0
HGLibA_32609	NR2F1	25.7787	0
HGLibA_46900	SPTSSA	420.52	0
HGLibA_54499	XCR1	651.24	0
HGLibA_44623	SLC24A4	36.6427	0
HGLibA_52471	TYROBP	3204.57	0
HGLibA_61805	hsa-mir-532	948.507	0.762607
HGLibA_06194	C2orf83	256.499	0
HGLibA_18008	FRMD1	126.584	0
HGLibA_40655	RBPMS2	161.561	0
HGLibA_43446	2018-09-05	736.979	1.47106
HGLibA_33621	OR13G1	108.262	0
HGLibA_19519	GNG2	66.623	0
HGLibA_44262	SKA1	79.9476	0
HGLibA_33840	OR2M4	1480.7	0
HGLibA_25792	KRTAP5-2	364.761	0
HGLibA_61029	hsa-mir-4733	19.9869	0
HGLibA_38105	PPP1R3C	106.597	0
HGLibA_25941	LAMA1	5662.81	0.762607
HGLibA_48573	TBC1D9	24.9836	0
HGLibA_58226	hsa-mir-2113	1072.63	0
HGLibA_12133	CYP2F1	28.3148	0
HGLibA_57581	hsa-mir-1281	91.6066	0
HGLibA_26388	LGALS9C	54.964	0
HGLibA_30841	MYO1H	443.043	0
HGLibA_50515	TMEM79	53.2984	0
HGLibA_45389	SLC8A1	106.597	0
HGLibA_45849	SMURF2	104.931	0
HGLibA_17127	FBXO7	1609.67	1.47106
HGLibA_21458	HIST1H3B	251.502	0
HGLibA_57821	hsa-mir-139	206.531	0
HGLibA_30416	MTMR11	4197.25	2.94212
HGLibA_32124	NLRP5	4761.8	2.99627
HGLibA_44345	SLC10A6	72.4149	0
HGLibA_07241	CARD9	3973.19	1.52521
HGLibA_61238	hsa-mir-4783	836.119	1.47106
HGLibA_17800	FOSL1	2188.57	0
HGLibA_60737	hsa-mir-4657	4303.7	1.47106
HGLibA_56814	ZNF816-ZNF321P	74.9509	0
HGLibA_44354	SLC11A2	1320.73	0
HGLibA_39349	PTGIS	121.587	0
HGLibA_38431	PRELID2	822.794	0.762607
HGLibA_56542	ZNF688	129.915	0
HGLibA_38443	PREX1	226.518	0
HGLibA_56062	ZNF474	6.6623	0
HGLibA_03818	ATRN	128.249	0
HGLibA_55207	ZFP36L1	9.99345	0
HGLibA_52875	UGT1A1	472.153	0
HGLibA_05567	C17orf72	3160.39	0.762607
HGLibA_43813	SGIP1	10714.3	5.28409
HGLibA_29823	MRE11A	509.591	0
HGLibA_56651	ZNF735	204.866	0
HGLibA_09982	CLEC4C	2759.78	0
HGLibA_41796	RP9	671.227	0
HGLibA_32294	NOMO3	43.305	0
HGLibA_26234	LDHD	9380.94	2.28782
HGLibA_03462	ATG10	63.2919	0
HGLibA_17899	FOXL1	219.856	0
HGLibA_00341	ACAA1	31.6459	0
HGLibA_36742	PITPNA	340.572	0
HGLibA_13371	DLX1	39.9738	0
HGLibA_13650	DNALI1	3819.88	0.762607
HGLibA_33675	OR1J1	641.246	0.762607
HGLibA_43334	SEMA3F	33.3115	0
HGLibA_06419	C5orf63	277.281	0
HGLibA_14315	E2F4	328.118	0
HGLibA_31099	NANOS2	86.6099	0
HGLibA_34491	OR8A1	241.508	0
HGLibA_56036	ZNF460	3331.08	0.762607
HGLibA_39865	RAB2A	1932.98	11.1683
HGLibA_52351	TUSC5	1219.13	0
HGLibA_48677	TBX6	79.0772	0
HGLibA_46507	SPATA32	154.898	0
HGLibA_14602	EFNB3	66.623	0
HGLibA_53769	VPS35	364.761	0
HGLibA_29081	MFSD1	26.6492	0
HGLibA_47872	SUZ12	567.091	0
HGLibA_07945	CCHCR1	1895.42	0
HGLibA_12170	CYP46A1	5881.87	0.762607
HGLibA_58472	hsa-mir-30a	876.093	0
HGLibA_21610	HLA-DOA	4111.43	2.23367
HGLibA_23221	ILK	306.466	0
HGLibA_13883	DPP9	634.584	0.762607
HGLibA_08415	CD58	34.9771	0
HGLibA_58956	hsa-mir-323a	456.368	0
HGLibA_28273	MAPK4	831.917	0
HGLibA_40734	RDH11	195.667	0
HGLibA_15403	ERAP1	79.9476	0
HGLibA_38770	PRR11	879.424	0.762607
HGLibA_52115	TTC32	41.6394	0
HGLibA_17957	FOXS1	64.9574	0
HGLibA_60277	hsa-mir-4468	933.517	0
HGLibA_53016	UNC5B	36.6427	0
HGLibA_47344	STAP2	319.79	0
HGLibA_52220	TTN	106.597	0
HGLibA_15363	EPPK1	681.145	0
HGLibA_23945	JHDM1D	90.7362	1.52521
HGLibA_43678	SEZ6	511.332	0
HGLibA_12848	DEFB112	21.6525	0
HGLibA_61386	hsa-mir-496	133.246	0
HGLibA_34844	OXTR	7699.8	0.762607
HGLibA_17807	FOXA1	2345.05	1.52521
HGLibA_08508	CDC123	31.6459	0
HGLibA_13106	DHFRL1	379.751	0
HGLibA_16769	FAM86A	68.2886	0
HGLibA_00949	ADH1A	664.565	0
HGLibA_35171	PAQR8	144.905	0
HGLibA_25399	KRCC1	1528.13	1.47106
HGLibA_18356	GABRA1	3877.46	1.47106
HGLibA_04054	BAAT	44.9705	0
HGLibA_52639	UBE2NL	133.246	0
HGLibA_38210	PPP4R4	193.207	0
HGLibA_37427	PNPLA8	194.872	0
HGLibA_44626	SLC24A5	799.325	5667.34
HGLibA_06116	C2orf27A	113.259	0
HGLibA_04391	BEAN1	329.356	83.2414
HGLibA_05534	C17orf47	135.707	0
HGLibA_25228	KLHL9	1069.42	10.4599
HGLibA_63405	hsa-mir-6807	8.32788	0
HGLibA_44290	SKOR1	59.9607	0
HGLibA_18774	GCFC2	74.9509	0
HGLibA_31894	NHLH2	33.3115	0
HGLibA_52017	TSSK4	51.6328	0
HGLibA_44593	SLC22A6	221.522	0
HGLibA_41946	RPL35	13.3246	0
HGLibA_22613	IFI44L	13846	13.402
HGLibA_49386	THPO	18.3213	0
HGLibA_48837	TCP10L	211.528	0
HGLibA_10290	CNIH3	118.256	0
HGLibA_05877	C1orf56	13.3246	0
HGLibA_09719	CIR1	11.659	0
HGLibA_23232	IMMP2L	196.538	0
HGLibA_48097	SYTL1	1524.8	1.47106
HGLibA_31848	NFX1	136.577	0
HGLibA_50122	TMEM185B	921.063	0
HGLibA_32926	NUDCD2	2484.96	0
HGLibA_17501	FIBIN	68.2886	0
HGLibA_40304	RASA4	774.417	0
HGLibA_27147	LRCH4	727.856	0
HGLibA_47263	ST6GALNAC1	539.646	0
HGLibA_00371	ACADS	997.68	0
HGLibA_56534	ZNF683	485.478	0
HGLibA_09752	CIZ1	16.6558	0
HGLibA_03478	ATG2A	517.994	0.762607
HGLibA_45199	SLC48A1	771.161	2.23367
HGLibA_39492	PTPRCAP	64.9574	0
HGLibA_12895	DEFB130	194.872	0.762607
HGLibA_41172	RHOBTB1	308.131	0
HGLibA_48720	TCEAL6	141.574	0
HGLibA_57385	hsa-mir-1247	3462.66	0
HGLibA_42600	S1PR3	101.6	0
HGLibA_28428	MATN1	802.807	0
HGLibA_49649	TLR3	19.9869	0
HGLibA_27862	MAEL	812.801	0
HGLibA_49636	TLN2	2166.91	0
HGLibA_51893	TSPAN1	1399.01	0
HGLibA_33700	OR1M1	143.239	0
HGLibA_15655	ETV3L	11.659	0
HGLibA_27250	LRRC10B	23.3181	0
HGLibA_20006	GPR25	111.594	0
HGLibA_55805	ZNF324B	133.246	0
HGLibA_60910	hsa-mir-4700	2504.15	0.762607
HGLibA_50400	TMEM42	441.377	0
[truncated: 117,462 more rows]
