# Supplementary material for: SEC24A identified as an essential mediator of thapsigargin-induced cell death in a genome-wide CRISPR/Cas9 screen
Source: Cell Death Discov. 2018 Dec 18;4:115. doi: 10.1038/s41420-018-0135-5 (PMC6299087; doi:10.1038/s41420-018-0135-5)
Supplement: Supplementary file 6 — Supplemental Data Set 5 [file 41420_2018_135_MOESM6_ESM.xlsx]

## Sheet: BFA.gene_summary
Gene	Number of sgRNAs	neg|RRA score	neg|p-value	neg|fdr	neg|Rank	neg|good sgrna	neg|lfc	pos|RRA score	pos|p-value	pos|fdr	pos|Rank	pos|good sgRNAs	pos|lfc
ARF4	6	1	1	1	21640	0	10.185	1.0501e-19	2.2877e-07	0.00495	1	6	10.185
OGFRL1	5	0.10404	0.2637	0.970386	5490	3	-4.9533	2.5822e-05	3.5001e-05	0.378713	2	1	-4.9533
hsa-mir-4676	3	0.024783	0.063	0.924919	1797	2	-7.014	0.00013943	0.00015396	0.725548	3	1	-7.014
hsa-mir-106a	4	0.037233	0.11157	0.945257	2506	2	-5.5151	0.00014459	0.00016952	0.725548	4	1	-5.5151
CCDC33	6	0.85904	0.93109	1	19273	2	-4.1488	0.00015492	0.00018233	0.725548	5	1	-4.1488
EDN3	5	0.067829	0.19105	0.959337	3977	2	-3.398	0.00028401	0.00029488	0.725548	6	1	-3.398
ANKRD35	6	0.26534	0.52106	1	10164	3	-4.2558	0.00040275	0.00042939	0.725548	7	1	-4.2558
NonTargetingControlGuideForHuman_0167	1	0.99957	0.9996	1	21628	0	6.0675	0.00042864	0.00043443	0.725548	8	1	6.0675
NonTargetingControlGuideForHuman_0986	1	0.99952	0.99955	1	21624	0	5.6036	0.00048029	0.00048521	0.725548	9	1	5.6036
ACAP1	6	0.085992	0.24954	0.970386	4746	3	-5.2842	0.00052665	0.0005424	0.725548	10	1	-5.2842
NonTargetingControlGuideForHuman_0697	1	0.99945	0.99948	1	21622	0	5.2433	0.00055259	0.00055888	0.725548	11	1	5.2433
hsa-mir-3174	2	0.35736	0.44828	0.996899	12170	1	0.37449	0.00062996	0.00061424	0.725548	12	1	0.37449
LEPREL2	3	0.40116	0.55624	1	12997	1	-4.6995	0.00066606	0.00067234	0.725548	13	1	-4.6995
NSUN7	5	0.079388	0.21495	0.962508	4453	2	-4.3279	0.000697	0.00071581	0.725548	14	1	-4.3279
LRPAP1	6	0.19896	0.43302	0.996899	8473	3	-4.5699	0.00077441	0.00077758	0.725548	15	1	-4.5699
ALDH2	5	0.15929	0.36416	0.98474	7301	1	-4.3279	0.00080022	0.00081281	0.725548	16	1	-4.3279
FASTKD3	6	0.84147	0.92193	1	19076	2	-2.4495	0.00089827	0.00092124	0.725548	17	1	-2.4495
CBLN1	5	0.51174	0.72952	1	14879	2	-3.1621	0.00090344	0.00090294	0.725548	18	1	-3.1621
ABCA13	4	0.072841	0.19255	0.959337	4201	3	-5.9816	0.00092926	0.0009432	0.725548	19	1	-5.9816
AMY1B	1	0.99898	0.99901	1	21607	0	2.2775	0.0010174	0.0010105	0.725548	20	1	2.2775
TEKT5	6	0.60526	0.80755	1	16197	2	-3.5723	0.0010221	0.001032	0.725548	21	1	-3.5723
PAK6	6	0.62802	0.82361	1	16543	3	-4.5585	0.0011459	0.0011505	0.725548	22	1	-4.5585
INPP4A	6	0.1968	0.43002	0.996899	8414	3	-5.1619	0.0012079	0.0012145	0.725548	23	1	-5.1619
LOC100506688	5	0.49199	0.71623	1	14595	3	-4.7249	0.0012646	0.0012891	0.725548	24	1	-4.7249
STK32B	6	0.77668	0.8916	1	18358	1	-2.8564	0.0012698	0.001279	0.725548	25	1	-2.8564
SNCA	4	0.59119	0.7386	1	16011	2	-3.8719	0.0013421	0.0013499	0.725548	26	1	-3.8719
SLC7A6OS	2	0.94618	0.9463	1	20442	0	0.63572	0.0013526	0.0013312	0.725548	27	1	0.63572
CYP26A1	5	0.76494	0.87062	1	18214	1	-4.3914	0.0014194	0.0014392	0.725548	28	1	-4.3914
PPP2R3B_X	6	0.12974	0.33273	0.980469	6383	1	-3.53	0.0014555	0.0014584	0.725548	29	1	-3.53
THOC7	4	0.26932	0.47879	0.996899	10280	2	-4.3041	0.0014659	0.001479	0.725548	30	1	-4.3041
SLFN12L	4	0.63998	0.77633	1	16728	2	-3.144	0.0015484	0.0015641	0.725548	31	1	-3.144
RNF2	6	0.16028	0.3783	0.986356	7322	4	-5.5298	0.0015793	0.0015929	0.725548	32	1	-5.5298
CLYBL	6	0.71794	0.86704	1	17650	2	-3.8297	0.0016412	0.0016656	0.725548	33	1	-3.8297
CARHSP1	4	0.94419	0.94406	1	20413	0	-2.3495	0.0016722	0.001683	0.725548	34	1	-2.3495
NonTargetingControlGuideForHuman_0824	1	0.99831	0.99834	1	21582	0	-0.091518	0.0016888	0.0016762	0.725548	35	0	-0.091518
RECQL	6	0.1124	0.30606	0.980469	5775	2	-3.2532	0.0017649	0.0017878	0.725548	36	1	-3.2532
TMEM184B	5	0.083008	0.22239	0.964788	4599	3	-6.247	0.0017804	0.0018102	0.725548	37	1	-6.247
GALNT12	6	0.12559	0.32638	0.980469	6259	2	-3.9801	0.0018268	0.0018482	0.725548	38	1	-3.9801
LCE3A	4	0.020721	0.065854	0.927846	1559	3	-6.8476	0.0018373	0.0018455	0.725548	39	1	-6.8476
MITF	5	0.98743	0.9874	1	21286	0	-3.6007	0.0018836	0.0019155	0.725548	40	1	-3.6007
KCNMB2	6	0.20274	0.43824	0.996899	8569	3	-5.302	0.0019505	0.0019786	0.725548	41	1	-5.302
MMAA	4	0.96983	0.96975	1	20923	0	-3.4702	0.001961	0.0019745	0.725548	42	1	-3.4702
LIG3	5	0.14275	0.33526	0.982662	6787	3	-5.8038	0.0020383	0.0020605	0.725548	43	1	-5.8038
SKIDA1	6	0.1315	0.33543	0.982833	6441	2	-3.9472	0.0020743	0.0021017	0.725548	44	1	-3.9472
HDAC11	5	0.35519	0.58604	1	12136	3	-4.9533	0.0022445	0.0022847	0.725548	45	1	-4.9533
C1orf53	4	0.55526	0.71108	1	15490	2	-3.4518	0.0022498	0.0022806	0.725548	46	1	-3.4518
SCGB2A2	5	0.092807	0.24191	0.970386	5023	2	-3.8597	0.0023476	0.0023799	0.725548	47	1	-3.8597
HIST1H3H	6	0.75543	0.88234	1	18106	2	-3.6495	0.0023836	0.0023963	0.725548	48	1	-3.6495
DIMT1	3	0.97768	0.97775	1	21106	0	-2.9378	0.0025233	0.0025011	0.725548	49	1	-2.9378
ALKBH4	4	0.59921	0.74483	1	16130	1	-3.5	0.0026209	0.0026567	0.725548	50	1	-3.5
SYNDIG1	6	0.87608	0.94033	1	19462	2	-3.0435	0.0026309	0.0026617	0.725548	51	1	-3.0435
hsa-mir-376b	3	0.26663	0.41815	0.99662	10187	1	-2.9378	0.002647	0.0026306	0.725548	52	1	-2.9378
CYP2C19	4	0.64671	0.7817	1	16803	2	-4.4242	0.0028683	0.0028996	0.725548	53	1	-4.4242
BOK	5	0.10275	0.26123	0.970386	5425	3	-6.1145	0.0029145	0.002938	0.725548	54	1	-6.1145
SMNDC1	3	0.92761	0.92767	1	20159	0	-1.4144	0.0029253	0.0029042	0.725548	55	1	-1.4144
THBS4	5	0.25086	0.47925	0.996899	9797	3	-5.431	0.002966	0.0029884	0.725548	56	1	-5.431
hsa-mir-6816	3	0.15227	0.29664	0.978578	7115	1	-4.604	0.0029872	0.0029632	0.725548	57	1	-4.604
SCARB2	6	0.26212	0.51697	0.999663	10072	4	-5.0938	0.0030019	0.0030227	0.725548	58	1	-5.0938
REEP1	6	0.35444	0.62469	1	12119	3	-5.0914	0.0030637	0.0030867	0.725548	59	1	-5.0914
CARD6	5	0.20972	0.43554	0.996899	8739	1	-3.1621	0.003069	0.0030922	0.725548	60	1	-3.1621
TNFSF14	5	0.018212	0.068491	0.932752	1409	3	-5.7193	0.0031205	0.0031352	0.725548	61	1	-5.7193
LNX2	6	0.28685	0.5481	1	10689	4	-5.2743	0.0031255	0.0031513	0.725548	62	1	-5.2743
ATAD2B	5	0.986	0.98601	1	21263	0	-3.5029	0.0031721	0.0031819	0.725548	63	1	-3.5029
SCAF1	6	0.57586	0.78638	1	15767	2	-3.7354	0.0031873	0.0032089	0.725548	64	1	-3.7354
hsa-mir-551b	4	0.2704	0.48022	0.996899	10301	1	-3.9128	0.0032393	0.0032803	0.725548	65	1	-3.9128
BHLHA9	6	0.88657	0.94625	1	19603	2	-3.1382	0.0032492	0.0032624	0.725548	66	1	-3.1382
CCDC11	4	0.026363	0.081789	0.939853	1881	2	-4.2478	0.0032805	0.0033237	0.725548	67	1	-4.2478
RPS6KA1	6	0.32482	0.59458	1	11538	2	-3.5806	0.0034346	0.0034422	0.725548	68	1	-3.5806
SLC24A5	4	0.053649	0.15373	0.959337	3309	3	-5.8113	0.003569	0.0035951	0.725548	69	1	-5.8113
SDPR	6	0.84147	0.92193	1	19069	2	-4.4657	0.0036199	0.0036253	0.725548	70	1	-4.4657
RPA4	5	0.68498	0.82255	1	17293	2	-4.6808	0.0036356	0.0036454	0.725548	71	1	-4.6808
THTPA	4	0.42324	0.61333	1	13379	2	-4.36	0.0036514	0.0036898	0.725548	72	1	-4.36
GATSL3	5	0.77167	0.87493	1	18313	2	-3.5029	0.0036871	0.0036939	0.725548	73	1	-3.5029
METTL21C	4	0.16334	0.33263	0.980469	7437	3	-5.4746	0.0036926	0.0037355	0.725548	74	1	-5.4746
CAPZA3	4	0.1709	0.3436	0.983318	7684	2	-4.1953	0.0037338	0.003774	0.725548	75	1	-4.1953
EBF3	5	0.736	0.8527	1	17886	1	-3.8404	0.0037386	0.0037456	0.725548	76	1	-3.8404
CLEC18A	6	0.88792	0.94707	1	19626	1	-2.9776	0.003867	0.0038719	0.725548	77	1	-2.9776
SPEG	5	0.91563	0.93453	1	19993	1	-3.0279	0.0039445	0.0039533	0.725548	78	1	-3.0279
BARD1	3	0.87696	0.87703	1	19495	0	-3.2215	0.0039456	0.0039172	0.725548	79	1	-3.2215
BLOC1S6	6	0.47254	0.71159	1	14274	3	-4.314	0.0039906	0.0040123	0.725548	80	1	-4.314
LIME1	4	0.53845	0.69848	1	15258	1	-2.692	0.0040221	0.0040489	0.725548	81	1	-2.692
TMEM212	4	0.52116	0.68559	1	15003	2	-4.8129	0.0041045	0.0041386	0.725548	82	1	-4.8129
hsa-mir-3909	3	0.46687	0.6218	1	14151	1	-4.1421	0.004131	0.0041162	0.725548	83	0	-4.1421
MRPS7	4	0.4417	0.62674	1	13693	2	-3.9746	0.0041457	0.0041839	0.725548	84	1	-3.9746
KRT71	6	0.13463	0.34015	0.982833	6531	4	-5.1982	0.0041759	0.0042004	0.725548	85	1	-5.1982
LDB2	6	0.23578	0.48264	0.996899	9405	3	-5.1163	0.0042376	0.0042608	0.725548	86	1	-5.1163
ZNF100	5	0.96607	0.96632	1	20845	1	-3.4487	0.0043048	0.0043148	0.725548	87	1	-3.4487
FAM72A	4	0.55816	0.71329	1	15520	1	-4.3321	0.0043516	0.0044017	0.725548	88	1	-4.3321
C10orf129	5	0.7934	0.88893	1	18587	2	-4.6808	0.0043563	0.0043729	0.725548	89	1	-4.6808
HMGA1	5	0.4744	0.70011	1	14298	2	-3.398	0.0045107	0.0045284	0.725548	90	1	-3.398
AGPAT1	6	0.26212	0.51697	0.999663	10077	4	-4.9911	0.0045463	0.0045746	0.725548	91	1	-4.9911
HYAL4	6	0.088486	0.25518	0.970386	4844	2	-2.0371	0.0046081	0.0046355	0.725548	92	1	-2.0371
hsa-mir-4684	4	0.16334	0.33263	0.980469	7450	3	-5.6133	0.0046398	0.0046867	0.725548	93	1	-5.6133
PIK3CD	6	0.91498	0.95398	1	19953	1	-2.8712	0.0046698	0.0047041	0.725548	94	1	-2.8712
KLHL9	4	0.63428	0.77195	1	16632	1	-3.8875	0.004681	0.0047238	0.725548	95	1	-3.8875
BNIP3	5	0.89592	0.92639	1	19720	1	-3.5029	0.0047165	0.0047416	0.725548	96	1	-3.5029
CCND1	6	0.28796	0.5495	1	10736	4	-4.9871	0.0047933	0.0048313	0.725548	97	1	-4.9871
RHD	5	0.2008	0.42584	0.996899	8517	2	-4.6995	0.0048194	0.0048373	0.725548	98	1	-4.6995
CAMK2A	4	0.49957	0.66945	1	14714	1	-2.2531	0.0048457	0.0049031	0.725548	99	1	-2.2531
C7orf10	4	0.21537	0.40652	0.993755	8887	2	-3.993	0.0048457	0.0049031	0.725548	100	1	-3.993
hsa-mir-4724	4	0.73517	0.82867	1	17851	1	-2.318	0.0048457	0.0049031	0.725548	101	1	-2.318
ANKRD18A	5	0.33943	0.57049	1	11837	2	-1.4144	0.0049223	0.0049489	0.725548	102	1	-1.4144
DMBT1	6	0.36461	0.63233	1	12334	2	-3.751	0.0049784	0.0050152	0.725548	103	1	-3.751
MRPL11	3	0.88214	0.88221	1	19552	0	-4.2696	0.0050268	0.0050276	0.725548	104	0	-4.2696
TADA1	6	0.15472	0.37012	0.98474	7168	4	-5.5089	0.0051019	0.0051205	0.725548	105	1	-5.5089
IPO13	5	0.63049	0.79184	1	16579	2	-2.8799	0.0052823	0.0053323	0.725548	106	1	-2.8799
SPAM1	5	0.61774	0.78489	1	16381	2	-2.8799	0.0053337	0.00539	0.725548	107	1	-2.8799
ADD3	4	0.67496	0.80383	1	17188	2	-4.6346	0.0053396	0.0053726	0.725548	108	1	-4.6346
C1orf204	4	0.16334	0.33263	0.980469	7455	3	-5.4602	0.0053807	0.0054137	0.725548	109	1	-5.4602
EMB	5	0.28208	0.51202	0.999663	10596	2	-4.54	0.005488	0.0055451	0.725548	110	1	-4.54
hsa-mir-4696	4	0.94731	0.94718	1	20504	0	-3.9912	0.0055864	0.005627	0.725548	111	0	-3.9912
XYLB	5	0.069006	0.1935	0.959337	4042	2	-4.1421	0.0055908	0.0056475	0.725548	112	1	-4.1421
SOX8	5	0.74096	0.8557	1	17923	2	-4.3279	0.0056422	0.0057052	0.725548	113	1	-4.3279
HBD	6	0.43183	0.6819	1	13544	2	-3.2826	0.0057188	0.0057551	0.725548	114	1	-3.2826
COL9A3	5	0.38705	0.61746	1	12731	3	-5.0288	0.005745	0.005804	0.725548	115	1	-5.0288
HIC2	5	0.75868	0.8667	1	18129	2	-3.7784	0.0058992	0.0059614	0.725548	116	1	-3.7784
hsa-mir-582	4	0.86857	0.88632	1	19367	1	-3.8187	0.0059567	0.0059976	0.725548	117	0	-3.8187
H2AFX	4	0.96263	0.96257	1	20751	0	-2.9828	0.0059567	0.0059976	0.725548	118	0	-2.9828
GPC6	4	0.8812	0.89378	1	19518	1	-3.097	0.0061212	0.0061723	0.725548	119	0	-3.097
TRIM3	5	0.26752	0.49685	0.998334	10203	2	-1.8973	0.0061562	0.0062204	0.725548	120	1	-1.8973
RBM22	4	0.98476	0.98475	1	21235	0	-3.1702	0.0062034	0.0062519	0.725548	121	0	-3.1702
ATXN3L	5	0.18145	0.40154	0.990926	7989	3	-5.1041	0.0062076	0.0062812	0.725548	122	1	-5.1041
JSRP1	6	0.97175	0.97477	1	20961	1	-2.3218	0.0062738	0.0063169	0.725548	123	1	-2.3218
DNMT3L	5	0.65546	0.80572	1	16924	2	-3.9991	0.0063618	0.0064514	0.725548	124	1	-3.9991
SYCP2L	4	0.40411	0.59953	1	13080	2	-4.8026	0.0064501	0.0064926	0.725548	125	0	-4.8026
TXNDC2	6	0.050611	0.16418	0.959337	3161	3	-5.2837	0.0064587	0.0065223	0.725548	126	1	-5.2837
ING5	5	0.24629	0.4745	0.996899	9651	2	-4.2696	0.0064902	0.0065919	0.725548	127	1	-4.2696
PNMA3	4	0.16334	0.33263	0.980469	7452	3	-5.3086	0.0064913	0.0065356	0.725548	128	0	-5.3086
ADRA1A	5	0.5224	0.73486	1	15042	2	-3.6007	0.0066186	0.0067113	0.725548	129	1	-3.6007
FAM220A	6	0.12498	0.32539	0.980469	6234	2	-4.4378	0.0066436	0.006709	0.725548	130	1	-4.4378
ADRA2C	5	0.13893	0.32844	0.980469	6647	2	-4.1421	0.0067727	0.00686	0.725548	131	1	-4.1421
TMEM186	4	0.22337	0.4174	0.99662	9070	2	-5.3322	0.0068201	0.0068724	0.725548	132	0	-5.3322
NNAT	6	0.6059	0.808	1	16211	2	-3.5764	0.0068285	0.006892	0.725548	133	1	-3.5764
C5orf38	5	0.23261	0.45998	0.996899	9297	3	-5.431	0.0069268	0.0070101	0.725548	134	0	-5.431
TBCK	5	0.27757	0.50728	0.999048	10465	2	-4.54	0.0070295	0.0071112	0.725548	135	0	-4.54
LILRA5	6	0.2559	0.50892	0.999663	9924	4	-4.937	0.0071365	0.0071903	0.725548	136	1	-4.937
ASPM	5	0.11447	0.28361	0.977011	5878	2	-4.604	0.0072349	0.0073002	0.725548	137	0	-4.604
SPDL1	5	0.95413	0.95643	1	20593	1	-2.8799	0.0074403	0.0074859	0.725548	138	0	-2.8799
USP17L7	5	0.17398	0.38905	0.988575	7768	3	-5.3566	0.0074403	0.0074859	0.725548	139	0	-5.3566
NAALADL1	6	0.27815	0.53722	1	10485	4	-4.921	0.0075061	0.007571	0.725548	140	1	-4.921
MST1R	6	0.051267	0.16591	0.959337	3193	2	-3.53	0.0075677	0.0076383	0.725548	141	1	-3.53
LOC554223	6	0.97764	0.97877	1	21091	1	-3.6407	0.0076908	0.0077623	0.725548	142	1	-3.6407
SNCAIP	5	0.29518	0.52551	1	10929	1	-2.9378	0.0076969	0.007749	0.725548	143	0	-2.9378
GABRG3	6	0.16946	0.39156	0.988575	7610	4	-5.4667	0.0077832	0.0078561	0.725548	144	1	-5.4667
HMGB3	5	0.21506	0.44122	0.996899	8864	1	-3.4586	0.0077996	0.0078437	0.725548	145	0	-3.4586
NR1H2	5	0.28486	0.51489	0.999663	10642	2	-3.2849	0.0078509	0.0078913	0.725548	146	0	-3.2849
BEAN1	5	0.56304	0.75577	1	15591	2	-4.3839	0.0079022	0.0079553	0.725548	147	0	-4.3839
OR5AU1	5	0.12603	0.30495	0.980469	6276	3	-5.9687	0.0079535	0.0080066	0.725548	148	0	-5.9687
ZSWIM6	5	0.76155	0.8685	1	18153	1	-3.7784	0.0080049	0.0080574	0.725548	149	0	-3.7784
MTMR7	6	0.44222	0.68956	1	13697	2	-3.9512	0.0081833	0.0082285	0.725548	150	1	-3.9512
LTB	5	0.44244	0.67036	1	13705	3	-4.8736	0.0082614	0.0083452	0.725548	151	0	-4.8736
ZNF33B	5	0.18145	0.40154	0.990926	7992	3	-5.4042	0.0083127	0.0084017	0.725548	152	0	-5.4042
SPATS2	5	0.49621	0.72008	1	14667	2	-3.9366	0.0084666	0.0085547	0.725548	153	0	-3.9366
TRAM2	6	0.82268	0.91266	1	18895	2	-3.4121	0.008491	0.008541	0.725548	154	0	-3.4121
AKR7A2	6	0.3582	0.62746	1	12179	2	-3.5135	0.0085526	0.0086	0.725548	155	0	-3.5135
USP5	5	0.76155	0.8685	1	18158	1	-4.4378	0.0085692	0.0086448	0.725548	156	0	-4.4378
IL1RL1	6	0.30303	0.56814	1	11083	1	-4.1106	0.0086141	0.0086732	0.725548	157	0	-4.1106
NonTargetingControlGuideForHuman_0714	1	0.99136	0.99133	1	21405	0	-0.84408	0.00864	0.0086128	0.725548	158	0	-0.84408
HSFY2	1	0.99136	0.99133	1	21407	0	-0.84408	0.00864	0.0086128	0.725548	159	0	-0.84408
TNFAIP8L2-SCNM1	1	0.99136	0.99133	1	21404	0	-0.84408	0.00864	0.0086128	0.725548	160	0	-0.84408
NonTargetingControlGuideForHuman_0782	1	0.99136	0.99133	1	21412	0	-0.84408	0.00864	0.0086128	0.725548	161	0	-0.84408
TMEM56-RWDD3	1	0.99136	0.99133	1	21410	0	-0.84408	0.00864	0.0086128	0.725548	162	0	-0.84408
RPS10-NUDT3	1	0.99136	0.99133	1	21409	0	-0.84408	0.00864	0.0086128	0.725548	163	0	-0.84408
NonTargetingControlGuideForHuman_0625	1	0.99136	0.99133	1	21408	0	-0.84408	0.00864	0.0086128	0.725548	164	0	-0.84408
NonTargetingControlGuideForHuman_0732	1	0.99136	0.99133	1	21411	0	-0.84408	0.00864	0.0086128	0.725548	165	0	-0.84408
FOXD4L4	1	0.99136	0.99133	1	21406	0	-0.84408	0.00864	0.0086128	0.725548	166	0	-0.84408
FUCA1	6	0.29459	0.55777	1	10925	3	-4.7844	0.0087371	0.0087981	0.725548	167	0	-4.7844
PSMD8	6	0.97764	0.97877	1	21089	1	-2.5565	0.0089217	0.0089802	0.725548	168	0	-2.5565
NFYA	6	0.074689	0.22328	0.964788	4262	1	-2.1148	0.0091062	0.0091705	0.725548	169	0	-2.1148
LY6G6F	6	0.70651	0.86253	1	17533	2	-4.4939	0.0097825	0.0098495	0.725548	170	0	-4.4939
CCDC82	6	0.9966	0.99663	1	21539	0	-2.732	0.009844	0.0099163	0.725548	171	0	-2.732
TAC1	6	0.54607	0.76506	1	15339	1	-3.7171	0.010336	0.010396	0.725548	172	0	-3.7171
MARS2	2	0.97816	0.9783	1	21117	0	-1.7141	0.017205	0.017164	0.725548	173	0	-1.7141
PCDHA2	2	0.19605	0.31099	0.980469	8397	1	-4.1648	0.017205	0.017164	0.725548	174	0	-4.1648
FAM133B	2	0.4518	0.50957	0.999663	13905	1	-3.4438	0.017205	0.017164	0.725548	175	0	-3.4438
ATP6V0C	2	0.69543	0.69793	1	17401	1	-2.9041	0.017205	0.017164	0.725548	176	0	-2.9041
OR10A6	2	0.26096	0.39017	0.988575	10032	1	-3.9383	0.017205	0.017164	0.725548	177	0	-3.9383
OR8U8	2	0.62288	0.63585	1	16458	1	-3.0704	0.017205	0.017164	0.725548	178	0	-3.0704
MASP1	2	0.97816	0.9783	1	21112	0	-1.7141	0.017205	0.017164	0.725548	179	0	-1.7141
APEX2	2	0.97816	0.9783	1	21116	0	-1.7141	0.017205	0.017164	0.725548	180	0	-1.7141
SRSF6	2	0.90116	0.90123	1	19776	0	-2.2682	0.017205	0.017164	0.725548	181	0	-2.2682
2018-09-04	2	0.88133	0.88143	1	19542	0	-2.3519	0.017205	0.017164	0.725548	182	0	-2.3519
CENPC	2	0.62952	0.64124	1	16571	1	-3.0642	0.017205	0.017164	0.725548	183	0	-3.0642
C3orf33	2	0.86173	0.86177	1	19287	0	-2.4269	0.017205	0.017164	0.725548	184	0	-2.4269
CHCHD10	2	0.99949	0.99949	1	21623	0	-1.1086	0.017205	0.017164	0.725548	185	0	-1.1086
LHX1	2	0.99028	0.99029	1	21378	0	-1.4794	0.017205	0.017164	0.725548	186	0	-1.4794
MRPL54	2	0.92073	0.92079	1	20057	0	-2.1735	0.017205	0.017164	0.725548	187	0	-2.1735
HSFX2	2	0.23534	0.36448	0.98474	9378	1	-3.6078	0.017205	0.017164	0.725548	188	0	-3.6078
APOBEC3A_B	2	0.67002	0.67548	1	17111	1	-2.9724	0.017205	0.017164	0.725548	189	0	-2.9724
STARD7	2	0.86173	0.86177	1	19289	0	-2.4269	0.017205	0.017164	0.725548	190	0	-2.4269
NonTargetingControlGuideForHuman_0460	1	0.97733	0.97737	1	21060	0	-1.3731	0.022672	0.022633	0.725548	191	0	-1.3731
NonTargetingControlGuideForHuman_0811	1	0.97733	0.97737	1	21064	0	-1.3731	0.022672	0.022633	0.725548	192	0	-1.3731
PSMB2	1	0.97733	0.97737	1	21066	0	-1.3731	0.022672	0.022633	0.725548	193	0	-1.3731
NonTargetingControlGuideForHuman_0212	1	0.97733	0.97737	1	21063	0	-1.3731	0.022672	0.022633	0.725548	194	0	-1.3731
NonTargetingControlGuideForHuman_0900	1	0.97733	0.97737	1	21061	0	-1.3731	0.022672	0.022633	0.725548	195	0	-1.3731
NonTargetingControlGuideForHuman_0299	1	0.97733	0.97737	1	21065	0	-1.3731	0.022672	0.022633	0.725548	196	0	-1.3731
CTDP1	1	0.97733	0.97737	1	21067	0	-1.3731	0.022672	0.022633	0.725548	197	0	-1.3731
NonTargetingControlGuideForHuman_0031	1	0.97733	0.97737	1	21068	0	-1.3731	0.022672	0.022633	0.725548	198	0	-1.3731
NonTargetingControlGuideForHuman_0723	1	0.97733	0.97737	1	21062	0	-1.3731	0.022672	0.022633	0.725548	199	0	-1.3731
NonTargetingControlGuideForHuman_0305	1	0.97733	0.97737	1	21059	0	-1.3731	0.022672	0.022633	0.725548	200	0	-1.3731
ZNF574	3	0.98063	0.98071	1	21158	0	-2.9378	0.025697	0.025709	0.725548	201	0	-2.9378
MRPS22	3	0.94165	0.94175	1	20377	0	-1.4144	0.025697	0.025709	0.725548	202	0	-1.4144
DGKK	3	0.96669	0.96679	1	20854	0	-3.6621	0.025697	0.025709	0.725548	203	0	-3.6621
IL6ST	3	0.75535	0.78103	1	18102	1	-3.2215	0.025697	0.025709	0.725548	204	0	-3.2215
VCY	3	0.79266	0.80609	1	18561	1	-4.1938	0.025697	0.025709	0.725548	205	0	-4.1938
BCCIP	3	0.90259	0.90262	1	19809	0	-2.3149	0.025697	0.025709	0.725548	206	0	-2.3149
OCLM	3	0.52743	0.66569	1	15093	1	-3.9991	0.025697	0.025709	0.725548	207	0	-3.9991
CCDC120	3	0.37776	0.53267	1	12598	2	-5.1371	0.025697	0.025709	0.725548	208	0	-5.1371
PELO	3	0.991	0.9911	1	21387	0	-1.4144	0.025697	0.025709	0.725548	209	0	-1.4144
OR52K2	3	0.29522	0.44787	0.996899	10930	1	-3.6923	0.025697	0.025709	0.725548	210	0	-3.6923
PRR5-ARHGAP8	3	0.42619	0.58135	1	13415	1	-1.7593	0.025697	0.025709	0.725548	211	0	-1.7593
POLR3A	3	0.99677	0.99682	1	21542	0	-2.3149	0.025697	0.025709	0.725548	212	0	-2.3149
NDUFS8	3	0.35974	0.51438	0.999663	12220	2	-5.2009	0.025697	0.025709	0.725548	213	0	-5.2009
MAPKAPK5	3	0.98752	0.98765	1	21295	0	-2.5842	0.025697	0.025709	0.725548	214	0	-2.5842
C9orf170	3	0.28594	0.43823	0.996899	10665	1	-1.4144	0.025697	0.025709	0.725548	215	0	-1.4144
MYLPF	3	0.95662	0.95684	1	20672	0	-2.9378	0.025697	0.025709	0.725548	216	0	-2.9378
CHD4	3	0.34289	0.49714	0.998334	11925	1	-3.6621	0.025697	0.025709	0.725548	217	0	-3.6621
BCL2L12	3	0.74272	0.77306	1	17944	1	-3.4586	0.025697	0.025709	0.725548	218	0	-3.4586
VPS33A	3	0.064411	0.15037	0.959337	3823	1	-4.1421	0.025697	0.025709	0.725548	219	0	-4.1421
C2CD3	3	0.72633	0.7631	1	17743	1	-3.6007	0.025697	0.025709	0.725548	220	0	-3.6007
MAML1	3	0.39655	0.5516	1	12916	1	-1.4144	0.025697	0.025709	0.725548	221	0	-1.4144
C10orf68	3	0.24598	0.3965	0.990926	9645	2	-5.0288	0.025697	0.025709	0.725548	222	0	-5.0288
NKAP	3	0.98497	0.98511	1	21247	0	-2.9378	0.025697	0.025709	0.725548	223	0	-2.9378
MRPS9	3	0.86353	0.86381	1	19316	1	-2.3149	0.025697	0.025709	0.725548	224	0	-2.3149
CKAP2	3	0.26026	0.4115	0.996228	10017	2	-5.4694	0.025697	0.025709	0.725548	225	0	-5.4694
DNAL1	3	0.75535	0.78103	1	18096	1	-2.1148	0.025697	0.025709	0.725548	226	0	-2.1148
LCE1B	3	0.92278	0.92284	1	20098	0	-2.9378	0.025697	0.025709	0.725548	227	0	-2.9378
ZNF586	3	0.43137	0.58654	1	13536	2	-4.9533	0.025697	0.025709	0.725548	228	0	-4.9533
DNAH9	3	0.35412	0.50862	0.999663	12109	1	-3.2215	0.025697	0.025709	0.725548	229	0	-3.2215
PTCD2	3	0.99973	0.99972	1	21631	0	-1.4144	0.025697	0.025709	0.725548	230	0	-1.4144
EMG1	3	0.62101	0.70713	1	16430	1	-4.604	0.025697	0.025709	0.725548	231	0	-4.604
UBR7	3	0.19916	0.34714	0.983318	8477	2	-5.8642	0.025697	0.025709	0.725548	232	0	-5.8642
XBP1	3	0.98752	0.98765	1	21310	0	-2.9378	0.025697	0.025709	0.725548	233	0	-2.9378
REXO1L1	3	0.22772	0.37725	0.986356	9195	2	-5.4573	0.025697	0.025709	0.725548	234	0	-5.4573
COX15	3	0.58566	0.69074	1	15908	1	-3.6621	0.025697	0.025709	0.725548	235	0	-3.6621
SUZ12	3	0.097001	0.21511	0.962508	5210	1	-1.3731	0.025697	0.025709	0.725548	236	0	-1.3731
POLR2B	3	0.85047	0.85185	1	19172	1	-3.8404	0.025697	0.025709	0.725548	237	0	-3.8404
RNF13	3	0.34289	0.49714	0.998334	11924	1	-4.0096	0.025697	0.025709	0.725548	238	0	-4.0096
RBBP6	3	0.4539	0.60888	1	13941	2	-4.8736	0.025697	0.025709	0.725548	239	0	-4.8736
DNAJC17	3	0.98063	0.98071	1	21156	0	-1.4144	0.025697	0.025709	0.725548	240	0	-1.4144
SULT1A4	3	0.96669	0.96679	1	20853	0	-1.4144	0.025697	0.025709	0.725548	241	0	-1.4144
STX3	3	0.072008	0.16592	0.959337	4158	1	-3.8404	0.025697	0.025709	0.725548	242	0	-3.8404
NOSTRIN	3	0.96669	0.96679	1	20856	0	-3.2215	0.025697	0.025709	0.725548	243	0	-3.2215
E4F1	3	0.78172	0.79846	1	18418	1	-2.0637	0.025697	0.025709	0.725548	244	0	-2.0637
BCLAF1	3	0.92761	0.92767	1	20154	0	-3.6621	0.025697	0.025709	0.725548	245	0	-3.6621
KIAA0408	3	0.82875	0.83338	1	18966	1	-4.1421	0.025697	0.025709	0.725548	246	0	-4.1421
NEFM	3	0.27572	0.42763	0.996899	10425	2	-5.5226	0.025697	0.025709	0.725548	247	0	-5.5226
C10orf131	3	0.98752	0.98765	1	21297	0	-2.0637	0.025697	0.025709	0.725548	248	0	-2.0637
MLST8	3	0.90259	0.90262	1	19812	0	-2.9378	0.025697	0.025709	0.725548	249	0	-2.9378
FRY	3	0.71972	0.75915	1	17688	1	-1.3731	0.025697	0.025709	0.725548	250	0	-1.3731
EXOSC4	3	0.93473	0.93485	1	20271	0	-4.1421	0.025697	0.025709	0.725548	251	0	-4.1421
SNX16	3	0.13375	0.27665	0.974708	6502	2	-6.247	0.025697	0.025709	0.725548	252	0	-6.247
HAUS4	3	0.96298	0.96312	1	20772	0	-2.5842	0.025697	0.025709	0.725548	253	0	-2.5842
MYO10	3	0.46342	0.61841	1	14107	1	-4.5885	0.025697	0.025709	0.725548	254	0	-4.5885
GLT8D1	3	0.86353	0.86381	1	19319	1	-1.7593	0.025697	0.025709	0.725548	255	0	-1.7593
KCNRG	3	0.81845	0.82517	1	18862	1	-3.9991	0.025697	0.025709	0.725548	256	0	-3.9991
PARP1	3	0.74272	0.77306	1	17945	1	-3.8404	0.025697	0.025709	0.725548	257	0	-3.8404
TAF6L	3	0.5244	0.66441	1	15056	1	-4.5016	0.025697	0.025709	0.725548	258	0	-4.5016
HRNR	4	0.1143	0.25873	0.970386	5866	3	-5.8614	0.034115	0.034155	0.725548	259	0	-5.8614
MBD3	4	0.95518	0.95505	1	20609	0	-2.7783	0.034115	0.034155	0.725548	260	0	-2.7783
SYS1	4	0.034739	0.10486	0.945257	2349	2	-4.6399	0.034115	0.034155	0.725548	261	0	-4.6399
NRCAM	4	0.80665	0.85587	1	18728	1	-4.3305	0.034115	0.034155	0.725548	262	0	-4.3305
SLIRP	4	0.87728	0.89147	1	19503	1	-3.2532	0.034115	0.034155	0.725548	263	0	-3.2532
OXCT2	4	0.84699	0.87458	1	19132	1	-2.6263	0.034115	0.034155	0.725548	264	0	-2.6263
MYOM1	4	0.76381	0.83888	1	18205	1	-1.7391	0.034115	0.034155	0.725548	265	0	-1.7391
TAX1BP3	4	0.55512	0.71098	1	15484	1	-3.3671	0.034115	0.034155	0.725548	266	0	-3.3671
LMLN	4	0.9112	0.91438	1	19920	1	-4.2667	0.034115	0.034155	0.725548	267	0	-4.2667
IER3IP1	4	0.40589	0.60079	1	13100	1	-2.4587	0.034115	0.034155	0.725548	268	0	-2.4587
ASNA1	4	0.86857	0.88632	1	19358	1	-3.3317	0.034115	0.034155	0.725548	269	0	-3.3317
LANCL1	4	0.1896	0.37036	0.98474	8213	3	-5.5909	0.034115	0.034155	0.725548	270	0	-5.5909
TRIM49	4	0.066906	0.18272	0.959337	3934	3	-6.3507	0.034115	0.034155	0.725548	271	0	-6.3507
ZNF552	4	0.97372	0.97374	1	21008	0	-2.9828	0.034115	0.034155	0.725548	272	0	-2.9828
PACRGL	4	0.59517	0.74169	1	16050	1	-3.6357	0.034115	0.034155	0.725548	273	0	-3.6357
SAMD4B	4	0.34823	0.55935	1	11996	2	-5.1424	0.034115	0.034155	0.725548	274	0	-5.1424
PKD2	4	0.2362	0.43487	0.996899	9409	1	-3.4878	0.034115	0.034155	0.725548	275	0	-3.4878
ZNF672	4	0.54698	0.70484	1	15370	2	-4.7206	0.034115	0.034155	0.725548	276	0	-4.7206
CCT6A	4	0.99372	0.99375	1	21461	0	-2.3495	0.034115	0.034155	0.725548	277	0	-2.3495
IL31	4	0.18869	0.36908	0.98474	8194	3	-5.6003	0.034115	0.034155	0.725548	278	0	-5.6003
GLTPD2	4	0.57714	0.72774	1	15793	2	-4.8372	0.034115	0.034155	0.725548	279	0	-4.8372
SERPINB4	4	0.0072311	0.024773	0.914207	595	3	-7.1405	0.034115	0.034155	0.725548	280	0	-7.1405
STH	4	0.18603	0.36527	0.98474	8131	2	-3.6491	0.034115	0.034155	0.725548	281	0	-3.6491
LRCH4	4	0.043511	0.12802	0.949799	2812	3	-6.6251	0.034115	0.034155	0.725548	282	0	-6.6251
POLR2H	4	0.92974	0.93001	1	20211	1	-2.5007	0.034115	0.034155	0.725548	283	0	-2.5007
PPIL1	4	0.80026	0.85318	1	18670	1	-4.133	0.034115	0.034155	0.725548	284	0	-4.133
OR51M1	4	0.033475	0.10149	0.945257	2281	3	-6.5585	0.034115	0.034155	0.725548	285	0	-6.5585
LCN8	4	0.6911	0.81476	1	17369	1	-2.2371	0.034115	0.034155	0.725548	286	0	-2.2371
LRRK1	4	0.12229	0.27103	0.970386	6164	3	-5.3753	0.034115	0.034155	0.725548	287	0	-5.3753
OR5K2	4	0.6911	0.81476	1	17366	1	-3.8616	0.034115	0.034155	0.725548	288	0	-3.8616
CLIC3	4	0.63963	0.77606	1	16708	1	-3.0092	0.034115	0.034155	0.725548	289	0	-3.0092
METTL5	4	0.77587	0.84343	1	18341	1	-1.4539	0.034115	0.034155	0.725548	290	0	-1.4539
SGCD	4	0.34094	0.5541	1	11887	2	-4.1662	0.034115	0.034155	0.725548	291	0	-4.1662
NF2	4	0.25216	0.45625	0.996899	9833	2	-4.3388	0.034115	0.034155	0.725548	292	0	-4.3388
CPS1	4	0.83636	0.86942	1	19034	1	-3.0868	0.034115	0.034155	0.725548	293	0	-3.0868
CWF19L1	4	0.94327	0.94314	1	20406	0	-3.4594	0.034115	0.034155	0.725548	294	0	-3.4594
SUGP1	4	0.094897	0.22841	0.966694	5106	2	-4.5827	0.034115	0.034155	0.725548	295	0	-4.5827
OPA1	4	0.97737	0.97749	1	21081	0	-2.6861	0.034115	0.034155	0.725548	296	0	-2.6861
LYST	4	0.12132	0.26954	0.970386	6120	1	-1.7646	0.034115	0.034155	0.725548	297	0	-1.7646
OR4X2	4	0.37149	0.57601	1	12452	1	-3.2826	0.034115	0.034155	0.725548	298	0	-3.2826
BRAT1	4	0.95976	0.95967	1	20724	0	-2.4973	0.034115	0.034155	0.725548	299	0	-2.4973
THY1	4	0.93534	0.93522	1	20285	1	-3.2213	0.034115	0.034155	0.725548	300	0	-3.2213
SLC25A35	4	0.52116	0.68559	1	15000	2	-4.8871	0.034115	0.034155	0.725548	301	0	-4.8871
SDHB	4	0.85113	0.87668	1	19187	1	-3.3338	0.034115	0.034155	0.725548	302	0	-3.3338
CTAGE5	4	0.96263	0.96257	1	20762	0	-4.1635	0.034115	0.034155	0.725548	303	0	-4.1635
GDF10	4	0.66404	0.79516	1	17030	1	-3.6646	0.034115	0.034155	0.725548	304	0	-3.6646
BIRC7	4	0.96263	0.96257	1	20755	0	-1.9993	0.034115	0.034155	0.725548	305	0	-1.9993
ZNF165	4	0.99863	0.99863	1	21601	0	-1.8647	0.034115	0.034155	0.725548	306	0	-1.8647
MAP3K7	4	0.056354	0.16046	0.959337	3424	3	-6.2482	0.034115	0.034155	0.725548	307	0	-6.2482
MROH9	4	0.56985	0.72216	1	15713	1	-3.9128	0.034115	0.034155	0.725548	308	0	-3.9128
CCDC121	4	0.26219	0.46959	0.996899	10105	1	-3.1231	0.034115	0.034155	0.725548	309	0	-3.1231
CRTAC1	4	0.16735	0.33843	0.982833	7561	1	-3.5941	0.034115	0.034155	0.725548	310	0	-3.5941
GOSR2	4	0.31781	0.53764	1	11423	2	-4.0023	0.034115	0.034155	0.725548	311	0	-4.0023
FAM170A	4	0.01117	0.037294	0.914207	902	3	-6.2595	0.034115	0.034155	0.725548	312	0	-6.2595
MED26	4	0.13745	0.29412	0.978578	6610	2	-4.0707	0.034115	0.034155	0.725548	313	0	-4.0707
ARMC9	4	0.06033	0.17001	0.959337	3630	2	-5.2272	0.034115	0.034155	0.725548	314	0	-5.2272
CTDSP1	4	0.75412	0.83538	1	18089	1	-3.0015	0.034115	0.034155	0.725548	315	0	-3.0015
C16orf90	4	0.84184	0.872	1	19091	1	-3.9671	0.034115	0.034155	0.725548	316	0	-3.9671
LIPE	4	0.81938	0.86149	1	18865	1	-2.6681	0.034115	0.034155	0.725548	317	0	-2.6681
PSMD12	4	0.9948	0.99481	1	21492	0	-2.6743	0.034115	0.034155	0.725548	318	0	-2.6743
ALDH1A2	4	0.24702	0.44939	0.996899	9693	3	-5.2183	0.034115	0.034155	0.725548	319	0	-5.2183
RUFY1	4	0.52116	0.68559	1	15009	2	-3.8815	0.034115	0.034155	0.725548	320	0	-3.8815
ALG14	4	0.46247	0.64202	1	14083	2	-3.4619	0.034115	0.034155	0.725548	321	0	-3.4619
CSNK1A1	4	0.93881	0.93865	1	20345	0	-2.7611	0.034115	0.034155	0.725548	322	0	-2.7611
TIMM10	4	0.94731	0.94718	1	20507	0	-3.2285	0.034115	0.034155	0.725548	323	0	-3.2285
LRIT1	4	0.60192	0.747	1	16168	1	-3.8637	0.034115	0.034155	0.725548	324	0	-3.8637
TRA2B	4	0.72942	0.82677	1	17788	1	-2.761	0.034115	0.034155	0.725548	325	0	-2.761
TRAPPC11	4	0.34945	0.56025	1	12031	1	-2.5713	0.034115	0.034155	0.725548	326	0	-2.5713
ZNF92	4	0.74077	0.83064	1	17915	1	-1.7646	0.034115	0.034155	0.725548	327	0	-1.7646
CKAP2L	4	0.86857	0.88632	1	19360	1	-2.9872	0.034115	0.034155	0.725548	328	0	-2.9872
PPP4C	4	0.67067	0.80043	1	17119	1	-2.4365	0.034115	0.034155	0.725548	329	0	-2.4365
NDUFA2	4	0.98592	0.98592	1	21261	0	-2.6274	0.034115	0.034155	0.725548	330	0	-2.6274
SUMO1	4	0.95039	0.95024	1	20544	0	-3.5406	0.034115	0.034155	0.725548	331	0	-3.5406
DNMT3B	4	0.01703	0.055186	0.924919	1331	2	-4.9206	0.034115	0.034155	0.725548	332	0	-4.9206
TMEM106B	4	0.51977	0.68452	1	14981	1	-3.605	0.034115	0.034155	0.725548	333	0	-3.605
ACVR2B	4	0.76381	0.83888	1	18202	1	-3.6275	0.034115	0.034155	0.725548	334	0	-3.6275
EFNA4	4	0.54698	0.70484	1	15384	2	-3.7419	0.034115	0.034155	0.725548	335	0	-3.7419
THEG	4	0.10166	0.23898	0.970386	5366	1	-3.925	0.034115	0.034155	0.725548	336	0	-3.925
MAP2K5	4	0.67388	0.80297	1	17154	1	-3.1231	0.034115	0.034155	0.725548	337	0	-3.1231
PWWP2A	4	0.12229	0.27103	0.970386	6157	3	-5.8186	0.034115	0.034155	0.725548	338	0	-5.8186
CERS2	4	0.4128	0.60582	1	13192	1	-3.3531	0.034115	0.034155	0.725548	339	0	-3.3531
GMPR	4	0.054404	0.15561	0.959337	3349	3	-6.6968	0.034115	0.034155	0.725548	340	0	-6.6968
TWSG1	4	0.23728	0.43629	0.996899	9443	1	-3.7513	0.034115	0.034155	0.725548	341	0	-3.7513
HIRIP3	4	0.39813	0.59519	1	12962	2	-4.2586	0.034115	0.034155	0.725548	342	0	-4.2586
DLX4	4	0.65876	0.79107	1	16955	1	-3.7096	0.034115	0.034155	0.725548	343	0	-3.7096
CCNL1	4	0.040018	0.11888	0.945257	2637	2	-5.8423	0.034115	0.034155	0.725548	344	0	-5.8423
MRGPRX4	4	0.1839	0.36223	0.98474	8081	1	-3.1618	0.034115	0.034155	0.725548	345	0	-3.1618
SRP72	4	0.96263	0.96257	1	20756	0	-3.315	0.034115	0.034155	0.725548	346	0	-3.315
KRT85	4	0.19135	0.37287	0.986356	8277	2	-4.2992	0.034115	0.034155	0.725548	347	0	-4.2992
PLIN1	4	0.81058	0.85755	1	18812	1	-1.9993	0.034115	0.034155	0.725548	348	0	-1.9993
CDK2	4	0.095817	0.22985	0.969453	5147	2	-4.8113	0.034115	0.034155	0.725548	349	0	-4.8113
SRP19	4	0.80665	0.85587	1	18723	1	-3.9294	0.034115	0.034155	0.725548	350	0	-3.9294
FSBP	4	0.9112	0.91438	1	19923	1	-2.7564	0.034115	0.034155	0.725548	351	0	-2.7564
UBE2E3	4	0.082475	0.20838	0.959337	4575	3	-6.142	0.034115	0.034155	0.725548	352	0	-6.142
PRKRA	4	0.9971	0.99712	1	21547	0	-1.7391	0.034115	0.034155	0.725548	353	0	-1.7391
FRA10AC1	4	0.63963	0.77606	1	16701	1	-3.7135	0.034115	0.034155	0.725548	354	0	-3.7135
XAB2	4	0.98286	0.98286	1	21197	0	-2.952	0.034115	0.034155	0.725548	355	0	-2.952
TSPYL1	4	0.89111	0.90014	1	19681	1	-2.9088	0.034115	0.034155	0.725548	356	0	-2.9088
PARP2	4	0.99863	0.99863	1	21597	0	-1.3017	0.034115	0.034155	0.725548	357	0	-1.3017
APBB1	4	0.47319	0.64987	1	14279	2	-4.7594	0.034115	0.034155	0.725548	358	0	-4.7594
ALG5	4	0.78042	0.8452	1	18409	1	-3.2531	0.034115	0.034155	0.725548	359	0	-3.2531
SCAND1	4	0.9112	0.91438	1	19907	1	-2.9885	0.034115	0.034155	0.725548	360	0	-2.9885
PXDNL	4	0.40224	0.5982	1	13011	1	-3.9605	0.034115	0.034155	0.725548	361	0	-3.9605
SEMA6B	4	0.96983	0.96975	1	20922	0	-1.7391	0.034115	0.034155	0.725548	362	0	-1.7391
SELRC1	4	0.75412	0.83538	1	18085	1	-3.0214	0.034115	0.034155	0.725548	363	0	-3.0214
PHF20L1	4	0.95976	0.95967	1	20722	0	-3.65	0.034115	0.034155	0.725548	364	0	-3.65
ZNF691	4	0.59517	0.74169	1	16048	2	-4.1661	0.034115	0.034155	0.725548	365	0	-4.1661
GBGT1	4	0.61573	0.75765	1	16355	2	-4.4449	0.034115	0.034155	0.725548	366	0	-4.4449
RRS1	4	0.59517	0.74169	1	16045	1	-3.2531	0.034115	0.034155	0.725548	367	0	-3.2531
RPLP0	4	1	1	1	21639	0	-1.3938	0.034115	0.034155	0.725548	368	0	-1.3938
CNOT1	4	0.73517	0.82867	1	17856	1	-3.9285	0.034115	0.034155	0.725548	369	0	-3.9285
SLC17A4	4	0.98286	0.98286	1	21203	0	-3.1113	0.034115	0.034155	0.725548	370	0	-3.1113
TAS2R7	4	0.53405	0.69516	1	15181	2	-4.64	0.034115	0.034155	0.725548	371	0	-4.64
AK4	4	0.26574	0.47418	0.996899	10171	2	-3.9188	0.034115	0.034155	0.725548	372	0	-3.9188
TPM4	4	0.23442	0.43247	0.996899	9329	3	-5.0688	0.034115	0.034155	0.725548	373	0	-5.0688
KDM2A	4	0.95518	0.95505	1	20618	0	-3.4004	0.034115	0.034155	0.725548	374	0	-3.4004
AKIRIN1	4	0.63963	0.77606	1	16707	1	-2.7576	0.034115	0.034155	0.725548	375	0	-2.7576
ZBTB20	4	0.097207	0.23205	0.970386	5214	2	-5.6207	0.034115	0.034155	0.725548	376	0	-5.6207
OR4K14	4	0.037233	0.11157	0.945257	2505	3	-6.3411	0.034115	0.034155	0.725548	377	0	-6.3411
PNPLA1	4	0.37889	0.58128	1	12610	1	-2.4587	0.034115	0.034155	0.725548	378	0	-2.4587
ZNF408	4	0.069014	0.18622	0.959337	4044	2	-5.3832	0.034115	0.034155	0.725548	379	0	-5.3832
SCML1	4	0.30168	0.52023	1	11061	1	-3.5754	0.034115	0.034155	0.725548	380	0	-3.5754
UBR3	4	0.24696	0.44931	0.996899	9676	2	-4.9718	0.034115	0.034155	0.725548	381	0	-4.9718
NSL1	4	0.50766	0.67547	1	14823	2	-4.3972	0.034115	0.034155	0.725548	382	0	-4.3972
TMEM255B	4	0.01575	0.051368	0.922627	1258	3	-5.3388	0.034115	0.034155	0.725548	383	0	-5.3388
EEFSEC	4	0.082741	0.20881	0.959337	4585	1	-3.2999	0.034115	0.034155	0.725548	384	0	-3.2999
DDX60	4	0.63663	0.77372	1	16641	1	-3.4418	0.034115	0.034155	0.725548	385	0	-3.4418
TBC1D5	4	0.96983	0.96975	1	20927	0	-4.2071	0.034115	0.034155	0.725548	386	0	-4.2071
TMPRSS12	4	0.069151	0.18645	0.959337	4047	2	-4.9296	0.034115	0.034155	0.725548	387	0	-4.9296
ELAVL3	4	0.68237	0.8096	1	17266	1	-3.7197	0.034115	0.034155	0.725548	388	0	-3.7197
EIF4EBP1	4	0.99813	0.99814	1	21577	0	-1.7646	0.034115	0.034155	0.725548	389	0	-1.7646
CDC7	4	0.48044	0.65528	1	14404	2	-4.5094	0.034115	0.034155	0.725548	390	0	-4.5094
ZNF90	4	0.066153	0.18147	0.959337	3904	2	-5.9232	0.034115	0.034155	0.725548	391	0	-5.9232
UNC5B	4	0.29991	0.51806	1	11007	2	-4.2596	0.034115	0.034155	0.725548	392	0	-4.2596
TOP3A	4	0.99164	0.99166	1	21422	0	-3.0824	0.034115	0.034155	0.725548	393	0	-3.0824
VNN2	4	0.42915	0.6177	1	13475	2	-5.0313	0.034115	0.034155	0.725548	394	0	-5.0313
HNRNPL	4	0.95518	0.95505	1	20634	0	-3.7664	0.034115	0.034155	0.725548	395	0	-3.7664
WDR61	4	0.36176	0.56903	1	12262	2	-3.7577	0.034115	0.034155	0.725548	396	0	-3.7577
RPRD1B	4	0.24275	0.44363	0.996899	9592	2	-4.1485	0.034115	0.034155	0.725548	397	0	-4.1485
CTSF	4	0.51241	0.67899	1	14891	2	-4.6305	0.034115	0.034155	0.725548	398	0	-4.6305
IGBP1	4	0.61573	0.75765	1	16349	2	-4.7215	0.034115	0.034155	0.725548	399	0	-4.7215
FECH	4	0.35208	0.56214	1	12060	1	-2.8751	0.034115	0.034155	0.725548	400	0	-2.8751
GLTSCR2	4	0.69948	0.81727	1	17450	1	-3.315	0.034115	0.034155	0.725548	401	0	-3.315
SLC40A1	4	0.39813	0.59519	1	12968	2	-4.9478	0.034115	0.034155	0.725548	402	0	-4.9478
LETM2	4	0.20326	0.38955	0.988575	8586	2	-4.5172	0.034115	0.034155	0.725548	403	0	-4.5172
DHX8	4	0.17678	0.35203	0.983318	7861	3	-5.6328	0.034115	0.034155	0.725548	404	0	-5.6328
SNRNP48	4	0.61196	0.75478	1	16295	1	-2.6274	0.034115	0.034155	0.725548	405	0	-2.6274
MRPS12	4	0.9948	0.99481	1	21490	0	-2.8731	0.034115	0.034155	0.725548	406	0	-2.8731
PLAA	4	0.77587	0.84343	1	18339	1	-2.5176	0.034115	0.034155	0.725548	407	0	-2.5176
TRIAP1	4	0.10607	0.24589	0.970386	5555	2	-5.0596	0.034115	0.034155	0.725548	408	0	-5.0596
CCT5	4	0.23331	0.43092	0.996899	9310	2	-4.4815	0.034115	0.034155	0.725548	409	0	-4.4815
C1orf86	4	0.82606	0.86451	1	18933	1	-2.3423	0.034115	0.034155	0.725548	410	0	-2.3423
SH3GLB2	4	0.19439	0.37709	0.986356	8358	3	-5.4203	0.034115	0.034155	0.725548	411	0	-5.4203
ZNF490	4	0.0018373	0.0066221	0.868543	177	3	-6.7042	0.034115	0.034155	0.725548	412	0	-6.7042
CALHM2	4	0.92063	0.92202	1	20029	1	-3.2692	0.034115	0.034155	0.725548	413	0	-3.2692
MFNG	4	0.75984	0.83742	1	18141	1	-2.5263	0.034115	0.034155	0.725548	414	0	-2.5263
TTC23	4	0.36262	0.56962	1	12306	1	-4.2185	0.034115	0.034155	0.725548	415	0	-4.2185
POLE3	4	0.97737	0.97749	1	21069	0	-3.5626	0.034115	0.034155	0.725548	416	0	-3.5626
ZSWIM1	4	0.59119	0.7386	1	15994	2	-4.2134	0.034115	0.034155	0.725548	417	0	-4.2134
SNRPD2	4	0.5003	0.67	1	14736	2	-3.3556	0.034115	0.034155	0.725548	418	0	-3.3556
VPS13A	4	0.14427	0.30434	0.980469	6835	1	-3.4395	0.034115	0.034155	0.725548	419	0	-3.4395
ZNF286B	4	0.36988	0.57487	1	12415	1	-2.3497	0.034115	0.034155	0.725548	420	0	-2.3497
UNC50	4	0.9971	0.99712	1	21550	0	-2.5974	0.034115	0.034155	0.725548	421	0	-2.5974
TRAPPC3	4	0.93632	0.93617	1	20289	1	-3.8885	0.034115	0.034155	0.725548	422	0	-3.8885
PLK1	4	0.96263	0.96257	1	20760	0	-1.4144	0.034115	0.034155	0.725548	423	0	-1.4144
PEX7	4	0.79621	0.85148	1	18632	1	-4.1481	0.034115	0.034155	0.725548	424	0	-4.1481
SNX14	4	0.20103	0.38645	0.987679	8529	1	-3.2123	0.034115	0.034155	0.725548	425	0	-3.2123
ACTRT2	4	0.92063	0.92202	1	20034	1	-4.1756	0.034115	0.034155	0.725548	426	0	-4.1756
STT3B	4	0.090153	0.22081	0.964788	4901	2	-3.5334	0.034115	0.034155	0.725548	427	0	-3.5334
RPL15	4	0.63963	0.77606	1	16709	1	-2.7576	0.034115	0.034155	0.725548	428	0	-2.7576
UFSP1	4	0.76381	0.83888	1	18192	1	-3.6024	0.034115	0.034155	0.725548	429	0	-3.6024
HECA	4	0.59517	0.74169	1	16044	1	-3.1813	0.034115	0.034155	0.725548	430	0	-3.1813
C9orf114	4	0.73153	0.82746	1	17819	1	-4.0313	0.034115	0.034155	0.725548	431	0	-4.0313
DERL1	4	0.80278	0.85422	1	18692	1	-3.8306	0.034115	0.034155	0.725548	432	0	-3.8306
CCDC111	4	0.19341	0.37575	0.986356	8334	2	-5.518	0.034115	0.034155	0.725548	433	0	-5.518
RABL3	4	0.11779	0.26407	0.970386	5986	2	-4.751	0.034115	0.034155	0.725548	434	0	-4.751
AARD	4	0.60029	0.7457	1	16148	2	-3.7923	0.034115	0.034155	0.725548	435	0	-3.7923
CCKBR	4	0.26514	0.47342	0.996899	10160	2	-5.0577	0.034115	0.034155	0.725548	436	0	-5.0577
MAP3K8	4	0.58702	0.73535	1	15947	1	-2.9683	0.034115	0.034155	0.725548	437	0	-2.9683
MTFP1	4	0.5003	0.67	1	14726	2	-4.2592	0.034115	0.034155	0.725548	438	0	-4.2592
GSR	4	0.050568	0.14602	0.959337	3158	3	-6.6452	0.034115	0.034155	0.725548	439	0	-6.6452
LMO3	4	0.70762	0.81975	1	17544	1	-3.1846	0.034115	0.034155	0.725548	440	0	-3.1846
TMPO	4	0.96983	0.96975	1	20944	0	-2.8577	0.034115	0.034155	0.725548	441	0	-2.8577
CBLN2	4	0.49005	0.66233	1	14553	1	-4.2405	0.034115	0.034155	0.725548	442	0	-4.2405
SERPINA4	4	0.54698	0.70484	1	15385	2	-3.0065	0.034115	0.034155	0.725548	443	0	-3.0065
RPS24	4	0.97372	0.97374	1	21007	0	-3.2215	0.034115	0.034155	0.725548	444	0	-3.2215
ZADH2	4	0.17106	0.34383	0.983318	7690	3	-5.6553	0.034115	0.034155	0.725548	445	0	-5.6553
C6orf203	4	0.57363	0.72503	1	15752	1	-3.1382	0.034115	0.034155	0.725548	446	0	-3.1382
MTHFD2	4	0.90107	0.90694	1	19756	1	-3.3354	0.034115	0.034155	0.725548	447	0	-3.3354
CCDC58	4	0.9049	0.90967	1	19844	1	-2.1761	0.034115	0.034155	0.725548	448	0	-2.1761
ARF5	4	0.92974	0.93001	1	20192	1	-3.5152	0.034115	0.034155	0.725548	449	0	-3.5152
NUP155	4	0.96983	0.96975	1	20933	0	-2.7999	0.034115	0.034155	0.725548	450	0	-2.7999
RGPD3	4	0.8972	0.90422	1	19731	1	-2.5383	0.034115	0.034155	0.725548	451	0	-2.5383
CCDC64B	4	0.10288	0.24088	0.970386	5426	2	-5.7865	0.034115	0.034155	0.725548	452	0	-5.7865
ATR	4	0.66404	0.79516	1	17024	1	-3.2692	0.034115	0.034155	0.725548	453	0	-3.2692
CIDEC	4	0.050036	0.14468	0.959337	3137	2	-3.8766	0.034115	0.034155	0.725548	454	0	-3.8766
LRPPRC	4	0.48044	0.65528	1	14395	2	-4.9483	0.034115	0.034155	0.725548	455	0	-4.9483
ZNF654	4	0.44446	0.62872	1	13765	2	-3.4212	0.034115	0.034155	0.725548	456	0	-3.4212
C2orf27A	4	0.49957	0.66945	1	14713	1	-4.0969	0.034115	0.034155	0.725548	457	0	-4.0969
PPFIA4	4	0.42915	0.6177	1	13474	2	-4.1188	0.034115	0.034155	0.725548	458	0	-4.1188
C10orf113	4	0.53845	0.69848	1	15253	1	-3.4936	0.034115	0.034155	0.725548	459	0	-3.4936
ATP6V1F	4	0.2769	0.48866	0.997789	10461	1	-4.1122	0.034115	0.034155	0.725548	460	0	-4.1122
POM121C	4	0.93325	0.93324	1	20247	1	-3.4491	0.034115	0.034155	0.725548	461	0	-3.4491
ST3GAL6	4	0.39523	0.59311	1	12903	2	-3.091	0.034115	0.034155	0.725548	462	0	-3.091
RRP1B	4	0.92063	0.92202	1	20024	1	-1.9786	0.034115	0.034155	0.725548	463	0	-1.9786
TSLP	4	0.41374	0.60648	1	13224	2	-4.5873	0.034115	0.034155	0.725548	464	0	-4.5873
AHRR	4	0.22751	0.42301	0.99662	9189	2	-4.1553	0.034115	0.034155	0.725548	465	0	-4.1553
KCNS3	4	0.57363	0.72503	1	15749	2	-4.731	0.034115	0.034155	0.725548	466	0	-4.731
XPO1	4	0.25542	0.46056	0.996899	9918	1	-3.2639	0.034115	0.034155	0.725548	467	0	-3.2639
GNL2	4	0.54365	0.70238	1	15323	1	-4.0268	0.034115	0.034155	0.725548	468	0	-4.0268
GSX1	4	0.36988	0.57487	1	12409	2	-4.6881	0.034115	0.034155	0.725548	469	0	-4.6881
EIF4G2	4	0.28895	0.50415	0.998334	10752	2	-4.2558	0.034115	0.034155	0.725548	470	0	-4.2558
LUZP2	4	0.8812	0.89378	1	19532	1	-2.9088	0.034115	0.034155	0.725548	471	0	-2.9088
EVL	4	0.19439	0.37709	0.986356	8348	3	-5.692	0.034115	0.034155	0.725548	472	0	-5.692
ADAM9	4	0.97737	0.97749	1	21075	0	-3.4505	0.034115	0.034155	0.725548	473	0	-3.4505
POLD2	4	0.98088	0.98089	1	21175	0	-2.8792	0.034115	0.034155	0.725548	474	0	-2.8792
DNMT1	4	0.61968	0.76075	1	16423	1	-3.8932	0.034115	0.034155	0.725548	475	0	-3.8932
TMEM30B	4	0.25716	0.46285	0.996899	9938	2	-4.7875	0.034115	0.034155	0.725548	476	0	-4.7875
LRRIQ3	4	0.99777	0.99779	1	21562	0	-2.1761	0.034115	0.034155	0.725548	477	0	-2.1761
MASTL	4	0.79621	0.85148	1	18627	1	-2.806	0.034115	0.034155	0.725548	478	0	-2.806
CPLX3	4	0.99407	0.99411	1	21469	0	-2.7564	0.034115	0.034155	0.725548	479	0	-2.7564
FAM159B	4	0.20989	0.39894	0.990926	8756	3	-5.285	0.034115	0.034155	0.725548	480	0	-5.285
ZNF831	4	0.93881	0.93865	1	20332	0	-3.7785	0.034115	0.034155	0.725548	481	0	-3.7785
CTSV	4	0.92416	0.92505	1	20116	1	-2.1876	0.034115	0.034155	0.725548	482	0	-2.1876
INSC	4	0.54365	0.70238	1	15319	1	-3.6319	0.034115	0.034155	0.725548	483	0	-3.6319
IRF7	4	0.22505	0.41968	0.99662	9118	2	-4.3494	0.034115	0.034155	0.725548	484	0	-4.3494
EDEM1	4	0.67496	0.80383	1	17190	2	-4.2148	0.034115	0.034155	0.725548	485	0	-4.2148
SON	4	0.70445	0.81874	1	17486	1	-2.3495	0.034115	0.034155	0.725548	486	0	-2.3495
AP2S1	4	0.94419	0.94406	1	20411	0	-2.3495	0.034115	0.034155	0.725548	487	0	-2.3495
ELP3	4	0.44448	0.62874	1	13781	1	-3.7288	0.034115	0.034155	0.725548	488	0	-3.7288
DDX19B	4	0.97513	0.97519	1	21037	0	-2.1761	0.034115	0.034155	0.725548	489	0	-2.1761
SNX33	4	0.61196	0.75478	1	16294	1	-4.4182	0.034115	0.034155	0.725548	490	0	-4.4182
ZNF580	4	0.98286	0.98286	1	21195	0	-2.3485	0.034115	0.034155	0.725548	491	0	-2.3485
RANBP1	4	0.80278	0.85422	1	18691	1	-2.3423	0.034115	0.034155	0.725548	492	0	-2.3423
ANKRD10	4	0.1241	0.2738	0.972375	6213	3	-5.9427	0.034115	0.034155	0.725548	493	0	-5.9427
RIOK2	4	0.95518	0.95505	1	20610	0	-2.78	0.034115	0.034155	0.725548	494	0	-2.78
CAV1	4	0.25202	0.45608	0.996899	9824	1	-4.2667	0.034115	0.034155	0.725548	495	0	-4.2667
LDLRAP1	4	0.98766	0.9877	1	21332	0	-3.2215	0.034115	0.034155	0.725548	496	0	-3.2215
C2orf62	5	0.14896	0.34621	0.983318	6977	3	-5.8487	0.04246	0.042467	0.725548	497	0	-5.8487
SMC6	5	0.63306	0.79326	1	16625	1	-2.9378	0.04246	0.042467	0.725548	498	0	-2.9378
HLA-G	5	0.053087	0.15958	0.959337	3279	3	-4.9641	0.04246	0.042467	0.725548	499	0	-4.9641
DDX53	5	0.34681	0.57774	1	11985	3	-4.9533	0.04246	0.042467	0.725548	500	0	-4.9533
STRAP	5	0.96607	0.96632	1	20846	1	-3.8404	0.04246	0.042467	0.725548	501	0	-3.8404
PYCR2	5	0.45266	0.67992	1	13917	1	-3.7784	0.04246	0.042467	0.725548	502	0	-3.7784
ARFIP2	5	0.35918	0.58998	1	12202	2	-3.9991	0.04246	0.042467	0.725548	503	0	-3.9991
CGRRF1	5	0.99122	0.99128	1	21396	0	-2.5288	0.04246	0.042467	0.725548	504	0	-2.5288
MTMR2	5	0.87179	0.91794	1	19419	1	-3.0279	0.04246	0.042467	0.725548	505	0	-3.0279
COPZ2	5	0.32384	0.55476	1	11507	2	-4.6995	0.04246	0.042467	0.725548	506	0	-4.6995
IP6K1	5	0.55656	0.75246	1	15511	2	-4.6808	0.04246	0.042467	0.725548	507	0	-4.6808
MORN1	5	0.81502	0.90228	1	18827	1	-2.0637	0.04246	0.042467	0.725548	508	0	-2.0637
ASTN1	5	0.11604	0.28656	0.977035	5938	3	-6.0313	0.04246	0.042467	0.725548	509	0	-6.0313
LYPD4	5	0.3698	0.6005	1	12406	2	-4.3914	0.04246	0.042467	0.725548	510	0	-4.3914
DPP6	5	0.93745	0.94564	1	20298	1	-3.8404	0.04246	0.042467	0.725548	511	0	-3.8404
PBX2	5	0.2907	0.52088	1	10819	2	-3.8404	0.04246	0.042467	0.725548	512	0	-3.8404
PIN1	5	0.59441	0.77222	1	16033	2	-3.9366	0.04246	0.042467	0.725548	513	0	-3.9366
LRRC66	5	0.51068	0.72897	1	14867	2	-3.7755	0.04246	0.042467	0.725548	514	0	-3.7755
NAA10	5	0.55461	0.7514	1	15468	1	-2.5842	0.04246	0.042467	0.725548	515	0	-2.5842
ESYT1	5	0.61774	0.78489	1	16386	2	-3.398	0.04246	0.042467	0.725548	516	0	-3.398
TMPRSS11E	5	0.8489	0.91101	1	19143	1	-2.0637	0.04246	0.042467	0.725548	517	0	-2.0637
USP6	5	0.12853	0.30947	0.980469	6340	1	-3.6923	0.04246	0.042467	0.725548	518	0	-3.6923
PROM2	5	0.74991	0.86123	1	18040	2	-3.8404	0.04246	0.042467	0.725548	519	0	-3.8404
TDRD1	5	0.57962	0.76435	1	15848	2	-3.8404	0.04246	0.042467	0.725548	520	0	-3.8404
ATG4C	5	0.53974	0.74369	1	15276	2	-2.715	0.04246	0.042467	0.725548	521	0	-2.715
CMYA5	5	0.36247	0.59331	1	12292	3	-5.1006	0.04246	0.042467	0.725548	522	0	-5.1006
APOA1BP	5	0.7934	0.88893	1	18610	2	-3.8404	0.04246	0.042467	0.725548	523	0	-3.8404
TAS2R30	5	0.2628	0.49181	0.998334	10113	3	-4.7249	0.04246	0.042467	0.725548	524	0	-4.7249
CCNJ	5	0.30982	0.54053	1	11230	2	-4.1421	0.04246	0.042467	0.725548	525	0	-4.1421
FGF16	5	0.52874	0.73809	1	15101	2	-2.5842	0.04246	0.042467	0.725548	526	0	-2.5842
FAM110B	5	0.76155	0.8685	1	18160	1	-3.8404	0.04246	0.042467	0.725548	527	0	-3.8404
OR4D2	5	0.69305	0.82729	1	17394	2	-3.6621	0.04246	0.042467	0.725548	528	0	-3.6621
SIAH1	5	0.4269	0.65578	1	13438	2	-4.5885	0.04246	0.042467	0.725548	529	0	-4.5885
NRBF2	5	0.50189	0.72454	1	14764	2	-2.5842	0.04246	0.042467	0.725548	530	0	-2.5842
LTB4R2	5	0.08713	0.23068	0.970331	4767	2	-2.9378	0.04246	0.042467	0.725548	531	0	-2.9378
DNASE1L2	5	0.20612	0.43164	0.996899	8646	2	-3.8404	0.04246	0.042467	0.725548	532	0	-3.8404
MFSD5	5	0.69768	0.82997	1	17430	2	-4.3914	0.04246	0.042467	0.725548	533	0	-4.3914
2018-03-11	5	0.22833	0.45539	0.996899	9206	3	-5.5226	0.04246	0.042467	0.725548	534	0	-5.5226
OR10K1	5	0.22973	0.45687	0.996899	9237	1	-3.398	0.04246	0.042467	0.725548	535	0	-3.398
LOC283403	5	0.041212	0.13328	0.95339	2689	2	-3.6621	0.04246	0.042467	0.725548	536	0	-3.6621
SMYD2	5	0.65316	0.80439	1	16893	1	-2.9378	0.04246	0.042467	0.725548	537	0	-2.9378
SDC1	5	0.1695	0.38155	0.986356	7623	4	-5.0288	0.04246	0.042467	0.725548	538	0	-5.0288
GSTM3	5	0.95787	0.95929	1	20690	1	-2.715	0.04246	0.042467	0.725548	539	0	-2.715
PRSS53	5	0.68111	0.82029	1	17252	2	-3.8404	0.04246	0.042467	0.725548	540	0	-3.8404
C10orf62	5	0.55461	0.7514	1	15465	1	-3.5029	0.04246	0.042467	0.725548	541	0	-3.5029
HOOK2	5	0.26821	0.49755	0.998334	10260	2	-3.9991	0.04246	0.042467	0.725548	542	0	-3.9991
SLC34A1	5	0.36247	0.59331	1	12280	3	-5.1006	0.04246	0.042467	0.725548	543	0	-5.1006
PCED1B	5	0.99227	0.99228	1	21437	0	-2.1148	0.04246	0.042467	0.725548	544	0	-2.1148
CTHRC1	5	0.92737	0.94021	1	20131	1	-2.0637	0.04246	0.042467	0.725548	545	0	-2.0637
DARC	5	0.42553	0.65449	1	13401	3	-4.9269	0.04246	0.042467	0.725548	546	0	-4.9269
RNFT2	5	0.29162	0.52185	1	10832	2	-4.0096	0.04246	0.042467	0.725548	547	0	-4.0096
LRRC10	5	0.02457	0.089424	0.939853	1788	3	-4.9533	0.04246	0.042467	0.725548	548	0	-4.9533
PSMA1	5	0.92737	0.94021	1	20141	1	-3.8404	0.04246	0.042467	0.725548	549	0	-3.8404
SHROOM2	5	0.055715	0.16535	0.959337	3408	3	-6.3089	0.04246	0.042467	0.725548	550	0	-6.3089
C6orf47	5	0.22066	0.44719	0.996899	9029	3	-5.0288	0.04246	0.042467	0.725548	551	0	-5.0288
COX6A1	5	0.61774	0.78489	1	16403	2	-4.3914	0.04246	0.042467	0.725548	552	0	-4.3914
LLPH	5	0.27546	0.50508	0.998334	10417	1	-3.8404	0.04246	0.042467	0.725548	553	0	-3.8404
KIAA1967	5	0.44924	0.67678	1	13850	2	-4.604	0.04246	0.042467	0.725548	554	0	-4.604
CDH1	5	0.11816	0.2905	0.978578	5991	1	-4.2089	0.04246	0.042467	0.725548	555	0	-4.2089
LOXHD1	5	0.085424	0.22722	0.964788	4698	3	-5.4101	0.04246	0.042467	0.725548	556	0	-5.4101
CD82	5	0.4102	0.63992	1	13169	2	-4.3914	0.04246	0.042467	0.725548	557	0	-4.3914
ADAM30	5	0.021356	0.078976	0.939853	1597	4	-6.243	0.04246	0.042467	0.725548	558	0	-6.243
NGRN	5	0.52041	0.73385	1	14986	1	-3.2215	0.04246	0.042467	0.725548	559	0	-3.2215
NOS2	5	0.5012	0.72418	1	14757	2	-3.8597	0.04246	0.042467	0.725548	560	0	-3.8597
MOB3B	5	0.14527	0.33969	0.982833	6870	4	-5.5226	0.04246	0.042467	0.725548	561	0	-5.5226
NPLOC4	5	0.12934	0.31097	0.980469	6363	4	-5.3489	0.04246	0.042467	0.725548	562	0	-5.3489
YY1	5	0.9488	0.9527	1	20534	1	-4.1421	0.04246	0.042467	0.725548	563	0	-4.1421
ATP6V0A4	5	0.63667	0.79527	1	16645	1	-1.4144	0.04246	0.042467	0.725548	564	0	-1.4144
TFG	5	0.44924	0.67678	1	13847	2	-2.5842	0.04246	0.042467	0.725548	565	0	-2.5842
HMG20A	5	0.062689	0.18029	0.959337	3760	3	-5.6524	0.04246	0.042467	0.725548	566	0	-5.6524
LRRD1	5	0.8542	0.91251	1	19219	1	-3.6621	0.04246	0.042467	0.725548	567	0	-3.6621
CCDC42B	5	0.36247	0.59331	1	12282	3	-5.1006	0.04246	0.042467	0.725548	568	0	-5.1006
FAXDC2	5	0.1514	0.35051	0.983318	7070	4	-5.1041	0.04246	0.042467	0.725548	569	0	-5.1041
COPS8	5	0.70248	0.83278	1	17471	1	-3.4586	0.04246	0.042467	0.725548	570	0	-3.4586
PLEKHA4	5	0.22833	0.45539	0.996899	9212	3	-5.5226	0.04246	0.042467	0.725548	571	0	-5.5226
MECP2	5	0.36247	0.59331	1	12285	3	-5.1006	0.04246	0.042467	0.725548	572	0	-5.1006
EPN3	5	0.99122	0.99128	1	21389	0	-2.8799	0.04246	0.042467	0.725548	573	0	-2.8799
KRBOX1	5	0.55275	0.75041	1	15451	2	-4.2721	0.04246	0.042467	0.725548	574	0	-4.2721
IRGC	5	0.80152	0.89432	1	18678	1	-3.4586	0.04246	0.042467	0.725548	575	0	-3.4586
NAV1	5	0.32384	0.55476	1	11504	3	-5.169	0.04246	0.042467	0.725548	576	0	-5.169
C12orf61	5	0.87503	0.91901	1	19444	1	-3.4586	0.04246	0.042467	0.725548	577	0	-3.4586
ATE1	5	0.14896	0.34621	0.983318	6978	3	-5.8487	0.04246	0.042467	0.725548	578	0	-5.8487
NRXN3	5	0.57962	0.76435	1	15850	2	-3.1621	0.04246	0.042467	0.725548	579	0	-3.1621
MLF2	5	0.065725	0.18661	0.959337	3890	3	-5.2968	0.04246	0.042467	0.725548	580	0	-5.2968
HTR2B	5	0.10208	0.25996	0.970386	5404	3	-4.8736	0.04246	0.042467	0.725548	581	0	-4.8736
LITAF	5	0.33313	0.56413	1	11718	2	-4.6995	0.04246	0.042467	0.725548	582	0	-4.6995
PPDPF	5	0.23491	0.46244	0.996899	9366	3	-5.4832	0.04246	0.042467	0.725548	583	0	-5.4832
UTP6	5	0.28436	0.51437	0.999663	10635	2	-3.9991	0.04246	0.042467	0.725548	584	0	-3.9991
GPX5	5	0.10502	0.26562	0.970386	5514	3	-6.0998	0.04246	0.042467	0.725548	585	0	-6.0998
MBNL1	5	0.64716	0.80103	1	16810	1	-1.7593	0.04246	0.042467	0.725548	586	0	-1.7593
SMIM18	5	0.56304	0.75577	1	15585	2	-3.8404	0.04246	0.042467	0.725548	587	0	-3.8404
C16orf74	5	0.87179	0.91794	1	19417	1	-3.2215	0.04246	0.042467	0.725548	588	0	-3.2215
KHDC1	5	0.47767	0.70309	1	14330	2	-4.2056	0.04246	0.042467	0.725548	589	0	-4.2056
MAP3K12	5	0.93309	0.94324	1	20239	1	-3.9991	0.04246	0.042467	0.725548	590	0	-3.9991
F13A1	5	0.028083	0.10054	0.945257	1982	2	-3.2215	0.04246	0.042467	0.725548	591	0	-3.2215
DZIP1	5	0.785	0.88349	1	18465	1	-2.5842	0.04246	0.042467	0.725548	592	0	-2.5842
RBMS2	5	0.04717	0.14659	0.959337	2984	3	-5.574	0.04246	0.042467	0.725548	593	0	-5.574
ZCCHC5	5	0.09733	0.25076	0.970386	5221	4	-5.169	0.04246	0.042467	0.725548	594	0	-5.169
AQPEP	5	0.44244	0.67036	1	13730	3	-4.8736	0.04246	0.042467	0.725548	595	0	-4.8736
ZNF853	5	0.7775	0.87864	1	18375	1	-3.2215	0.04246	0.042467	0.725548	596	0	-3.2215
MT1A	5	0.11958	0.29309	0.978578	6044	3	-6.0066	0.04246	0.042467	0.725548	597	0	-6.0066
SIK2	5	0.2745	0.50405	0.998334	10382	3	-5.3566	0.04246	0.042467	0.725548	598	0	-5.3566
WDR11	5	0.46039	0.68712	1	14020	3	-4.8091	0.04246	0.042467	0.725548	599	0	-4.8091
C17orf99	5	0.00070922	0.0032464	0.783561	80	4	-8.8214	0.04246	0.042467	0.725548	600	0	-8.8214
TBC1D24	5	0.15494	0.35665	0.98474	7177	1	-3.8404	0.04246	0.042467	0.725548	601	0	-3.8404
EED	5	0.33319	0.5642	1	11731	1	-1.4144	0.04246	0.042467	0.725548	602	0	-1.4144
MLLT11	5	0.63825	0.79614	1	16667	2	-4.6354	0.04246	0.042467	0.725548	603	0	-4.6354
C7orf55-LUC7L2	5	0.66893	0.81334	1	17103	1	-3.5836	0.04246	0.042467	0.725548	604	0	-3.5836
SPANXN3	5	0.25856	0.48735	0.997715	9982	3	-4.9269	0.04246	0.042467	0.725548	605	0	-4.9269
STXBP6	5	0.37178	0.60252	1	12460	3	-5.0704	0.04246	0.042467	0.725548	606	0	-5.0704
TBC1D10A	5	0.12064	0.29503	0.978578	6079	4	-5.3566	0.04246	0.042467	0.725548	607	0	-5.3566
ZBTB42	5	0.48984	0.71423	1	14548	1	-2.5842	0.04246	0.042467	0.725548	608	0	-2.5842
UGCG	5	0.44244	0.67036	1	13731	3	-4.8736	0.04246	0.042467	0.725548	609	0	-4.8736
TPH2	5	0.87996	0.92063	1	19511	1	-3.2215	0.04246	0.042467	0.725548	610	0	-3.2215
ZNF708	5	0.039389	0.12914	0.949886	2604	3	-6.7041	0.04246	0.042467	0.725548	611	0	-6.7041
SALL4	5	0.9887	0.98874	1	21345	0	-2.5842	0.04246	0.042467	0.725548	612	0	-2.5842
C19orf25	5	0.064354	0.18381	0.959337	3821	3	-6.4007	0.04246	0.042467	0.725548	613	0	-6.4007
CYP4A22	5	0.57733	0.76315	1	15801	1	-4.4378	0.04246	0.042467	0.725548	614	0	-4.4378
ZFP1	5	0.016389	0.062229	0.924919	1289	4	-6.3733	0.04246	0.042467	0.725548	615	0	-6.3733
ECHDC2	5	0.14432	0.33802	0.982833	6837	2	-2.9378	0.04246	0.042467	0.725548	616	0	-2.9378
DNAJC15	5	0.1143	0.2833	0.977011	5874	3	-5.6524	0.04246	0.042467	0.725548	617	0	-5.6524
KIF7	5	0.13539	0.32198	0.980469	6570	4	-5.2009	0.04246	0.042467	0.725548	618	0	-5.2009
LHFPL2	5	0.99589	0.99586	1	21525	0	-1.7593	0.04246	0.042467	0.725548	619	0	-1.7593
SEC22A	5	0.44082	0.66884	1	13676	2	-4.3914	0.04246	0.042467	0.725548	620	0	-4.3914
FCAMR	5	0.785	0.88349	1	18470	2	-4.604	0.04246	0.042467	0.725548	621	0	-4.604
UBQLN4	5	0.246	0.47419	0.996899	9647	2	-4.604	0.04246	0.042467	0.725548	622	0	-4.604
GRIA2	5	0.44244	0.67036	1	13708	3	-4.8736	0.04246	0.042467	0.725548	623	0	-4.8736
MYH10	5	0.92565	0.93936	1	20126	1	-3.9991	0.04246	0.042467	0.725548	624	0	-3.9991
NPAS3	5	0.21518	0.44133	0.996899	8874	3	-5.574	0.04246	0.042467	0.725548	625	0	-5.574
NDUFB1	5	0.20679	0.43236	0.996899	8675	2	-3.6621	0.04246	0.042467	0.725548	626	0	-3.6621
TIMM44	5	0.49591	0.71982	1	14666	1	-2.5288	0.04246	0.042467	0.725548	627	0	-2.5288
BSDC1	5	0.11583	0.28617	0.977035	5923	2	-3.1621	0.04246	0.042467	0.725548	628	0	-3.1621
FGF4	5	0.14649	0.34182	0.983318	6908	1	-3.7784	0.04246	0.042467	0.725548	629	0	-3.7784
ALOX15B	5	0.31381	0.54463	1	11310	3	-5.2343	0.04246	0.042467	0.725548	630	0	-5.2343
NANOG	5	0.2573	0.486	0.996899	9963	2	-4.0792	0.04246	0.042467	0.725548	631	0	-4.0792
ACSM2B	5	0.27945	0.50925	0.999663	10540	3	-5.0288	0.04246	0.042467	0.725548	632	0	-5.0288
LEPROTL1	5	0.36247	0.59331	1	12287	3	-5.1006	0.04246	0.042467	0.725548	633	0	-5.1006
SLC2A1	5	0.087209	0.23085	0.970331	4784	4	-6.215	0.04246	0.042467	0.725548	634	0	-6.215
MDM2	5	0.93745	0.94564	1	20296	1	-3.8404	0.04246	0.042467	0.725548	635	0	-3.8404
CABS1	5	0.60752	0.77935	1	16228	1	-2.1148	0.04246	0.042467	0.725548	636	0	-2.1148
EIF5A2	5	0.063996	0.18304	0.959337	3805	2	-4.54	0.04246	0.042467	0.725548	637	0	-4.54
TNFRSF6B	5	0.045227	0.14233	0.958849	2898	3	-6.6148	0.04246	0.042467	0.725548	638	0	-6.6148
GRIA1	5	0.67964	0.81946	1	17234	1	-2.9378	0.04246	0.042467	0.725548	639	0	-2.9378
MS4A8	5	0.83534	0.90733	1	19024	1	-4.2721	0.04246	0.042467	0.725548	640	0	-4.2721
MOAP1	5	0.96383	0.96428	1	20798	1	-4.5016	0.04246	0.042467	0.725548	641	0	-4.5016
PRMT1	5	0.84579	0.91014	1	19114	1	-2.5288	0.04246	0.042467	0.725548	642	0	-2.5288
PRDM6	5	0.073403	0.20267	0.959337	4217	3	-4.7892	0.04246	0.042467	0.725548	643	0	-4.7892
ALDH16A1	5	0.83534	0.90733	1	19025	1	-2.5842	0.04246	0.042467	0.725548	644	0	-2.5842
KLK6	5	0.19329	0.4177	0.99662	8321	2	-4.6995	0.04246	0.042467	0.725548	645	0	-4.6995
GEMIN7	5	0.72078	0.84356	1	17700	2	-4.5885	0.04246	0.042467	0.725548	646	0	-4.5885
NKAIN3	5	0.95153	0.95457	1	20549	1	-3.6621	0.04246	0.042467	0.725548	647	0	-3.6621
MTNR1A	5	0.65939	0.80793	1	16971	2	-4.5885	0.04246	0.042467	0.725548	648	0	-4.5885
SLMAP	5	0.85084	0.91157	1	19180	1	-3.6621	0.04246	0.042467	0.725548	649	0	-3.6621
MED13L	5	0.43577	0.66414	1	13608	2	-3.9991	0.04246	0.042467	0.725548	650	0	-3.9991
CDRT1	5	0.039913	0.13032	0.951254	2618	3	-6.3089	0.04246	0.042467	0.725548	651	0	-6.3089
HTT	5	0.37432	0.60504	1	12509	3	-4.9269	0.04246	0.042467	0.725548	652	0	-4.9269
TAOK2	5	0.21856	0.44493	0.996899	8973	2	-4.1455	0.04246	0.042467	0.725548	653	0	-4.1455
LYPD5	5	0.56907	0.75889	1	15694	1	-3.4586	0.04246	0.042467	0.725548	654	0	-3.4586
ICOS	5	0.32675	0.55769	1	11571	3	-5.2009	0.04246	0.042467	0.725548	655	0	-5.2009
ZNF560	5	0.02565	0.092897	0.944686	1856	3	-6.5867	0.04246	0.042467	0.725548	656	0	-6.5867
TMEM25	5	0.054279	0.16221	0.959337	3339	3	-6.5069	0.04246	0.042467	0.725548	657	0	-6.5069
SETBP1	5	0.52874	0.73809	1	15102	2	-3.8404	0.04246	0.042467	0.725548	658	0	-3.8404
CSDE1	5	0.66893	0.81334	1	17102	1	-3.8404	0.04246	0.042467	0.725548	659	0	-3.8404
SLC7A7	5	0.99122	0.99128	1	21392	0	-2.9378	0.04246	0.042467	0.725548	660	0	-2.9378
RNF25	5	0.22269	0.44938	0.996899	9052	2	-4.3914	0.04246	0.042467	0.725548	661	0	-4.3914
EXOSC6	5	0.63667	0.79527	1	16642	2	-3.6621	0.04246	0.042467	0.725548	662	0	-3.6621
GPR65	5	0.1695	0.38155	0.986356	7646	4	-4.8736	0.04246	0.042467	0.725548	663	0	-4.8736
UHRF2	5	0.55275	0.75041	1	15447	2	-3.6621	0.04246	0.042467	0.725548	664	0	-3.6621
CORO2A	5	0.99515	0.99512	1	21497	0	-2.9378	0.04246	0.042467	0.725548	665	0	-2.9378
TTLL4	5	0.74991	0.86123	1	18029	2	-4.2089	0.04246	0.042467	0.725548	666	0	-4.2089
HIF1AN	5	0.37666	0.60725	1	12563	2	-3.4586	0.04246	0.042467	0.725548	667	0	-3.4586
POU6F2	5	0.9347	0.94411	1	20264	1	-3.2849	0.04246	0.042467	0.725548	668	0	-3.2849
LILRA1	5	0.99974	0.99975	1	21632	0	-2.8799	0.04246	0.042467	0.725548	669	0	-2.8799
PLEKHM2	5	0.9488	0.9527	1	20529	1	-3.6923	0.04246	0.042467	0.725548	670	0	-3.6923
PDCL2	5	0.37019	0.60091	1	12419	2	-3.9991	0.04246	0.042467	0.725548	671	0	-3.9991
DOCK2	5	0.72727	0.8474	1	17751	2	-3.1621	0.04246	0.042467	0.725548	672	0	-3.1621
CDHR5	5	0.16149	0.36793	0.98474	7375	2	-3.2215	0.04246	0.042467	0.725548	673	0	-3.2215
STARD3NL	5	0.035637	0.1205	0.945257	2401	3	-5.8064	0.04246	0.042467	0.725548	674	0	-5.8064
ZNF217	5	0.050934	0.15485	0.959337	3178	2	-4.604	0.04246	0.042467	0.725548	675	0	-4.604
UQCC2	5	0.50891	0.72809	1	14853	2	-3.8404	0.04246	0.042467	0.725548	676	0	-3.8404
REST	5	0.65939	0.80793	1	16961	2	-3.2215	0.04246	0.042467	0.725548	677	0	-3.2215
HBZ	5	0.63903	0.79655	1	16696	1	-3.6621	0.04246	0.042467	0.725548	678	0	-3.6621
ADAM19	5	0.070034	0.19561	0.959337	4072	2	-4.5016	0.04246	0.042467	0.725548	679	0	-4.5016
ARSJ	5	0.10734	0.27008	0.970386	5609	3	-5.0358	0.04246	0.042467	0.725548	680	0	-5.0358
TOM1L1	5	0.87179	0.91794	1	19423	1	-2.715	0.04246	0.042467	0.725548	681	0	-2.715
C17orf80	5	0.87179	0.91794	1	19411	1	-2.0637	0.04246	0.042467	0.725548	682	0	-2.0637
S100A13	5	0.095036	0.24627	0.970386	5112	2	-3.9366	0.04246	0.042467	0.725548	683	0	-3.9366
FAM73B	5	0.012257	0.047719	0.914207	988	3	-5.4694	0.04246	0.042467	0.725548	684	0	-5.4694
SMC5	5	0.99693	0.99691	1	21544	0	-2.5842	0.04246	0.042467	0.725548	685	0	-2.5842
ZPBP2	5	0.68498	0.82255	1	17307	2	-4.3279	0.04246	0.042467	0.725548	686	0	-4.3279
FER	5	0.19107	0.41526	0.99662	8270	1	-3.4586	0.04246	0.042467	0.725548	687	0	-3.4586
S100B	5	0.99908	0.9991	1	21615	0	-2.1148	0.04246	0.042467	0.725548	688	0	-2.1148
SIX1	5	0.54611	0.74698	1	15343	2	-4.6995	0.04246	0.042467	0.725548	689	0	-4.6995
GSAP	5	0.88767	0.92333	1	19619	1	-3.1621	0.04246	0.042467	0.725548	690	0	-3.1621
PPP1R3E	5	0.38097	0.61145	1	12647	2	-4.604	0.04246	0.042467	0.725548	691	0	-4.604
LOC643355	5	0.88767	0.92333	1	19623	1	-3.4586	0.04246	0.042467	0.725548	692	0	-3.4586
C2CD4C	5	0.21586	0.44202	0.996899	8899	1	-4.5016	0.04246	0.042467	0.725548	693	0	-4.5016
SDHAF1	5	0.41341	0.64296	1	13209	2	-4.4898	0.04246	0.042467	0.725548	694	0	-4.4898
C15orf48	5	0.11423	0.28317	0.977011	5862	3	-5.3566	0.04246	0.042467	0.725548	695	0	-5.3566
TSPAN2	5	0.64074	0.79751	1	16762	2	-4.3914	0.04246	0.042467	0.725548	696	0	-4.3914
ST3GAL5	5	0.61774	0.78489	1	16401	2	-3.1621	0.04246	0.042467	0.725548	697	0	-3.1621
ARSG	5	0.022143	0.081586	0.939853	1641	3	-7.0325	0.04246	0.042467	0.725548	698	0	-7.0325
CDK10	5	0.92403	0.93855	1	20104	1	-2.1148	0.04246	0.042467	0.725548	699	0	-2.1148
CNBD2	5	0.21169	0.43768	0.996899	8792	1	-4.5016	0.04246	0.042467	0.725548	700	0	-4.5016
TMEM150A	5	0.28486	0.51489	0.999663	10643	3	-5.0288	0.04246	0.042467	0.725548	701	0	-5.0288
SLC1A5	5	0.3044	0.53503	1	11099	1	-3.2215	0.04246	0.042467	0.725548	702	0	-3.2215
AMFR	5	0.12173	0.29702	0.978578	6126	2	-3.8404	0.04246	0.042467	0.725548	703	0	-3.8404
PTPN13	5	0.020818	0.077202	0.939853	1563	3	-5.2009	0.04246	0.042467	0.725548	704	0	-5.2009
SMARCE1	5	0.60023	0.77542	1	16139	1	-3.8404	0.04246	0.042467	0.725548	705	0	-3.8404
VGF	5	0.4277	0.65652	1	13451	2	-4.4898	0.04246	0.042467	0.725548	706	0	-4.4898
UACA	5	0.16149	0.36793	0.98474	7371	2	-3.7784	0.04246	0.042467	0.725548	707	0	-3.7784
ASB11	5	0.056395	0.1668	0.959337	3435	4	-5.7179	0.04246	0.042467	0.725548	708	0	-5.7179
DNAJC3	5	0.98743	0.9874	1	21294	0	-3.4586	0.04246	0.042467	0.725548	709	0	-3.4586
FUBP1	5	0.091648	0.23961	0.970386	4975	2	-4.54	0.04246	0.042467	0.725548	710	0	-4.54
ZNF784	5	0.014163	0.054403	0.924919	1129	3	-6.0998	0.04246	0.042467	0.725548	711	0	-6.0998
CTPS1	5	0.90026	0.92803	1	19745	1	-2.5842	0.04246	0.042467	0.725548	712	0	-2.5842
XK	5	0.60023	0.77542	1	16143	1	-3.0279	0.04246	0.042467	0.725548	713	0	-3.0279
NNMT	5	0.0021929	0.0095759	0.888908	207	3	-5.1006	0.04246	0.042467	0.725548	714	0	-5.1006
PTER	5	0.89075	0.92442	1	19670	1	-3.8404	0.04246	0.042467	0.725548	715	0	-3.8404
NECAB3	5	0.56304	0.75577	1	15590	2	-4.3279	0.04246	0.042467	0.725548	716	0	-4.3279
PRSS54	5	0.60582	0.77844	1	16205	2	-4.3914	0.04246	0.042467	0.725548	717	0	-4.3914
CCDC74B	5	0.23799	0.46569	0.996899	9492	2	-2.5842	0.04246	0.042467	0.725548	718	0	-2.5842
PIPOX	5	0.1223	0.29808	0.978578	6177	2	-3.8597	0.04246	0.042467	0.725548	719	0	-3.8597
POLR2A	5	0.27106	0.50051	0.998334	10306	2	-4.1421	0.04246	0.042467	0.725548	720	0	-4.1421
FOXA3	5	0.63081	0.792	1	16594	2	-2.1148	0.04246	0.042467	0.725548	721	0	-2.1148
HSP90AB1	5	0.97476	0.97482	1	21019	0	-1.7593	0.04246	0.042467	0.725548	722	0	-1.7593
TNFRSF14	5	0.34358	0.57461	1	11942	2	-3.9991	0.04246	0.042467	0.725548	723	0	-3.9991
ZSCAN31	5	0.97476	0.97482	1	21018	0	-3.8404	0.04246	0.042467	0.725548	724	0	-3.8404
EVPLL	5	0.65546	0.80572	1	16923	2	-3.5029	0.04246	0.042467	0.725548	725	0	-3.5029
CNP	5	0.34857	0.57947	1	12007	3	-5.1371	0.04246	0.042467	0.725548	726	0	-5.1371
DR1	5	0.02923	0.10415	0.945257	2066	4	-5.9594	0.04246	0.042467	0.725548	727	0	-5.9594
SPDYE4	5	0.66893	0.81334	1	17101	1	-3.2215	0.04246	0.042467	0.725548	728	0	-3.2215
SLC25A23	5	0.053632	0.16077	0.959337	3308	2	-2.715	0.04246	0.042467	0.725548	729	0	-2.715
ZNF704	5	0.60997	0.78066	1	16263	2	-2.9378	0.04246	0.042467	0.725548	730	0	-2.9378
GTPBP4	5	0.97167	0.97173	1	20954	0	-3.4586	0.04246	0.042467	0.725548	731	0	-3.4586
RASSF4	5	0.70576	0.83471	1	17511	2	-3.4586	0.04246	0.042467	0.725548	732	0	-3.4586
DLL3	5	0.65963	0.80806	1	16986	2	-3.6621	0.04246	0.042467	0.725548	733	0	-3.6621
DEFB125	5	0.14087	0.33188	0.980469	6722	3	-5.8898	0.04246	0.042467	0.725548	734	0	-5.8898
CENPO	5	0.16464	0.3733	0.986356	7495	2	-3.7784	0.04246	0.042467	0.725548	735	0	-3.7784
DNASE2	5	0.10251	0.26078	0.970386	5413	3	-5.1006	0.04246	0.042467	0.725548	736	0	-5.1006
OGN	5	0.47219	0.69805	1	14246	3	-4.7892	0.04246	0.042467	0.725548	737	0	-4.7892
SLC5A4	5	0.9602	0.96117	1	20734	1	-3.8404	0.04246	0.042467	0.725548	738	0	-3.8404
MUS81	5	0.80196	0.89461	1	18689	2	-4.5016	0.04246	0.042467	0.725548	739	0	-4.5016
ITGB5	5	0.034879	0.1188	0.945257	2364	3	-5.7179	0.04246	0.042467	0.725548	740	0	-5.7179
AP5Z1	5	0.057204	0.16857	0.959337	3474	3	-5.0288	0.04246	0.042467	0.725548	741	0	-5.0288
CSRP3	5	0.96739	0.96759	1	20886	1	-4.5016	0.04246	0.042467	0.725548	742	0	-4.5016
ZNF562	5	0.82686	0.90514	1	18954	1	-3.8404	0.04246	0.042467	0.725548	743	0	-3.8404
ZCCHC12	5	0.84051	0.90868	1	19060	1	-1.7593	0.04246	0.042467	0.725548	744	0	-1.7593
GJD3	5	0.79733	0.8915	1	18638	1	-2.3149	0.04246	0.042467	0.725548	745	0	-2.3149
CBLL1	5	0.2498	0.47818	0.996899	9774	2	-1.4144	0.04246	0.042467	0.725548	746	0	-1.4144
KRTAP4-12	5	0.040763	0.13223	0.952133	2672	3	-5.1006	0.04246	0.042467	0.725548	747	0	-5.1006
CSN3	5	0.47219	0.69805	1	14261	3	-4.7892	0.04246	0.042467	0.725548	748	0	-4.7892
LOXL2	5	0.22893	0.45602	0.996899	9223	3	-4.7676	0.04246	0.042467	0.725548	749	0	-4.7676
IL15RA	5	0.55886	0.75363	1	15531	1	-2.1148	0.04246	0.042467	0.725548	750	0	-2.1148
CCDC149	5	0.98743	0.9874	1	21282	0	-2.1148	0.04246	0.042467	0.725548	751	0	-2.1148
ZNF277	5	0.35524	0.58609	1	12143	2	-2.8799	0.04246	0.042467	0.725548	752	0	-2.8799
FSD1	5	0.8415	0.90895	1	19088	1	-3.8597	0.04246	0.042467	0.725548	753	0	-3.8597
EIF4E3	5	0.5174	0.73233	1	14947	2	-4.2721	0.04246	0.042467	0.725548	754	0	-4.2721
FAHD2B	5	0.98743	0.9874	1	21285	0	-2.1148	0.04246	0.042467	0.725548	755	0	-2.1148
INPP1	5	0.1695	0.38155	0.986356	7627	4	-5.2915	0.04246	0.042467	0.725548	756	0	-5.2915
ACOT7	5	0.048183	0.14885	0.959337	3039	3	-6.1823	0.04246	0.042467	0.725548	757	0	-6.1823
SPRTN	5	0.3433	0.57433	1	11933	2	-4.2721	0.04246	0.042467	0.725548	758	0	-4.2721
MTMR6	5	0.98942	0.98947	1	21364	0	-2.9378	0.04246	0.042467	0.725548	759	0	-2.9378
PIK3C3	5	0.98357	0.98365	1	21232	0	-2.8799	0.04246	0.042467	0.725548	760	0	-2.8799
CSPG4	5	0.9986	0.99862	1	21587	0	-2.9378	0.04246	0.042467	0.725548	761	0	-2.9378
PTGER2	5	0.2598	0.48864	0.997789	10004	2	-2.1148	0.04246	0.042467	0.725548	762	0	-2.1148
RAB31	5	0.61361	0.78265	1	16315	1	-4.2696	0.04246	0.042467	0.725548	763	0	-4.2696
PTAR1	5	0.40987	0.6396	1	13155	3	-4.743	0.04246	0.042467	0.725548	764	0	-4.743
SAE1	5	0.89592	0.92639	1	19714	1	-3.0279	0.04246	0.042467	0.725548	765	0	-3.0279
IDI2	5	0.65939	0.80793	1	16968	2	-3.398	0.04246	0.042467	0.725548	766	0	-3.398
ZNF138	5	0.15868	0.3631	0.98474	7296	3	-4.9419	0.04246	0.042467	0.725548	767	0	-4.9419
G6PD	5	0.42163	0.65075	1	13348	1	-2.9378	0.04246	0.042467	0.725548	768	0	-2.9378
CMA1	5	0.035466	0.12012	0.945257	2388	4	-6.7594	0.04246	0.042467	0.725548	769	0	-6.7594
BAD	5	0.55461	0.7514	1	15466	2	-3.9366	0.04246	0.042467	0.725548	770	0	-3.9366
ATP6V0E2	5	0.57455	0.7617	1	15761	1	-2.9378	0.04246	0.042467	0.725548	771	0	-2.9378
ELL3	5	0.24172	0.46957	0.996899	9559	3	-5.4694	0.04246	0.042467	0.725548	772	0	-5.4694
APOC3	5	0.11671	0.28778	0.97748	5957	2	-3.5029	0.04246	0.042467	0.725548	773	0	-3.5029
ZNF839	5	0.28215	0.5121	0.999663	10601	3	-4.7249	0.04246	0.042467	0.725548	774	0	-4.7249
SLAIN2	5	0.25727	0.48595	0.996899	9943	3	-5.4141	0.04246	0.042467	0.725548	775	0	-5.4141
CAST	5	0.1576	0.3613	0.98474	7251	3	-5.8064	0.04246	0.042467	0.725548	776	0	-5.8064
TMEM87B	5	0.79307	0.88872	1	18570	1	-4.2721	0.04246	0.042467	0.725548	777	0	-4.2721
CORO1B	5	0.042794	0.1368	0.956772	2784	3	-5.8064	0.04246	0.042467	0.725548	778	0	-5.8064
LHB	5	0.61774	0.78489	1	16398	2	-4.1421	0.04246	0.042467	0.725548	779	0	-4.1421
SLC16A4	5	0.7283	0.84801	1	17774	2	-4.6354	0.04246	0.042467	0.725548	780	0	-4.6354
TXNDC5	5	0.38705	0.61746	1	12750	3	-5.0288	0.04246	0.042467	0.725548	781	0	-5.0288
NWD1	5	0.87688	0.9196	1	19478	1	-4.3279	0.04246	0.042467	0.725548	782	0	-4.3279
RETN	5	0.63903	0.79655	1	16699	2	-3.8404	0.04246	0.042467	0.725548	783	0	-3.8404
ATP9B	5	0.64326	0.7989	1	16768	1	-4.5016	0.04246	0.042467	0.725548	784	0	-4.5016
C6orf62	5	0.60376	0.77735	1	16182	1	-2.5842	0.04246	0.042467	0.725548	785	0	-2.5842
MYBPC2	5	0.7283	0.84801	1	17781	1	-2.5288	0.04246	0.042467	0.725548	786	0	-2.5288
SLCO1B7	5	0.78237	0.8818	1	18440	2	-3.398	0.04246	0.042467	0.725548	787	0	-3.398
CHST14	5	0.7934	0.88893	1	18599	2	-4.1421	0.04246	0.042467	0.725548	788	0	-4.1421
SRRM1	5	0.70576	0.83471	1	17499	2	-4.0792	0.04246	0.042467	0.725548	789	0	-4.0792
STAM2	5	0.31433	0.54517	1	11320	1	-3.2849	0.04246	0.042467	0.725548	790	0	-3.2849
RNF223	5	0.33007	0.56104	1	11644	2	-4.3914	0.04246	0.042467	0.725548	791	0	-4.3914
CMTM2	5	0.49199	0.71623	1	14586	3	-4.7249	0.04246	0.042467	0.725548	792	0	-4.7249
RPGRIP1	5	0.44924	0.67678	1	13855	3	-4.7676	0.04246	0.042467	0.725548	793	0	-4.7676
LCN9	5	0.98197	0.9821	1	21189	0	-3.2215	0.04246	0.042467	0.725548	794	0	-3.2215
C6orf195	5	0.50141	0.72429	1	14758	1	-3.8404	0.04246	0.042467	0.725548	795	0	-3.8404
TMEM135	5	0.69801	0.83017	1	17435	1	-3.4586	0.04246	0.042467	0.725548	796	0	-3.4586
HDAC1	5	0.21856	0.44493	0.996899	8968	2	-4.3914	0.04246	0.042467	0.725548	797	0	-4.3914
CCDC117	5	0.96739	0.96759	1	20885	1	-4.2721	0.04246	0.042467	0.725548	798	0	-4.2721
DDX55	5	0.96956	0.96965	1	20913	0	-3.2215	0.04246	0.042467	0.725548	799	0	-3.2215
EYA1	5	0.0244	0.088886	0.939853	1782	3	-4.7892	0.04246	0.042467	0.725548	800	0	-4.7892
INIP	5	0.39794	0.62809	1	12952	2	-4.6808	0.04246	0.042467	0.725548	801	0	-4.6808
KRTAP5-3	5	0.12603	0.30495	0.980469	6274	3	-5.9687	0.04246	0.042467	0.725548	802	0	-5.9687
BBS10	5	0.46079	0.68748	1	14037	2	-4.5016	0.04246	0.042467	0.725548	803	0	-4.5016
KRT37	5	0.08373	0.22382	0.964788	4647	2	-4.2696	0.04246	0.042467	0.725548	804	0	-4.2696
PLEKHA1	5	0.315	0.54586	1	11327	2	-3.9991	0.04246	0.042467	0.725548	805	0	-3.9991
MALSU1	5	0.15785	0.3617	0.98474	7259	2	-4.4378	0.04246	0.042467	0.725548	806	0	-4.4378
CRYBB3	5	0.93025	0.94173	1	20222	1	-3.6621	0.04246	0.042467	0.725548	807	0	-3.6621
SIKE1	5	0.026972	0.097084	0.945257	1927	2	-3.9991	0.04246	0.042467	0.725548	808	0	-3.9991
P2RY6	5	0.16122	0.36746	0.98474	7360	1	-3.2215	0.04246	0.042467	0.725548	809	0	-3.2215
TMC4	5	0.33007	0.56104	1	11646	1	-4.2089	0.04246	0.042467	0.725548	810	0	-4.2089
CEACAM16	5	0.1112	0.27742	0.975062	5743	3	-4.9533	0.04246	0.042467	0.725548	811	0	-4.9533
RAB3IP	5	0.63667	0.79527	1	16647	1	-2.5288	0.04246	0.042467	0.725548	812	0	-2.5288
C3	5	0.029621	0.10533	0.945257	2079	3	-4.7892	0.04246	0.042467	0.725548	813	0	-4.7892
ARL6	5	0.22298	0.44971	0.996899	9056	3	-4.9533	0.04246	0.042467	0.725548	814	0	-4.9533
LRRN1	5	0.73277	0.85073	1	17830	1	-3.9991	0.04246	0.042467	0.725548	815	0	-3.9991
DDX39B	5	0.54265	0.74519	1	15313	1	-3.6621	0.04246	0.042467	0.725548	816	0	-3.6621
PLEKHF1	5	0.22833	0.45539	0.996899	9201	3	-5.5226	0.04246	0.042467	0.725548	817	0	-5.5226
LRRC7	5	0.022492	0.082746	0.939853	1655	2	-3.7784	0.04246	0.042467	0.725548	818	0	-3.7784
KLHL11	5	0.50711	0.72717	1	14814	2	-4.3839	0.04246	0.042467	0.725548	819	0	-4.3839
TTC30A	5	0.45266	0.67992	1	13913	2	-2.1148	0.04246	0.042467	0.725548	820	0	-2.1148
SLX4IP	5	0.1014	0.25866	0.970386	5356	4	-5.5226	0.04246	0.042467	0.725548	821	0	-5.5226
LINGO3	5	0.41472	0.64418	1	13265	2	-4.604	0.04246	0.042467	0.725548	822	0	-4.604
FABP1	5	0.41192	0.64154	1	13188	2	-3.6007	0.04246	0.042467	0.725548	823	0	-3.6007
GH2	5	0.80152	0.89432	1	18675	1	-3.0279	0.04246	0.042467	0.725548	824	0	-3.0279
GUF1	5	0.40987	0.6396	1	13159	2	-2.9378	0.04246	0.042467	0.725548	825	0	-2.9378
ARHGEF16	5	0.4223	0.65139	1	13353	2	-4.6995	0.04246	0.042467	0.725548	826	0	-4.6995
LRRC31	5	0.4025	0.63249	1	13021	2	-4.6995	0.04246	0.042467	0.725548	827	0	-4.6995
FXYD1	5	0.99747	0.99747	1	21557	0	-3.2215	0.04246	0.042467	0.725548	828	0	-3.2215
CSPG5	5	0.90856	0.9314	1	19878	1	-2.9378	0.04246	0.042467	0.725548	829	0	-2.9378
POLR3E	5	0.20221	0.42741	0.996899	8556	3	-5.6236	0.04246	0.042467	0.725548	830	0	-5.6236
TMEM180	5	0.065798	0.18674	0.959337	3892	3	-5.7179	0.04246	0.042467	0.725548	831	0	-5.7179
SLC25A52	5	0.88767	0.92333	1	19617	1	-3.9366	0.04246	0.042467	0.725548	832	0	-3.9366
COX7B	5	0.99464	0.99463	1	21473	0	-2.5842	0.04246	0.042467	0.725548	833	0	-2.5842
BRPF3	5	0.090284	0.23695	0.970386	4903	2	-3.9991	0.04246	0.042467	0.725548	834	0	-3.9991
SERPINB9	5	0.98743	0.9874	1	21290	0	-3.6621	0.04246	0.042467	0.725548	835	0	-3.6621
FAM103A1	5	0.26952	0.49889	0.998334	10289	2	-4.3839	0.04246	0.042467	0.725548	836	0	-4.3839
MACROD2	5	0.062204	0.17928	0.959337	3736	4	-5.8064	0.04246	0.042467	0.725548	837	0	-5.8064
PLEKHA2	5	0.75838	0.8665	1	18123	1	-4.3914	0.04246	0.042467	0.725548	838	0	-4.3914
FAM167B	5	0.0061048	0.025134	0.914207	510	3	-5.3566	0.04246	0.042467	0.725548	839	0	-5.3566
SAPCD2	5	0.39149	0.62182	1	12844	2	-2.9378	0.04246	0.042467	0.725548	840	0	-2.9378
NANOGNB	5	0.67695	0.8179	1	17204	2	-2.9378	0.04246	0.042467	0.725548	841	0	-2.9378
ARHGEF15	5	0.64805	0.80153	1	16821	2	-3.8404	0.04246	0.042467	0.725548	842	0	-3.8404
COX5B	5	0.68498	0.82255	1	17306	2	-2.5842	0.04246	0.042467	0.725548	843	0	-2.5842
ANXA11	5	0.062381	0.17964	0.959337	3749	3	-6.4253	0.04246	0.042467	0.725548	844	0	-6.4253
SLC30A6	5	0.0049594	0.020657	0.914207	439	3	-7.8203	0.04246	0.042467	0.725548	845	0	-7.8203
VWA2	5	0.46465	0.69111	1	14121	2	-4.5016	0.04246	0.042467	0.725548	846	0	-4.5016
ZNF257	5	0.062204	0.17928	0.959337	3743	4	-5.8487	0.04246	0.042467	0.725548	847	0	-5.8487
GPSM3	5	0.12596	0.30481	0.980469	6270	4	-5.3566	0.04246	0.042467	0.725548	848	0	-5.3566
ATP4B	5	0.49395	0.71805	1	14642	2	-3.398	0.04246	0.042467	0.725548	849	0	-3.398
EMC3	5	0.57962	0.76435	1	15832	2	-2.5842	0.04246	0.042467	0.725548	850	0	-2.5842
SLC10A5	5	0.069777	0.1951	0.959337	4067	2	-4.2721	0.04246	0.042467	0.725548	851	0	-4.2721
WTIP	5	0.33704	0.56806	1	11799	2	-3.0279	0.04246	0.042467	0.725548	852	0	-3.0279
KIF3C	5	0.072525	0.2008	0.959337	4186	3	-6.3024	0.04246	0.042467	0.725548	853	0	-6.3024
PPAP2C	5	0.037564	0.12497	0.945257	2516	4	-5.4141	0.04246	0.042467	0.725548	854	0	-5.4141
SENP5	5	0.21856	0.44493	0.996899	8975	2	-3.6007	0.04246	0.042467	0.725548	855	0	-3.6007
UCN3	5	0.10831	0.27197	0.970386	5657	3	-6.0794	0.04246	0.042467	0.725548	856	0	-6.0794
LSM10	5	0.13539	0.32198	0.980469	6545	4	-5.2619	0.04246	0.042467	0.725548	857	0	-5.2619
ALG10B	5	0.9938	0.99378	1	21465	0	-3.2215	0.04246	0.042467	0.725548	858	0	-3.2215
GNPTAB	5	0.059644	0.17378	0.959337	3598	3	-5.4694	0.04246	0.042467	0.725548	859	0	-5.4694
MPPE1	5	0.38097	0.61145	1	12648	2	-4.6995	0.04246	0.042467	0.725548	860	0	-4.6995
DPF2	5	0.33998	0.57102	1	11871	3	-5.169	0.04246	0.042467	0.725548	861	0	-5.169
API5	5	0.65801	0.80714	1	16953	1	-3.0279	0.04246	0.042467	0.725548	862	0	-3.0279
TTLL5	5	0.31016	0.54086	1	11239	2	-3.4586	0.04246	0.042467	0.725548	863	0	-3.4586
CEBPZ	5	0.96383	0.96428	1	20805	1	-2.5288	0.04246	0.042467	0.725548	864	0	-2.5288
STK17B	5	0.96607	0.96632	1	20847	1	-2.5842	0.04246	0.042467	0.725548	865	0	-2.5842
CLEC4E	5	0.012154	0.047362	0.914207	982	2	-4.0792	0.04246	0.042467	0.725548	866	0	-4.0792
CLDN9	5	0.038664	0.12744	0.949799	2556	3	-5.6715	0.04246	0.042467	0.725548	867	0	-5.6715
CCDC34	5	0.82686	0.90514	1	18961	1	-4.2721	0.04246	0.042467	0.725548	868	0	-4.2721
ARHGEF38	5	0.47219	0.69805	1	14224	3	-4.7892	0.04246	0.042467	0.725548	869	0	-4.7892
RPS18	5	0.85762	0.91353	1	19242	1	-3.8404	0.04246	0.042467	0.725548	870	0	-3.8404
WFDC5	5	0.12231	0.2981	0.978578	6178	1	-3.398	0.04246	0.042467	0.725548	871	0	-3.398
SMURF2	5	0.20387	0.42921	0.996899	8606	2	-4.604	0.04246	0.042467	0.725548	872	0	-4.604
THOC3	5	0.94719	0.95161	1	20473	1	-2.1148	0.04246	0.042467	0.725548	873	0	-2.1148
ZNF623	5	0.25087	0.47926	0.996899	9802	2	-4.4378	0.04246	0.042467	0.725548	874	0	-4.4378
FAM102A	5	0.013381	0.051658	0.924629	1073	3	-4.7892	0.04246	0.042467	0.725548	875	0	-4.7892
OR6C75	5	0.15807	0.36207	0.98474	7267	4	-5.2968	0.04246	0.042467	0.725548	876	0	-5.2968
DHODH	5	0.45007	0.67754	1	13871	2	-3.2215	0.04246	0.042467	0.725548	877	0	-3.2215
ZNF609	5	0.97167	0.97173	1	20955	0	-3.8404	0.04246	0.042467	0.725548	878	0	-3.8404
EDNRA	5	0.53809	0.74286	1	15250	2	-4.1421	0.04246	0.042467	0.725548	879	0	-4.1421
CBX4	5	0.11958	0.29309	0.978578	6046	3	-6.0066	0.04246	0.042467	0.725548	880	0	-6.0066
PC	5	0.31381	0.54463	1	11307	3	-5.2343	0.04246	0.042467	0.725548	881	0	-5.2343
MAGEF1	5	0.32675	0.55769	1	11574	3	-5.2009	0.04246	0.042467	0.725548	882	0	-5.2009
LSM5	5	0.060801	0.17626	0.959337	3651	2	-4.6995	0.04246	0.042467	0.725548	883	0	-4.6995
TPM3	5	0.99464	0.99463	1	21475	0	-2.5842	0.04246	0.042467	0.725548	884	0	-2.5842
TIMM10B	5	0.95787	0.95929	1	20685	1	-4.3914	0.04246	0.042467	0.725548	885	0	-4.3914
ANGPTL1	5	0.47219	0.69805	1	14233	3	-4.7892	0.04246	0.042467	0.725548	886	0	-4.7892
ZNF394	5	0.64716	0.80103	1	16809	1	-3.6621	0.04246	0.042467	0.725548	887	0	-3.6621
CTIF	5	0.7934	0.88893	1	18602	2	-4.5885	0.04246	0.042467	0.725548	888	0	-4.5885
SLC30A8	5	0.99655	0.99652	1	21534	0	-3.2849	0.04246	0.042467	0.725548	889	0	-3.2849
LRRIQ4	5	0.91749	0.93538	1	20009	1	-3.2215	0.04246	0.042467	0.725548	890	0	-3.2215
UBFD1	5	0.76971	0.87369	1	18271	1	-1.7593	0.04246	0.042467	0.725548	891	0	-1.7593
SMIM17	5	0.13025	0.31259	0.980469	6400	2	-3.2215	0.04246	0.042467	0.725548	892	0	-3.2215
FBXW7	5	0.80152	0.89432	1	18680	1	-4.2721	0.04246	0.042467	0.725548	893	0	-4.2721
TRPT1	5	0.21518	0.44133	0.996899	8873	3	-5.574	0.04246	0.042467	0.725548	894	0	-5.574
MORF4L2	5	0.47169	0.69761	1	14215	2	-4.54	0.04246	0.042467	0.725548	895	0	-4.54
TMEM104	5	0.42259	0.65166	1	13362	2	-4.4898	0.04246	0.042467	0.725548	896	0	-4.4898
DIRC2	5	0.1576	0.3613	0.98474	7246	4	-5.6363	0.04246	0.042467	0.725548	897	0	-5.6363
RCN3	5	0.049919	0.15257	0.959337	3136	3	-6.5588	0.04246	0.042467	0.725548	898	0	-6.5588
SNX29	5	0.33998	0.57102	1	11848	3	-5.169	0.04246	0.042467	0.725548	899	0	-5.169
RPL28	5	0.54611	0.74698	1	15351	2	-4.5885	0.04246	0.042467	0.725548	900	0	-4.5885
HIST2H2AA3	5	0.21397	0.44008	0.996899	8836	3	-5.1693	0.04246	0.042467	0.725548	901	0	-5.1693
IER5L	5	0.82686	0.90514	1	18955	1	-2.1148	0.04246	0.042467	0.725548	902	0	-2.1148
HOMER2	5	0.30178	0.53235	1	11064	2	-3.6621	0.04246	0.042467	0.725548	903	0	-3.6621
DRAM1	5	0.95153	0.95457	1	20550	1	-4.0096	0.04246	0.042467	0.725548	904	0	-4.0096
NFASC	5	0.87996	0.92063	1	19516	1	-3.398	0.04246	0.042467	0.725548	905	0	-3.398
DNAAF1	5	0.14364	0.33685	0.982833	6808	2	-3.6621	0.04246	0.042467	0.725548	906	0	-3.6621
ANO7	5	0.24872	0.47707	0.996899	9747	2	-2.9378	0.04246	0.042467	0.725548	907	0	-2.9378
MAFF	5	0.9949	0.99488	1	21496	0	-2.1148	0.04246	0.042467	0.725548	908	0	-2.1148
NCF2	5	0.7934	0.88893	1	18604	2	-4.0096	0.04246	0.042467	0.725548	909	0	-4.0096
STXBP5	5	0.075398	0.20681	0.959337	4287	3	-6.3089	0.04246	0.042467	0.725548	910	0	-6.3089
NDUFS5	5	0.99515	0.99512	1	21502	0	-1.4144	0.04246	0.042467	0.725548	911	0	-1.4144
KRTAP4-11	5	0.90012	0.92797	1	19744	1	-3.4586	0.04246	0.042467	0.725548	912	0	-3.4586
RAI2	5	0.56378	0.75617	1	15602	1	-4.1455	0.04246	0.042467	0.725548	913	0	-4.1455
MOB3C	5	0.46317	0.68972	1	14101	2	-2.5288	0.04246	0.042467	0.725548	914	0	-2.5288
PKNOX2	5	0.8542	0.91251	1	19226	1	-2.5842	0.04246	0.042467	0.725548	915	0	-2.5842
PRKG2	5	0.25073	0.47912	0.996899	9788	1	-3.1621	0.04246	0.042467	0.725548	916	0	-3.1621
THPO	5	0.96956	0.96965	1	20904	0	-4.2696	0.04246	0.042467	0.725548	917	0	-4.2696
KIF27	5	0.31381	0.54463	1	11311	3	-5.2343	0.04246	0.042467	0.725548	918	0	-5.2343
CXADR	5	0.36247	0.59331	1	12283	3	-5.1006	0.04246	0.042467	0.725548	919	0	-5.1006
PSMD9	5	0.040363	0.13134	0.951254	2659	4	-5.4141	0.04246	0.042467	0.725548	920	0	-5.4141
STX4	5	0.95787	0.95929	1	20695	1	-1.4144	0.04246	0.042467	0.725548	921	0	-1.4144
ARIH1	5	0.85762	0.91353	1	19241	1	-1.4144	0.04246	0.042467	0.725548	922	0	-1.4144
TMEM136	5	0.20176	0.42693	0.996899	8538	3	-5.2343	0.04246	0.042467	0.725548	923	0	-5.2343
FAM132A	5	0.16689	0.37708	0.986356	7547	3	-5.7628	0.04246	0.042467	0.725548	924	0	-5.7628
PGAM5	5	0.017054	0.064518	0.927846	1332	4	-6.1145	0.04246	0.042467	0.725548	925	0	-6.1145
PLXDC2	5	0.22361	0.45039	0.996899	9074	1	-3.8597	0.04246	0.042467	0.725548	926	0	-3.8597
MICALL1	5	0.13144	0.31476	0.980469	6440	3	-5.2968	0.04246	0.042467	0.725548	927	0	-5.2968
SLC29A4	5	0.44924	0.67678	1	13848	2	-4.54	0.04246	0.042467	0.725548	928	0	-4.54
SIAH2	5	0.070348	0.19625	0.959337	4081	3	-5.5276	0.04246	0.042467	0.725548	929	0	-5.5276
GLCE	5	0.99891	0.99892	1	21606	0	-2.5842	0.04246	0.042467	0.725548	930	0	-2.5842
SIGLEC5	5	0.54454	0.74617	1	15329	1	-2.3149	0.04246	0.042467	0.725548	931	0	-2.3149
ODF3	5	0.80712	0.89807	1	18770	2	-4.2696	0.04246	0.042467	0.725548	932	0	-4.2696
AMER2	5	0.34884	0.57973	1	12013	2	-4.5016	0.04246	0.042467	0.725548	933	0	-4.5016
MAML3	5	0.17251	0.3866	0.987836	7725	2	-3.9991	0.04246	0.042467	0.725548	934	0	-3.9991
KLK14	5	0.32333	0.55422	1	11497	2	-4.0792	0.04246	0.042467	0.725548	935	0	-4.0792
GCSAML	5	0.61361	0.78265	1	16316	1	-2.5842	0.04246	0.042467	0.725548	936	0	-2.5842
RNF44	5	0.0044851	0.018763	0.914207	389	3	-6.5792	0.04246	0.042467	0.725548	937	0	-6.5792
C16orf70	5	0.46668	0.69298	1	14132	2	-2.715	0.04246	0.042467	0.725548	938	0	-2.715
MED10	5	0.7775	0.87864	1	18374	1	-4.3914	0.04246	0.042467	0.725548	939	0	-4.3914
TMEM126A	5	0.0044142	0.018487	0.914207	381	3	-6.1649	0.04246	0.042467	0.725548	940	0	-6.1649
CLPSL2	5	0.40629	0.63614	1	13111	2	-3.8597	0.04246	0.042467	0.725548	941	0	-3.8597
COL8A2	5	0.77167	0.87493	1	18312	2	-4.6995	0.04246	0.042467	0.725548	942	0	-4.6995
CYP7B1	5	0.75356	0.86347	1	18083	1	-2.3149	0.04246	0.042467	0.725548	943	0	-2.3149
PDIA2	5	0.68498	0.82255	1	17286	2	-3.9991	0.04246	0.042467	0.725548	944	0	-3.9991
SLC35D2	5	0.0095335	0.037951	0.914207	783	2	-4.2721	0.04246	0.042467	0.725548	945	0	-4.2721
TPD52L3	5	0.1139	0.28255	0.977011	5831	3	-5.9326	0.04246	0.042467	0.725548	946	0	-5.9326
MYT1	5	0.41446	0.64392	1	13249	3	-4.9533	0.04246	0.042467	0.725548	947	0	-4.9533
NLRP11	5	0.18221	0.40274	0.990926	8010	4	-5.2343	0.04246	0.042467	0.725548	948	0	-5.2343
TMEM119	5	0.28244	0.51238	0.999663	10607	1	-2.5842	0.04246	0.042467	0.725548	949	0	-2.5842
CEP95	5	0.32671	0.55765	1	11567	2	-3.6621	0.04246	0.042467	0.725548	950	0	-3.6621
TXNRD3NB	5	0.96956	0.96965	1	20920	0	-3.5029	0.04246	0.042467	0.725548	951	0	-3.5029
CCDC174	5	0.99589	0.99586	1	21516	0	-2.5288	0.04246	0.042467	0.725548	952	0	-2.5288
VPS35	5	0.11604	0.28656	0.977035	5940	3	-6.0313	0.04246	0.042467	0.725548	953	0	-6.0313
BLOC1S1	5	0.40629	0.63614	1	13109	2	-3.4586	0.04246	0.042467	0.725548	954	0	-3.4586
SIL1	5	0.83534	0.90733	1	19029	1	-3.7784	0.04246	0.042467	0.725548	955	0	-3.7784
C1R	5	0.29337	0.52364	1	10893	3	-5.2968	0.04246	0.042467	0.725548	956	0	-5.2968
USP14	5	0.89592	0.92639	1	19709	1	-4.2089	0.04246	0.042467	0.725548	957	0	-4.2089
KRTAP10-5	5	0.57303	0.76093	1	15743	2	-4.3914	0.04246	0.042467	0.725548	958	0	-4.3914
ZNF335	5	0.51543	0.73134	1	14932	1	-3.6621	0.04246	0.042467	0.725548	959	0	-3.6621
TRIM60	5	0.81843	0.90307	1	18858	1	-3.8404	0.04246	0.042467	0.725548	960	0	-3.8404
PSMF1	5	0.38705	0.61746	1	12728	3	-5.0288	0.04246	0.042467	0.725548	961	0	-5.0288
AGTRAP	5	0.56378	0.75617	1	15604	2	-4.5016	0.04246	0.042467	0.725548	962	0	-4.5016
SRC	5	0.68498	0.82255	1	17314	2	-4.4898	0.04246	0.042467	0.725548	963	0	-4.4898
RPL22	5	0.28436	0.51437	0.999663	10634	3	-4.7892	0.04246	0.042467	0.725548	964	0	-4.7892
SLC11A2	5	0.0621	0.17906	0.959337	3697	2	-4.1455	0.04246	0.042467	0.725548	965	0	-4.1455
OR5M10	5	0.52874	0.73809	1	15105	2	-4.2721	0.04246	0.042467	0.725548	966	0	-4.2721
ZER1	5	0.088104	0.23262	0.970386	4834	2	-2.5842	0.04246	0.042467	0.725548	967	0	-2.5842
ARRDC5	5	0.14087	0.33188	0.980469	6720	3	-5.8898	0.04246	0.042467	0.725548	968	0	-5.8898
ASGR2	5	0.20042	0.42545	0.996899	8507	2	-2.0637	0.04246	0.042467	0.725548	969	0	-2.0637
CRYBB2	5	0.39216	0.62249	1	12860	2	-2.8799	0.04246	0.042467	0.725548	970	0	-2.8799
C2orf49	5	0.033969	0.11672	0.945257	2305	2	-4.6354	0.04246	0.042467	0.725548	971	0	-4.6354
PEX11G	5	0.47767	0.70309	1	14341	2	-4.3914	0.04246	0.042467	0.725548	972	0	-4.3914
ALDOC	5	0.30554	0.53617	1	11129	1	-2.9378	0.04246	0.042467	0.725548	973	0	-2.9378
GLE1	5	0.79307	0.88872	1	18576	1	-3.0279	0.04246	0.042467	0.725548	974	0	-3.0279
SHARPIN	5	0.79307	0.88872	1	18567	1	-2.5842	0.04246	0.042467	0.725548	975	0	-2.5842
MBLAC2	5	0.34681	0.57774	1	11983	2	-4.3839	0.04246	0.042467	0.725548	976	0	-4.3839
PIF1	5	0.98357	0.98365	1	21228	0	-3.8404	0.04246	0.042467	0.725548	977	0	-3.8404
DNAJC9	5	0.1636	0.37152	0.985303	7466	2	-3.2849	0.04246	0.042467	0.725548	978	0	-3.2849
CLEC11A	5	0.97938	0.97947	1	21139	0	-1.7593	0.04246	0.042467	0.725548	979	0	-1.7593
CNGA1	5	0.44071	0.66873	1	13673	1	-3.9366	0.04246	0.042467	0.725548	980	0	-3.9366
FCRL3	5	0.011194	0.043977	0.914207	907	3	-7.0396	0.04246	0.042467	0.725548	981	0	-7.0396
MS4A4A	5	0.64326	0.7989	1	16771	2	-1.7593	0.04246	0.042467	0.725548	982	0	-1.7593
FAM126B	5	0.91651	0.93493	1	19997	1	-2.5842	0.04246	0.042467	0.725548	983	0	-2.5842
C1orf85	5	0.43193	0.6605	1	13546	3	-4.8887	0.04246	0.042467	0.725548	984	0	-4.8887
BLMH	5	0.55461	0.7514	1	15467	1	-3.8597	0.04246	0.042467	0.725548	985	0	-3.8597
LOC339862	5	0.83534	0.90733	1	19031	1	-4.1421	0.04246	0.042467	0.725548	986	0	-4.1421
ADAMTSL4	5	0.48221	0.70731	1	14417	1	-3.8597	0.04246	0.042467	0.725548	987	0	-3.8597
FNBP1	5	0.73333	0.85107	1	17831	2	-3.9366	0.04246	0.042467	0.725548	988	0	-3.9366
LAMB2	5	0.44244	0.67036	1	13701	3	-4.8736	0.04246	0.042467	0.725548	989	0	-4.8736
ZNF850	5	0.53527	0.7414	1	15201	2	-4.0792	0.04246	0.042467	0.725548	990	0	-4.0792
PLOD1	5	0.18998	0.4141	0.996228	8239	3	-5.6715	0.04246	0.042467	0.725548	991	0	-5.6715
HGC6.3	5	0.017411	0.065737	0.927846	1356	2	-2.715	0.04246	0.042467	0.725548	992	0	-2.715
SLU7	5	0.79627	0.89082	1	18634	1	-2.5842	0.04246	0.042467	0.725548	993	0	-2.5842
TAP2	5	0.66783	0.8127	1	17094	2	-2.9378	0.04246	0.042467	0.725548	994	0	-2.9378
AHDC1	5	0.77167	0.87493	1	18297	2	-3.6621	0.04246	0.042467	0.725548	995	0	-3.6621
C3orf30	5	0.59441	0.77222	1	16034	1	-4.1421	0.04246	0.042467	0.725548	996	0	-4.1421
HS6ST1	5	0.054279	0.16221	0.959337	3338	3	-6.5069	0.04246	0.042467	0.725548	997	0	-6.5069
UBXN2A	5	0.2294	0.45652	0.996899	9234	1	-1.4144	0.04246	0.042467	0.725548	998	0	-1.4144
PKLR	5	0.459	0.68582	1	13999	1	-2.5842	0.04246	0.042467	0.725548	999	0	-2.5842
CCDC85B	5	0.60023	0.77542	1	16141	2	-4.2696	0.04246	0.042467	0.725548	1000	0	-4.2696
SLC6A18	5	0.10449	0.26457	0.970386	5498	3	-6.1014	0.04246	0.042467	0.725548	1001	0	-6.1014
PHYHIP	5	0.13539	0.32198	0.980469	6554	4	-5.1371	0.04246	0.042467	0.725548	1002	0	-5.1371
MFN1	5	0.56907	0.75889	1	15696	1	-2.5288	0.04246	0.042467	0.725548	1003	0	-2.5288
PSG8	5	0.0076193	0.030816	0.914207	623	3	-6.8216	0.04246	0.042467	0.725548	1004	0	-6.8216
GSC2	5	0.56304	0.75577	1	15594	2	-4.0792	0.04246	0.042467	0.725548	1005	0	-4.0792
ATP5J	5	0.66489	0.81104	1	17033	2	-4.3914	0.04246	0.042467	0.725548	1006	0	-4.3914
STRIP1	5	0.86308	0.9152	1	19300	1	-4.1421	0.04246	0.042467	0.725548	1007	0	-4.1421
RRP8	5	0.99515	0.99512	1	21505	0	-2.1148	0.04246	0.042467	0.725548	1008	0	-2.1148
TRIM61	5	0.065818	0.18678	0.959337	3894	2	-3.6621	0.04246	0.042467	0.725548	1009	0	-3.6621
CEP128	5	0.12596	0.30481	0.980469	6262	4	-5.3566	0.04246	0.042467	0.725548	1010	0	-5.3566
CYP4F2	5	0.83188	0.90646	1	18993	1	-3.2215	0.04246	0.042467	0.725548	1011	0	-3.2215
NonTargetingControlGuideForHuman_0258	1	0.9564	0.95653	1	20649	0	-1.4144	0.043598	0.043571	0.725548	1012	0	-1.4144
NonTargetingControlGuideForHuman_0159	1	0.9564	0.95653	1	20667	0	-1.4144	0.043598	0.043571	0.725548	1013	0	-1.4144
hsa-mir-3195	1	0.9564	0.95653	1	20660	0	-1.4144	0.043598	0.043571	0.725548	1014	0	-1.4144
NonTargetingControlGuideForHuman_0681	1	0.9564	0.95653	1	20646	0	-1.4144	0.043598	0.043571	0.725548	1015	0	-1.4144
HIST2H2AA4	1	0.9564	0.95653	1	20652	0	-1.4144	0.043598	0.043571	0.725548	1016	0	-1.4144
hsa-mir-3193	1	0.9564	0.95653	1	20656	0	-1.4144	0.043598	0.043571	0.725548	1017	0	-1.4144
CENPH	1	0.9564	0.95653	1	20659	0	-1.4144	0.043598	0.043571	0.725548	1018	0	-1.4144
NonTargetingControlGuideForHuman_0123	1	0.9564	0.95653	1	20661	0	-1.4144	0.043598	0.043571	0.725548	1019	0	-1.4144
CGB7	1	0.9564	0.95653	1	20658	0	-1.4144	0.043598	0.043571	0.725548	1020	0	-1.4144
NonTargetingControlGuideForHuman_0553	1	0.9564	0.95653	1	20645	0	-1.4144	0.043598	0.043571	0.725548	1021	0	-1.4144
NonTargetingControlGuideForHuman_0408	1	0.9564	0.95653	1	20664	0	-1.4144	0.043598	0.043571	0.725548	1022	0	-1.4144
NonTargetingControlGuideForHuman_0364	1	0.9564	0.95653	1	20650	0	-1.4144	0.043598	0.043571	0.725548	1023	0	-1.4144
AK6	1	0.9564	0.95653	1	20663	0	-1.4144	0.043598	0.043571	0.725548	1024	0	-1.4144
hsa-mir-1468	1	0.9564	0.95653	1	20653	0	-1.4144	0.043598	0.043571	0.725548	1025	0	-1.4144
NonTargetingControlGuideForHuman_0756	1	0.9564	0.95653	1	20662	0	-1.4144	0.043598	0.043571	0.725548	1026	0	-1.4144
PCDHA13	1	0.9564	0.95653	1	20668	0	-1.4144	0.043598	0.043571	0.725548	1027	0	-1.4144
hsa-mir-1279	1	0.9564	0.95653	1	20655	0	-1.4144	0.043598	0.043571	0.725548	1028	0	-1.4144
hsa-mir-486-2	1	0.9564	0.95653	1	20666	0	-1.4144	0.043598	0.043571	0.725548	1029	0	-1.4144
SPANXC	1	0.9564	0.95653	1	20651	0	-1.4144	0.043598	0.043571	0.725548	1030	0	-1.4144
NonTargetingControlGuideForHuman_0860	1	0.9564	0.95653	1	20648	0	-1.4144	0.043598	0.043571	0.725548	1031	0	-1.4144
hsa-mir-4769	1	0.9564	0.95653	1	20665	0	-1.4144	0.043598	0.043571	0.725548	1032	0	-1.4144
hsa-mir-4446	1	0.9564	0.95653	1	20657	0	-1.4144	0.043598	0.043571	0.725548	1033	0	-1.4144
NonTargetingControlGuideForHuman_0002	1	0.9564	0.95653	1	20654	0	-1.4144	0.043598	0.043571	0.725548	1034	0	-1.4144
NonTargetingControlGuideForHuman_0573	1	0.9564	0.95653	1	20647	0	-1.4144	0.043598	0.043571	0.725548	1035	0	-1.4144
PCDHA5	2	0.96305	0.96326	1	20787	0	-2.1554	0.044829	0.044769	0.725548	1036	0	-2.1554
XRCC5	2	0.9981	0.99808	1	21570	0	-1.3938	0.044829	0.044769	0.725548	1037	0	-1.3938
RPL8	2	0.09763	0.16617	0.959337	5250	1	-4.975	0.044829	0.044769	0.725548	1038	0	-4.975
APBA2	2	0.30853	0.41835	0.99662	11199	1	-4.0609	0.044829	0.044769	0.725548	1039	0	-4.0609
MRPL47	2	0.77728	0.77702	1	18365	0	-2.9808	0.044829	0.044769	0.725548	1040	0	-2.9808
CCSER1	2	0.67002	0.67548	1	17113	1	-3.2369	0.044829	0.044769	0.725548	1041	0	-3.2369
NEDD8-MDP1	2	0.2824	0.40275	0.990926	10605	1	-4.1355	0.044829	0.044769	0.725548	1042	0	-4.1355
GPX4	2	0.94618	0.9463	1	20455	0	-2.2973	0.044829	0.044769	0.725548	1043	0	-2.2973
RPL11	2	0.99579	0.99577	1	21512	0	-1.5662	0.044829	0.044769	0.725548	1044	0	-1.5662
COX6B1	2	0.94618	0.9463	1	20448	0	-2.2973	0.044829	0.044769	0.725548	1045	0	-2.2973
COMMD3-BMI1	2	0.18775	0.29933	0.979539	8171	1	-4.4633	0.044829	0.044769	0.725548	1046	0	-4.4633
RPL36	2	0.9981	0.99808	1	21571	0	-1.3938	0.044829	0.044769	0.725548	1047	0	-1.3938
PSMB5	2	0.96305	0.96326	1	20791	0	-2.1554	0.044829	0.044769	0.725548	1048	0	-2.1554
SDHAF2	2	0.29259	0.40884	0.994524	10855	1	-4.1046	0.044829	0.044769	0.725548	1049	0	-4.1046
DYRK1A	2	0.18824	0.30006	0.980199	8179	1	-4.4621	0.044829	0.044769	0.725548	1050	0	-4.4621
RABGGTA	2	0.93909	0.93918	1	20348	0	-2.329	0.044829	0.044769	0.725548	1051	0	-2.329
MRPS24	2	0.23147	0.35936	0.98474	9271	1	-4.2973	0.044829	0.044769	0.725548	1052	0	-4.2973
MLL	2	0.94618	0.9463	1	20452	0	-2.2973	0.044829	0.044769	0.725548	1053	0	-2.2973
BUD31	2	0.98304	0.98314	1	21213	0	-1.9509	0.044829	0.044769	0.725548	1054	0	-1.9509
TRAPPC4	3	0.91981	0.91984	1	20016	0	-2.3149	0.046739	0.046655	0.725548	1055	0	-2.3149
UBC	6	0.18871	0.41872	0.99662	8201	2	-3.4586	0.050733	0.050762	0.725548	1056	0	-3.4586
CDX2	6	0.084203	0.24541	0.970386	4659	1	-3.2285	0.050733	0.050762	0.725548	1057	0	-3.2285
C17orf70	6	0.50856	0.73802	1	14847	3	-4.8203	0.050733	0.050762	0.725548	1058	0	-4.8203
KIAA2013	6	0.016556	0.069783	0.934509	1303	4	-6.3064	0.050733	0.050762	0.725548	1059	0	-6.3064
SNX21	6	0.92745	0.95717	1	20142	1	-3.8457	0.050733	0.050762	0.725548	1060	0	-3.8457
HEATR6	6	0.21317	0.45246	0.996899	8821	4	-5.4284	0.050733	0.050762	0.725548	1061	0	-5.4284
CABP2	6	0.79333	0.89897	1	18579	2	-3.0776	0.050733	0.050762	0.725548	1062	0	-3.0776
PPM1J	6	0.87378	0.93906	1	19437	1	-3.0507	0.050733	0.050762	0.725548	1063	0	-3.0507
NUMB	6	0.81147	0.90736	1	18816	2	-3.9512	0.050733	0.050762	0.725548	1064	0	-3.9512
C1GALT1	6	0.56182	0.77627	1	15574	2	-4.341	0.050733	0.050762	0.725548	1065	0	-4.341
C5orf54	6	0.72508	0.86981	1	17718	2	-4.1255	0.050733	0.050762	0.725548	1066	0	-4.1255
MOV10	6	0.33341	0.60468	1	11736	3	-5.0811	0.050733	0.050762	0.725548	1067	0	-5.0811
YBX3	6	0.42734	0.67861	1	13449	3	-4.2279	0.050733	0.050762	0.725548	1068	0	-4.2279
SEC23B	6	0.15099	0.3646	0.98474	7014	2	-3.6818	0.050733	0.050762	0.725548	1069	0	-3.6818
OLFML2A	6	0.23921	0.48711	0.997715	9515	2	-3.4121	0.050733	0.050762	0.725548	1070	0	-3.4121
TMEM2	6	0.49831	0.73047	1	14698	3	-4.1331	0.050733	0.050762	0.725548	1071	0	-4.1331
NELL1	6	0.11633	0.31216	0.980469	5951	2	-4.3869	0.050733	0.050762	0.725548	1072	0	-4.3869
SPRN	6	0.11618	0.3119	0.980469	5944	4	-5.5661	0.050733	0.050762	0.725548	1073	0	-5.5661
FKBP8	6	0.099233	0.27931	0.976847	5288	4	-5.5261	0.050733	0.050762	0.725548	1074	0	-5.5261
ARPC1A	6	0.36699	0.63409	1	12361	1	-2.761	0.050733	0.050762	0.725548	1075	0	-2.761
DAAM1	6	0.23578	0.48264	0.996899	9400	3	-5.0604	0.050733	0.050762	0.725548	1076	0	-5.0604
USP42	6	0.1325	0.33695	0.982833	6463	4	-5.2159	0.050733	0.050762	0.725548	1077	0	-5.2159
GRIK4	6	0.54607	0.76506	1	15341	1	-2.5713	0.050733	0.050762	0.725548	1078	0	-2.5713
PATE4	6	0.31596	0.58394	1	11365	3	-4.8026	0.050733	0.050762	0.725548	1079	0	-4.8026
OR6K6	6	0.49831	0.73047	1	14699	3	-4.6881	0.050733	0.050762	0.725548	1080	0	-4.6881
ABCC1	6	0.0040571	0.019443	0.914207	357	4	-7.0632	0.050733	0.050762	0.725548	1081	0	-7.0632
DDAH2	6	0.37792	0.64224	1	12600	2	-3.3143	0.050733	0.050762	0.725548	1082	0	-3.3143
EN2	6	0.53647	0.75816	1	15220	3	-3.9833	0.050733	0.050762	0.725548	1083	0	-3.9833
ZNF572	6	0.75344	0.88149	1	18078	1	-2.6263	0.050733	0.050762	0.725548	1084	0	-2.6263
TOMM22	6	0.84147	0.92193	1	19080	2	-3.2285	0.050733	0.050762	0.725548	1085	0	-3.2285
MELK	6	0.248	0.49853	0.998334	9732	3	-4.9028	0.050733	0.050762	0.725548	1086	0	-4.9028
DAZAP1	6	0.42169	0.67452	1	13350	1	-2.5383	0.050733	0.050762	0.725548	1087	0	-2.5383
LRRN4CL	6	0.44123	0.68882	1	13691	2	-3.85	0.050733	0.050762	0.725548	1088	0	-3.85
ARNT	6	0.060814	0.18995	0.959337	3654	3	-5.4569	0.050733	0.050762	0.725548	1089	0	-5.4569
SPAG16	6	0.51343	0.74155	1	14905	2	-2.5534	0.050733	0.050762	0.725548	1090	0	-2.5534
UBR4	6	0.15534	0.37103	0.985303	7184	4	-5.1348	0.050733	0.050762	0.725548	1091	0	-5.1348
DEFB132	6	0.10745	0.2972	0.978578	5612	3	-4.7272	0.050733	0.050762	0.725548	1092	0	-4.7272
RAB11B	6	0.072768	0.21877	0.963417	4196	4	-5.8036	0.050733	0.050762	0.725548	1093	0	-5.8036
C8orf47	6	0.23426	0.48062	0.996899	9326	3	-4.3814	0.050733	0.050762	0.725548	1094	0	-4.3814
ZNF251	6	0.96407	0.97049	1	20816	1	-4.1409	0.050733	0.050762	0.725548	1095	0	-4.1409
CREB3L4	6	0.52805	0.75209	1	15095	2	-3.537	0.050733	0.050762	0.725548	1096	0	-3.537
THNSL2	6	0.78625	0.89582	1	18495	2	-4.4349	0.050733	0.050762	0.725548	1097	0	-4.4349
ARHGAP31	6	0.95905	0.9681	1	20710	1	-3.751	0.050733	0.050762	0.725548	1098	0	-3.751
CCDC178	6	0.97997	0.98057	1	21153	1	-3.1885	0.050733	0.050762	0.725548	1099	0	-3.1885
MYL10	6	0.24465	0.49419	0.998334	9627	3	-4.8545	0.050733	0.050762	0.725548	1100	0	-4.8545
CALHM1	6	0.30935	0.57589	1	11217	3	-4.4542	0.050733	0.050762	0.725548	1101	0	-4.4542
SLC20A2	6	0.21976	0.46123	0.996899	9000	1	-2.5007	0.050733	0.050762	0.725548	1102	0	-2.5007
TM4SF19	6	0.73994	0.87582	1	17901	2	-2.9345	0.050733	0.050762	0.725548	1103	0	-2.9345
SYNE2	6	0.77915	0.89268	1	18383	2	-3.2531	0.050733	0.050762	0.725548	1104	0	-3.2531
FOS	6	0.55409	0.77078	1	15457	2	-3.3354	0.050733	0.050762	0.725548	1105	0	-3.3354
IRF3	6	0.0079901	0.036552	0.914207	656	4	-5.7853	0.050733	0.050762	0.725548	1106	0	-5.7853
MTERF	6	0.051489	0.16647	0.959337	3203	3	-4.6934	0.050733	0.050762	0.725548	1107	0	-4.6934
IL1R1	6	0.98682	0.98688	1	21274	0	-3.0797	0.050733	0.050762	0.725548	1108	0	-3.0797
LIPN	6	0.26101	0.51558	0.999663	10044	4	-5.276	0.050733	0.050762	0.725548	1109	0	-5.276
NEK2	6	0.45906	0.70183	1	14003	1	-4.101	0.050733	0.050762	0.725548	1110	0	-4.101
EEF2K	6	0.34477	0.61751	1	11958	1	-4.2222	0.050733	0.050762	0.725548	1111	0	-4.2222
IRX1	6	0.049318	0.16082	0.959337	3095	4	-6.0905	0.050733	0.050762	0.725548	1112	0	-6.0905
C10orf67	6	0.22422	0.46731	0.996899	9091	4	-5.4084	0.050733	0.050762	0.725548	1113	0	-5.4084
GUCA1B	6	0.36132	0.62982	1	12243	2	-3.0868	0.050733	0.050762	0.725548	1114	0	-3.0868
ALDH4A1	6	0.31797	0.58636	1	11429	2	-3.7687	0.050733	0.050762	0.725548	1115	0	-3.7687
ZNF195	6	0.43835	0.68665	1	13636	2	-2.2148	0.050733	0.050762	0.725548	1116	0	-2.2148
ZYG11A	6	0.97175	0.97477	1	20958	1	-3.0954	0.050733	0.050762	0.725548	1117	0	-3.0954
KIF26A	6	0.19752	0.43102	0.996899	8450	4	-5.4332	0.050733	0.050762	0.725548	1118	0	-5.4332
RAD50	6	0.64748	0.83733	1	16819	1	-3.1885	0.050733	0.050762	0.725548	1119	0	-3.1885
ZDHHC22	6	0.62802	0.82361	1	16531	3	-4.2838	0.050733	0.050762	0.725548	1120	0	-4.2838
NEUROG2	6	0.42646	0.67799	1	13418	3	-4.3777	0.050733	0.050762	0.725548	1121	0	-4.3777
EXOC3L1	6	0.23764	0.4851	0.996899	9464	4	-5.0288	0.050733	0.050762	0.725548	1122	0	-5.0288
FOPNL	6	0.58079	0.78998	1	15872	2	-3.7073	0.050733	0.050762	0.725548	1123	0	-3.7073
TRIM50	6	0.049486	0.16125	0.959337	3102	3	-5.1801	0.050733	0.050762	0.725548	1124	0	-5.1801
IZUMO3	6	0.48243	0.71882	1	14436	3	-4.9022	0.050733	0.050762	0.725548	1125	0	-4.9022
FAM83H	6	0.11618	0.3119	0.980469	5946	4	-5.5156	0.050733	0.050762	0.725548	1126	0	-5.5156
LAGE3	6	0.49831	0.73047	1	14703	3	-4.5516	0.050733	0.050762	0.725548	1127	0	-4.5516
KERA	6	0.10413	0.28996	0.978578	5492	2	-3.5399	0.050733	0.050762	0.725548	1128	0	-3.5399
CALML6	6	0.15345	0.36825	0.98474	7140	4	-5.4661	0.050733	0.050762	0.725548	1129	0	-5.4661
CLDN6	6	0.36699	0.63409	1	12362	2	-2.4587	0.050733	0.050762	0.725548	1130	0	-2.4587
TERT	6	0.068572	0.20873	0.959337	4014	3	-4.9344	0.050733	0.050762	0.725548	1131	0	-4.9344
ESRRA	6	0.045738	0.15155	0.959337	2918	3	-4.0534	0.050733	0.050762	0.725548	1132	0	-4.0534
RAB15	6	0.96597	0.97149	1	20838	1	-4.047	0.050733	0.050762	0.725548	1133	0	-4.047
CCDC8	6	0.49491	0.72794	1	14652	2	-4.171	0.050733	0.050762	0.725548	1134	0	-4.171
CHPF2	6	0.27944	0.53883	1	10537	3	-3.4821	0.050733	0.050762	0.725548	1135	0	-3.4821
MAP1LC3B	6	0.12061	0.31875	0.980469	6070	3	-4.9698	0.050733	0.050762	0.725548	1136	0	-4.9698
HNRNPUL1	6	0.015424	0.066238	0.927846	1224	2	-4.001	0.050733	0.050762	0.725548	1137	0	-4.001
SLC4A11	6	0.46145	0.70355	1	14043	3	-4.7798	0.050733	0.050762	0.725548	1138	0	-4.7798
UNC13B	6	0.71209	0.86471	1	17590	1	-3.9198	0.050733	0.050762	0.725548	1139	0	-3.9198
ATHL1	6	0.0074347	0.034201	0.914207	607	4	-6.9081	0.050733	0.050762	0.725548	1140	0	-6.9081
IL33	6	0.08922	0.25685	0.970386	4872	4	-5.7109	0.050733	0.050762	0.725548	1141	0	-5.7109
C5orf46	6	0.065765	0.20201	0.959337	3891	2	-4.0268	0.050733	0.050762	0.725548	1142	0	-4.0268
C15orf59	6	0.35659	0.62629	1	12162	2	-3.5791	0.050733	0.050762	0.725548	1143	0	-3.5791
SMTNL2	6	0.45279	0.6973	1	13919	1	-2.761	0.050733	0.050762	0.725548	1144	0	-2.761
ABCF3	6	0.0071566	0.033038	0.914207	587	3	-4.2954	0.050733	0.050762	0.725548	1145	0	-4.2954
KCNIP2	6	0.60721	0.80894	1	16225	1	-2.7999	0.050733	0.050762	0.725548	1146	0	-2.7999
TMEM92	6	0.010549	0.047133	0.914207	847	4	-6.5514	0.050733	0.050762	0.725548	1147	0	-6.5514
MIA	6	0.38984	0.65114	1	12825	3	-4.8372	0.050733	0.050762	0.725548	1148	0	-4.8372
CALCOCO1	6	0.0064159	0.029838	0.914207	537	4	-6.5985	0.050733	0.050762	0.725548	1149	0	-6.5985
LCN15	6	0.12033	0.31831	0.980469	6063	3	-4.4487	0.050733	0.050762	0.725548	1150	0	-4.4487
IL4R	6	0.44835	0.69402	1	13832	2	-3.1918	0.050733	0.050762	0.725548	1151	0	-3.1918
SLC24A4	6	0.5584	0.77385	1	15521	3	-4.4683	0.050733	0.050762	0.725548	1152	0	-4.4683
DEFA1	6	0.0069923	0.032335	0.914207	577	5	-6.9448	0.050733	0.050762	0.725548	1153	0	-6.9448
UNC5CL	6	0.54154	0.76179	1	15298	3	-3.8734	0.050733	0.050762	0.725548	1154	0	-3.8734
METTL12	6	0.27273	0.5304	1	10341	2	-3.9801	0.050733	0.050762	0.725548	1155	0	-3.9801
PSG6	6	0.40695	0.66368	1	13121	1	-2.4149	0.050733	0.050762	0.725548	1156	0	-2.4149
CDC25C	6	0.62802	0.82361	1	16539	3	-4.6135	0.050733	0.050762	0.725548	1157	0	-4.6135
CERK	6	0.0017649	0.0088494	0.87844	171	4	-5.4434	0.050733	0.050762	0.725548	1158	0	-5.4434
ATP5G1	6	0.26212	0.51697	0.999663	10092	4	-5.0118	0.050733	0.050762	0.725548	1159	0	-5.0118
EDDM3B	6	0.23764	0.4851	0.996899	9462	4	-5.0989	0.050733	0.050762	0.725548	1160	0	-5.0989
ZNF276	6	0.090782	0.2604	0.970386	4937	5	-5.4436	0.050733	0.050762	0.725548	1161	0	-5.4436
TEX22	6	0.038563	0.13253	0.952839	2554	3	-4.6754	0.050733	0.050762	0.725548	1162	0	-4.6754
UPK2	6	0.12061	0.31875	0.980469	6074	4	-5.8152	0.050733	0.050762	0.725548	1163	0	-5.8152
OR6B2	6	0.23102	0.47638	0.996899	9254	3	-4.9316	0.050733	0.050762	0.725548	1164	0	-4.9316
LRRTM2	6	0.072026	0.21699	0.962508	4161	5	-5.2107	0.050733	0.050762	0.725548	1165	0	-5.2107
TMPRSS2	6	0.10523	0.2924	0.978578	5527	3	-4.6817	0.050733	0.050762	0.725548	1166	0	-4.6817
SETMAR	6	0.075406	0.22502	0.964788	4292	3	-5.0116	0.050733	0.050762	0.725548	1167	0	-5.0116
ENTPD1	6	0.80927	0.90629	1	18786	1	-2.761	0.050733	0.050762	0.725548	1168	0	-2.761
KRTAP13-2	6	0.06411	0.19801	0.959337	3814	4	-5.9966	0.050733	0.050762	0.725548	1169	0	-5.9966
BLOC1S3	6	0.114	0.30856	0.980469	5839	2	-3.4082	0.050733	0.050762	0.725548	1170	0	-3.4082
APOLD1	6	0.16289	0.3821	0.986597	7427	3	-3.8595	0.050733	0.050762	0.725548	1171	0	-3.8595
TMPRSS11F	6	0.052757	0.1697	0.959337	3271	3	-4.8689	0.050733	0.050762	0.725548	1172	0	-4.8689
ERP29	6	0.022688	0.088076	0.939853	1667	4	-6.4421	0.050733	0.050762	0.725548	1173	0	-6.4421
DNAJC10	6	0.13318	0.33794	0.982833	6480	4	-5.8435	0.050733	0.050762	0.725548	1174	0	-5.8435
ACAA2	6	0.030568	0.11062	0.945257	2133	2	-3.7073	0.050733	0.050762	0.725548	1175	0	-3.7073
PRR16	6	0.27902	0.5383	1	10523	3	-3.6341	0.050733	0.050762	0.725548	1176	0	-3.6341
ZNF576	6	0.08762	0.25318	0.970386	4801	3	-5.574	0.050733	0.050762	0.725548	1177	0	-5.574
NDST4	6	0.76343	0.88574	1	18177	2	-4.545	0.050733	0.050762	0.725548	1178	0	-4.545
ZBTB47	6	0.072462	0.21803	0.963337	4185	3	-4.6204	0.050733	0.050762	0.725548	1179	0	-4.6204
TSN	6	0.86645	0.93504	1	19344	1	-3.6835	0.050733	0.050762	0.725548	1180	0	-3.6835
LOC100130348	6	0.248	0.49853	0.998334	9738	3	-5.253	0.050733	0.050762	0.725548	1181	0	-5.253
FBN3	6	0.0039764	0.019085	0.914207	349	4	-7.2969	0.050733	0.050762	0.725548	1182	0	-7.2969
LZIC	6	0.027959	0.10322	0.945257	1976	3	-4.2547	0.050733	0.050762	0.725548	1183	0	-4.2547
SCNN1G	6	0.21309	0.45237	0.996899	8813	2	-3.85	0.050733	0.050762	0.725548	1184	0	-3.85
C6orf120	6	0.84147	0.92193	1	19083	2	-3.7456	0.050733	0.050762	0.725548	1185	0	-3.7456
TPBGL	6	0.096772	0.27386	0.972375	5200	1	-3.8003	0.050733	0.050762	0.725548	1186	0	-3.8003
SOX13	6	0.29071	0.55294	1	10820	2	-3.1618	0.050733	0.050762	0.725548	1187	0	-3.1618
HSPBAP1	6	0.33578	0.60748	1	11772	4	-4.8768	0.050733	0.050762	0.725548	1188	0	-4.8768
TDRD10	6	0.67256	0.84946	1	17134	2	-4.0969	0.050733	0.050762	0.725548	1189	0	-4.0969
ANO4	6	0.10205	0.28542	0.97702	5400	3	-4.4482	0.050733	0.050762	0.725548	1190	0	-4.4482
SSTR5	6	0.45604	0.69966	1	13976	2	-4.1023	0.050733	0.050762	0.725548	1191	0	-4.1023
MYBPHL	6	0.50685	0.73677	1	14811	2	-3.8885	0.050733	0.050762	0.725548	1192	0	-3.8885
ZNF541	6	0.12997	0.3331	0.980469	6391	3	-5.2149	0.050733	0.050762	0.725548	1193	0	-5.2149
LTN1	6	0.70651	0.86253	1	17530	2	-3.9364	0.050733	0.050762	0.725548	1194	0	-3.9364
S100A9	6	0.68233	0.85315	1	17262	2	-3.0868	0.050733	0.050762	0.725548	1195	0	-3.0868
UGP2	6	0.9914	0.99141	1	21415	0	-3.5135	0.050733	0.050762	0.725548	1196	0	-3.5135
LOC100129520	6	0.74884	0.87953	1	18019	2	-2.9683	0.050733	0.050762	0.725548	1197	0	-2.9683
LRFN3	6	0.53785	0.75915	1	15246	3	-4.1358	0.050733	0.050762	0.725548	1198	0	-4.1358
UBE2W	6	0.84147	0.92193	1	19085	2	-4.5361	0.050733	0.050762	0.725548	1199	0	-4.5361
BRWD1	6	0.079449	0.23437	0.970386	4457	3	-5.4964	0.050733	0.050762	0.725548	1200	0	-5.4964
SFRP4	6	0.22558	0.46915	0.996899	9127	3	-4.4816	0.050733	0.050762	0.725548	1201	0	-4.4816
CD302	6	0.18479	0.41328	0.996228	8101	4	-5.1889	0.050733	0.050762	0.725548	1202	0	-5.1889
KIAA1377	6	0.24951	0.5005	0.998334	9770	4	-5.2884	0.050733	0.050762	0.725548	1203	0	-5.2884
SURF4	6	0.12647	0.32773	0.980469	6294	3	-5.2272	0.050733	0.050762	0.725548	1204	0	-5.2272
KRT19	6	0.98895	0.98903	1	21350	0	-3.8404	0.050733	0.050762	0.725548	1205	0	-3.8404
CHRD	6	0.62802	0.82361	1	16533	3	-4.5903	0.050733	0.050762	0.725548	1206	0	-4.5903
INADL	6	0.82977	0.91613	1	18975	2	-3.4586	0.050733	0.050762	0.725548	1207	0	-3.4586
BRIP1	6	0.40306	0.66088	1	13037	3	-4.0358	0.050733	0.050762	0.725548	1208	0	-4.0358
SSC5D	6	0.44299	0.69014	1	13743	2	-4.2362	0.050733	0.050762	0.725548	1209	0	-4.2362
SMARCAL1	6	0.64057	0.83244	1	16743	3	-4.6287	0.050733	0.050762	0.725548	1210	0	-4.6287
MAPK10	6	0.76232	0.88527	1	18166	2	-3.77	0.050733	0.050762	0.725548	1211	0	-3.77
FABP2	6	0.10907	0.30062	0.980469	5676	3	-4.2565	0.050733	0.050762	0.725548	1212	0	-4.2565
TDP1	6	0.62802	0.82361	1	16554	3	-4.1949	0.050733	0.050762	0.725548	1213	0	-4.1949
CORIN	6	0.37909	0.6431	1	12613	2	-2.761	0.050733	0.050762	0.725548	1214	0	-2.761
MICA	6	0.93774	0.96025	1	20321	1	-4.3318	0.050733	0.050762	0.725548	1215	0	-4.3318
PILRA	6	0.65583	0.84307	1	16931	2	-2.4365	0.050733	0.050762	0.725548	1216	0	-2.4365
SLC5A3	6	0.45132	0.69622	1	13888	3	-4.8129	0.050733	0.050762	0.725548	1217	0	-4.8129
SIM1	6	0.096915	0.2742	0.972427	5206	4	-4.9466	0.050733	0.050762	0.725548	1218	0	-4.9466
ARHGAP23	6	0.088822	0.25595	0.970386	4856	3	-5.3487	0.050733	0.050762	0.725548	1219	0	-5.3487
SYT11	6	0.0050216	0.023719	0.914207	443	4	-5.1389	0.050733	0.050762	0.725548	1220	0	-5.1389
FGL1	6	0.5857	0.79354	1	15916	3	-4.1434	0.050733	0.050762	0.725548	1221	0	-4.1434
TRPV3	6	0.61203	0.81236	1	16298	3	-4.4051	0.050733	0.050762	0.725548	1222	0	-4.4051
SYT16	6	0.031618	0.11355	0.945257	2177	4	-6.5811	0.050733	0.050762	0.725548	1223	0	-6.5811
JMY	6	0.0023217	0.011493	0.888908	213	3	-4.8865	0.050733	0.050762	0.725548	1224	0	-4.8865
S100A7A	6	0.79396	0.89925	1	18616	1	-3.7664	0.050733	0.050762	0.725548	1225	0	-3.7664
PLEKHO2	6	0.85904	0.93109	1	19275	2	-2.8867	0.050733	0.050762	0.725548	1226	0	-2.8867
DUSP12	6	0.027414	0.10169	0.945257	1948	3	-3.6867	0.050733	0.050762	0.725548	1227	0	-3.6867
SRBD1	6	0.0071767	0.033119	0.914207	592	4	-6.9441	0.050733	0.050762	0.725548	1228	0	-6.9441
FSTL5	6	0.23578	0.48264	0.996899	9398	3	-4.3933	0.050733	0.050762	0.725548	1229	0	-4.3933
MRGPRX1	6	0.5857	0.79354	1	15912	3	-4.6363	0.050733	0.050762	0.725548	1230	0	-4.6363
AMELX	6	0.25216	0.50401	0.998334	9844	4	-5.0992	0.050733	0.050762	0.725548	1231	0	-5.0992
EPB42	6	0.035295	0.12363	0.945257	2374	4	-5.4211	0.050733	0.050762	0.725548	1232	0	-5.4211
TMCO6	6	0.082445	0.24139	0.970386	4574	2	-3.8885	0.050733	0.050762	0.725548	1233	0	-3.8885
DNAJC14	6	0.33278	0.60396	1	11713	3	-4.9028	0.050733	0.050762	0.725548	1234	0	-4.9028
KIAA1244	6	0.075792	0.22593	0.964788	4313	4	-5.2756	0.050733	0.050762	0.725548	1235	0	-5.2756
FAM47B	6	0.51343	0.74155	1	14904	2	-3.3098	0.050733	0.050762	0.725548	1236	0	-3.3098
FAM186B	6	0.19752	0.43102	0.996899	8430	4	-5.3192	0.050733	0.050762	0.725548	1237	0	-5.3192
RAB40A	6	0.27812	0.53718	1	10484	4	-5.3033	0.050733	0.050762	0.725548	1238	0	-5.3033
SHISA7	6	0.99924	0.99924	1	21619	0	-1.937	0.050733	0.050762	0.725548	1239	0	-1.937
C9orf84	6	0.92144	0.95561	1	20081	1	-3.0214	0.050733	0.050762	0.725548	1240	0	-3.0214
HSPA1L	6	0.30935	0.57589	1	11220	3	-4.8845	0.050733	0.050762	0.725548	1241	0	-4.8845
ZNF587B	6	0.39396	0.65421	1	12886	2	-4.5528	0.050733	0.050762	0.725548	1242	0	-4.5528
GLTP	6	0.248	0.49853	0.998334	9735	3	-4.7343	0.050733	0.050762	0.725548	1243	0	-4.7343
SLC35B4	6	0.62547	0.82187	1	16501	1	-3.3622	0.050733	0.050762	0.725548	1244	0	-3.3622
NBEA	6	0.53647	0.75816	1	15223	3	-4.5192	0.050733	0.050762	0.725548	1245	0	-4.5192
TMEM56	6	0.0076491	0.035112	0.914207	627	4	-6.8861	0.050733	0.050762	0.725548	1246	0	-6.8861
CHRNA1	6	0.53647	0.75816	1	15231	3	-3.5462	0.050733	0.050762	0.725548	1247	0	-3.5462
PTF1A	6	0.43145	0.68163	1	13537	3	-3.8345	0.050733	0.050762	0.725548	1248	0	-3.8345
CAMK2N2	6	0.6013	0.80473	1	16159	2	-4.6902	0.050733	0.050762	0.725548	1249	0	-4.6902
TUBGCP2	6	0.038966	0.13361	0.953663	2582	4	-6.3518	0.050733	0.050762	0.725548	1250	0	-6.3518
EVC2	6	0.48869	0.72339	1	14531	2	-4.3338	0.050733	0.050762	0.725548	1251	0	-4.3338
PLEKHH3	6	0.28796	0.5495	1	10733	4	-5.0213	0.050733	0.050762	0.725548	1252	0	-5.0213
SCFD1	6	0.93381	0.95898	1	20253	1	-3.0435	0.050733	0.050762	0.725548	1253	0	-3.0435
STEAP1B	6	0.31635	0.58441	1	11387	4	-4.9631	0.050733	0.050762	0.725548	1254	0	-4.9631
SPACA5	6	0.020136	0.080571	0.939853	1526	5	-6.2019	0.050733	0.050762	0.725548	1255	0	-6.2019
PSMD10	6	0.0083662	0.038119	0.914207	698	2	-3.1813	0.050733	0.050762	0.725548	1256	0	-3.1813
MSRA	6	0.12498	0.3254	0.980469	6235	4	-5.5782	0.050733	0.050762	0.725548	1257	0	-5.5782
MMP21	6	0.37319	0.63866	1	12501	3	-4.3666	0.050733	0.050762	0.725548	1258	0	-4.3666
STAC2	6	0.51866	0.74537	1	14960	3	-4.0577	0.050733	0.050762	0.725548	1259	0	-4.0577
IFT52	6	0.76476	0.88632	1	18212	1	-3.6621	0.050733	0.050762	0.725548	1260	0	-3.6621
TERF2IP	6	0.32964	0.60031	1	11640	2	-4.5455	0.050733	0.050762	0.725548	1261	0	-4.5455
HTR3B	6	0.46145	0.70355	1	14044	3	-4.4469	0.050733	0.050762	0.725548	1262	0	-4.4469
SLC25A38	6	0.54462	0.76404	1	15335	3	-4.7468	0.050733	0.050762	0.725548	1263	0	-4.7468
FNDC9	6	0.91498	0.95398	1	19951	1	-3.6192	0.050733	0.050762	0.725548	1264	0	-3.6192
NUP62CL	6	0.38978	0.6511	1	12821	3	-4.7731	0.050733	0.050762	0.725548	1265	0	-4.7731
CDH15	6	0.21727	0.45796	0.996899	8950	3	-4.93	0.050733	0.050762	0.725548	1266	0	-4.93
TFAP2B	6	0.07277	0.21877	0.963417	4199	4	-5.2114	0.050733	0.050762	0.725548	1267	0	-5.2114
CFHR4	6	0.92745	0.95717	1	20143	1	-4.2071	0.050733	0.050762	0.725548	1268	0	-4.2071
PHF21A	6	0.80436	0.90398	1	18702	2	-3.6813	0.050733	0.050762	0.725548	1269	0	-3.6813
CRHR1	6	0.22435	0.46749	0.996899	9103	4	-5.1164	0.050733	0.050762	0.725548	1270	0	-5.1164
PPP1R14B	6	0.095095	0.2701	0.970386	5125	3	-4.5617	0.050733	0.050762	0.725548	1271	0	-4.5617
NFKBIZ	6	0.92144	0.95561	1	20086	1	-3.7171	0.050733	0.050762	0.725548	1272	0	-3.7171
CELSR2	6	0.94015	0.961	1	20352	1	-3.3622	0.050733	0.050762	0.725548	1273	0	-3.3622
FBXO9	6	0.71794	0.86704	1	17654	2	-4.3747	0.050733	0.050762	0.725548	1274	0	-4.3747
SORD	6	0.66938	0.84827	1	17105	2	-3.2916	0.050733	0.050762	0.725548	1275	0	-3.2916
RGS12	6	0.79333	0.89897	1	18586	2	-3.978	0.050733	0.050762	0.725548	1276	0	-3.978
LAMA2	6	0.0059038	0.027605	0.914207	496	3	-4.7654	0.050733	0.050762	0.725548	1277	0	-4.7654
HDGFRP3	6	0.13223	0.33653	0.982833	6456	4	-5.5016	0.050733	0.050762	0.725548	1278	0	-5.5016
FAM120C	6	0.7719	0.88949	1	18317	2	-3.3987	0.050733	0.050762	0.725548	1279	0	-3.3987
PASK	6	0.62802	0.82361	1	16534	3	-3.4264	0.050733	0.050762	0.725548	1280	0	-3.4264
SYCE2	6	0.90536	0.95171	1	19850	1	-2.7867	0.050733	0.050762	0.725548	1281	0	-2.7867
C10orf11	6	0.016008	0.06815	0.930254	1270	3	-4.7072	0.050733	0.050762	0.725548	1282	0	-4.7072
ARHGDIB	6	0.20663	0.44355	0.996899	8668	4	-5.3421	0.050733	0.050762	0.725548	1283	0	-5.3421
NQO2	6	0.32833	0.5988	1	11606	4	-5.0009	0.050733	0.050762	0.725548	1284	0	-5.0009
CLSTN1	6	0.95701	0.96723	1	20675	1	-3.4418	0.050733	0.050762	0.725548	1285	0	-3.4418
TMEM125	6	0.62119	0.81886	1	16442	2	-4.438	0.050733	0.050762	0.725548	1286	0	-4.438
ENAH	6	0.99278	0.9928	1	21445	0	-3.9294	0.050733	0.050762	0.725548	1287	0	-3.9294
MMP7	6	0.29034	0.55248	1	10779	3	-5.042	0.050733	0.050762	0.725548	1288	0	-5.042
DUS3L	6	0.99051	0.99054	1	21382	0	-2.7682	0.050733	0.050762	0.725548	1289	0	-2.7682
ONECUT2	6	0.085992	0.24954	0.970386	4740	3	-5.5814	0.050733	0.050762	0.725548	1290	0	-5.5814
GSG1L	6	0.6157	0.81499	1	16329	1	-2.5974	0.050733	0.050762	0.725548	1291	0	-2.5974
TFRC	6	0.82268	0.91266	1	18897	2	-2.0892	0.050733	0.050762	0.725548	1292	0	-2.0892
MCFD2	6	0.14433	0.35479	0.98474	6839	3	-4.5728	0.050733	0.050762	0.725548	1293	0	-4.5728
NEUROD1	6	0.41753	0.67145	1	13299	3	-4.7963	0.050733	0.050762	0.725548	1294	0	-4.7963
CLEC3B	6	0.10945	0.30143	0.980469	5688	2	-2.2148	0.050733	0.050762	0.725548	1295	0	-2.2148
SRSF10	6	0.97617	0.9777	1	21049	1	-3.6103	0.050733	0.050762	0.725548	1296	0	-3.6103
2018-03-04	6	0.50856	0.73802	1	14834	3	-3.7077	0.050733	0.050762	0.725548	1297	0	-3.7077
OR2V2	6	0.99476	0.99478	1	21487	0	-2.5974	0.050733	0.050762	0.725548	1298	0	-2.5974
CYBA	6	0.88265	0.94401	1	19574	2	-2.6263	0.050733	0.050762	0.725548	1299	0	-2.6263
GSK3A	6	0.39589	0.65559	1	12907	2	-4.4697	0.050733	0.050762	0.725548	1300	0	-4.4697
LIN54	6	0.74884	0.87953	1	18018	1	-4.2191	0.050733	0.050762	0.725548	1301	0	-4.2191
DEFB114	6	0.54607	0.76506	1	15340	1	-2.806	0.050733	0.050762	0.725548	1302	0	-2.806
LCN2	6	0.052097	0.16806	0.959337	3239	2	-4.2071	0.050733	0.050762	0.725548	1303	0	-4.2071
SLC22A18AS	6	0.01877	0.076421	0.939853	1435	4	-6.4841	0.050733	0.050762	0.725548	1304	0	-6.4841
CACNB2	6	0.32667	0.59679	1	11561	3	-3.8444	0.050733	0.050762	0.725548	1305	0	-3.8444
LOC100129636	6	0.24349	0.49269	0.998334	9608	3	-3.8648	0.050733	0.050762	0.725548	1306	0	-3.8648
TTYH1	6	0.59692	0.80162	1	16074	3	-4.2829	0.050733	0.050762	0.725548	1307	0	-4.2829
BNIP3L	6	0.47612	0.71425	1	14307	2	-4.2721	0.050733	0.050762	0.725548	1308	0	-4.2721
ITCH	6	0.14252	0.35207	0.983318	6784	4	-4.7992	0.050733	0.050762	0.725548	1309	0	-4.7992
CCDC177	6	0.083112	0.24292	0.970386	4617	5	-5.5073	0.050733	0.050762	0.725548	1310	0	-5.5073
INTS4	6	0.93381	0.95898	1	20251	1	-4.0009	0.050733	0.050762	0.725548	1311	0	-4.0009
HS6ST3	6	0.0095463	0.043016	0.914207	784	3	-5.2341	0.050733	0.050762	0.725548	1312	0	-5.2341
PTH	6	0.50856	0.73802	1	14849	3	-4.5499	0.050733	0.050762	0.725548	1313	0	-4.5499
DCAF13	6	0.79773	0.90098	1	18658	1	-3.5493	0.050733	0.050762	0.725548	1314	0	-3.5493
PITX3	6	0.67222	0.84933	1	17126	2	-2.4495	0.050733	0.050762	0.725548	1315	0	-2.4495
LRIT2	6	0.6157	0.81499	1	16330	2	-3.9172	0.050733	0.050762	0.725548	1316	0	-3.9172
HIST1H2BM	6	0.56679	0.77987	1	15630	3	-4.3077	0.050733	0.050762	0.725548	1317	0	-4.3077
FETUB	6	0.14916	0.36189	0.98474	6982	3	-4.9295	0.050733	0.050762	0.725548	1318	0	-4.9295
CERKL	6	0.15145	0.36529	0.98474	7088	4	-5.286	0.050733	0.050762	0.725548	1319	0	-5.286
OR5D16	6	0.30935	0.57589	1	11222	3	-5.1522	0.050733	0.050762	0.725548	1320	0	-5.1522
FOXR1	6	0.30135	0.56608	1	11055	3	-5.1709	0.050733	0.050762	0.725548	1321	0	-5.1709
ZEB2	6	0.18851	0.41845	0.99662	8185	2	-2.761	0.050733	0.050762	0.725548	1322	0	-2.761
C1QTNF3	6	0.15444	0.3697	0.98474	7163	3	-5.3925	0.050733	0.050762	0.725548	1323	0	-5.3925
ZNF410	6	0.5584	0.77385	1	15525	2	-3.5085	0.050733	0.050762	0.725548	1324	0	-3.5085
SCGB1D4	6	0.088256	0.25468	0.970386	4839	2	-3.8351	0.050733	0.050762	0.725548	1325	0	-3.8351
PLAGL1	6	0.047235	0.15547	0.959337	2989	5	-5.6929	0.050733	0.050762	0.725548	1326	0	-5.6929
TSHR	6	0.58596	0.79372	1	15928	2	-3.3581	0.050733	0.050762	0.725548	1327	0	-3.3581
CARD8	6	0.022013	0.086122	0.939853	1631	3	-4.3273	0.050733	0.050762	0.725548	1328	0	-4.3273
TDRD7	6	0.26212	0.51697	0.999663	10102	4	-5.0938	0.050733	0.050762	0.725548	1329	0	-5.0938
UBE2N	6	0.97617	0.9777	1	21048	1	-3.8457	0.050733	0.050762	0.725548	1330	0	-3.8457
SETD1A	6	0.62856	0.82398	1	16566	2	-3.0092	0.050733	0.050762	0.725548	1331	0	-3.0092
ARHGEF5	6	0.27599	0.53454	1	10432	3	-3.942	0.050733	0.050762	0.725548	1332	0	-3.942
PCM1	6	0.41905	0.67259	1	13321	3	-4.1927	0.050733	0.050762	0.725548	1333	0	-4.1927
CSTF2T	6	0.032728	0.11661	0.945257	2237	4	-6.3369	0.050733	0.050762	0.725548	1334	0	-6.3369
DDX60L	6	0.26101	0.51558	0.999663	10039	3	-5.2312	0.050733	0.050762	0.725548	1335	0	-5.2312
FADS3	6	0.36461	0.63233	1	12333	2	-4.3015	0.050733	0.050762	0.725548	1336	0	-4.3015
WBSCR17	6	0.20216	0.43745	0.996899	8545	3	-4.7064	0.050733	0.050762	0.725548	1337	0	-4.7064
DCAF16	6	0.59692	0.80162	1	16077	3	-3.7943	0.050733	0.050762	0.725548	1338	0	-3.7943
GPR78	6	0.43033	0.68081	1	13503	2	-4.0842	0.050733	0.050762	0.725548	1339	0	-4.0842
CREB1	6	0.31464	0.58232	1	11323	3	-4.7765	0.050733	0.050762	0.725548	1340	0	-4.7765
ZNF812	6	0.011189	0.049687	0.920416	905	3	-5.7493	0.050733	0.050762	0.725548	1341	0	-5.7493
RGL2	6	0.98956	0.98963	1	21366	0	-3.0214	0.050733	0.050762	0.725548	1342	0	-3.0214
MAZ	6	0.099786	0.28052	0.977011	5313	2	-3.5399	0.050733	0.050762	0.725548	1343	0	-3.5399
WDR65	6	0.046346	0.15314	0.959337	2946	3	-4.1842	0.050733	0.050762	0.725548	1344	0	-4.1842
GCC2	6	0.87608	0.94033	1	19471	2	-3.0797	0.050733	0.050762	0.725548	1345	0	-3.0797
ARHGEF28	6	0.9966	0.99663	1	21538	0	-3.3098	0.050733	0.050762	0.725548	1346	0	-3.3098
ID3	6	0.99812	0.99812	1	21572	0	-2.2148	0.050733	0.050762	0.725548	1347	0	-2.2148
CD22	6	0.59692	0.80162	1	16084	3	-4.6007	0.050733	0.050762	0.725548	1348	0	-4.6007
RABEPK	6	0.39459	0.65464	1	12893	3	-4.9904	0.050733	0.050762	0.725548	1349	0	-4.9904
DUSP26	6	0.094514	0.26877	0.970386	5092	3	-5.517	0.050733	0.050762	0.725548	1350	0	-5.517
FLI1	6	0.041827	0.14128	0.958326	2721	3	-4.8403	0.050733	0.050762	0.725548	1351	0	-4.8403
TCF7	6	0.033383	0.11844	0.945257	2271	3	-5.7532	0.050733	0.050762	0.725548	1352	0	-5.7532
DEF8	6	0.051292	0.16597	0.959337	3199	3	-4.2678	0.050733	0.050762	0.725548	1353	0	-4.2678
C3orf22	6	0.97764	0.97877	1	21087	1	-3.9172	0.050733	0.050762	0.725548	1354	0	-3.9172
GGPS1	6	0.99476	0.99478	1	21481	0	-3.3098	0.050733	0.050762	0.725548	1355	0	-3.3098
ARSI	6	0.23764	0.4851	0.996899	9460	4	-4.6235	0.050733	0.050762	0.725548	1356	0	-4.6235
EPS8L1	6	0.31635	0.58441	1	11373	4	-4.6029	0.050733	0.050762	0.725548	1357	0	-4.6029
FGD5	6	0.061628	0.19194	0.959337	3687	5	-6.2439	0.050733	0.050762	0.725548	1358	0	-6.2439
C3orf35	6	0.5005	0.73207	1	14754	3	-4.6505	0.050733	0.050762	0.725548	1359	0	-4.6505
SAMD1	6	0.57076	0.78274	1	15724	2	-3.6495	0.050733	0.050762	0.725548	1360	0	-3.6495
BMPER	6	0.72159	0.86846	1	17702	1	-2.7999	0.050733	0.050762	0.725548	1361	0	-2.7999
CYGB	6	0.43178	0.68187	1	13539	3	-4.4673	0.050733	0.050762	0.725548	1362	0	-4.4673
FN1	6	0.25185	0.50355	0.998334	9819	3	-4.1252	0.050733	0.050762	0.725548	1363	0	-4.1252
SNX6	6	0.43033	0.68081	1	13506	2	-3.5429	0.050733	0.050762	0.725548	1364	0	-3.5429
AP1G2	6	0.26101	0.51558	0.999663	10036	3	-4.8016	0.050733	0.050762	0.725548	1365	0	-4.8016
SLC9A9	6	0.3535	0.62401	1	12088	3	-4.6114	0.050733	0.050762	0.725548	1366	0	-4.6114
TAS2R60	6	0.24951	0.5005	0.998334	9771	2	-3.7609	0.050733	0.050762	0.725548	1367	0	-3.7609
GPN1	6	0.14198	0.35123	0.983318	6774	3	-4.5828	0.050733	0.050762	0.725548	1368	0	-4.5828
ELOVL1	6	0.032972	0.1173	0.945257	2255	3	-4.375	0.050733	0.050762	0.725548	1369	0	-4.375
OSGEPL1	6	0.42646	0.67799	1	13428	3	-4.3777	0.050733	0.050762	0.725548	1370	0	-4.3777
CD274	6	0.13462	0.34012	0.982833	6530	3	-5.1761	0.050733	0.050762	0.725548	1371	0	-5.1761
ZNF670	6	0.42734	0.67861	1	13448	2	-3.8557	0.050733	0.050762	0.725548	1372	0	-3.8557
STK32C	6	0.60873	0.80998	1	16231	3	-4.6204	0.050733	0.050762	0.725548	1373	0	-4.6204
PREB	6	0.41838	0.6721	1	13317	1	-3.8944	0.050733	0.050762	0.725548	1374	0	-3.8944
HGFAC	6	0.11922	0.31662	0.980469	6029	2	-3.5135	0.050733	0.050762	0.725548	1375	0	-3.5135
C2orf70	6	0.068752	0.20918	0.959337	4020	3	-5.2723	0.050733	0.050762	0.725548	1376	0	-5.2723
AGO1	6	0.44123	0.68882	1	13692	3	-4.5306	0.050733	0.050762	0.725548	1377	0	-4.5306
PPP2R5C	6	0.522	0.74773	1	15037	2	-3.209	0.050733	0.050762	0.725548	1378	0	-3.209
FAM214B	6	0.20623	0.443	0.996899	8659	3	-4.5374	0.050733	0.050762	0.725548	1379	0	-4.5374
NCKAP5	6	0.67448	0.85017	1	17168	1	-4.3856	0.050733	0.050762	0.725548	1380	0	-4.3856
BRINP2	6	0.74884	0.87953	1	18020	1	-3.0435	0.050733	0.050762	0.725548	1381	0	-3.0435
PROS1	6	0.54207	0.76218	1	15303	1	-4.0044	0.050733	0.050762	0.725548	1382	0	-4.0044
POU6F1	6	0.9251	0.95653	1	20117	1	-4.0706	0.050733	0.050762	0.725548	1383	0	-4.0706
SPG20	6	0.68644	0.85471	1	17346	2	-4.341	0.050733	0.050762	0.725548	1384	0	-4.341
COL4A2	6	0.96888	0.97304	1	20890	1	-2.4495	0.050733	0.050762	0.725548	1385	0	-2.4495
DPYSL3	6	0.40638	0.66327	1	13112	3	-4.9178	0.050733	0.050762	0.725548	1386	0	-4.9178
ARHGAP25	6	0.56679	0.77987	1	15626	3	-4.3698	0.050733	0.050762	0.725548	1387	0	-4.3698
CTSS	6	0.59635	0.80123	1	16063	1	-2.9378	0.050733	0.050762	0.725548	1388	0	-2.9378
DLEU7	6	0.20274	0.43824	0.996899	8573	3	-5.3341	0.050733	0.050762	0.725548	1389	0	-5.3341
BPI	6	0.38133	0.64476	1	12653	3	-4.7066	0.050733	0.050762	0.725548	1390	0	-4.7066
C14orf39	6	0.51343	0.74155	1	14912	2	-2.6384	0.050733	0.050762	0.725548	1391	0	-2.6384
SF3A2	6	0.19062	0.42143	0.99662	8257	2	-3.2203	0.050733	0.050762	0.725548	1392	0	-3.2203
ARHGEF9	6	0.84621	0.92432	1	19119	1	-3.0954	0.050733	0.050762	0.725548	1393	0	-3.0954
MYBPC3	6	0.31536	0.58318	1	11335	2	-4.5528	0.050733	0.050762	0.725548	1394	0	-4.5528
UGT2B7	6	0.01738	0.072245	0.934509	1354	4	-6.2109	0.050733	0.050762	0.725548	1395	0	-6.2109
EVC	6	0.79333	0.89897	1	18584	2	-3.5603	0.050733	0.050762	0.725548	1396	0	-3.5603
SEMA5A	6	0.093865	0.26731	0.970386	5078	3	-5.101	0.050733	0.050762	0.725548	1397	0	-5.101
TSPAN4	6	0.059099	0.18571	0.959337	3568	4	-5.9592	0.050733	0.050762	0.725548	1398	0	-5.9592
EPHA6	6	0.92144	0.95561	1	20085	1	-3.0954	0.050733	0.050762	0.725548	1399	0	-3.0954
H3F3C	6	0.97764	0.97877	1	21092	1	-3.4285	0.050733	0.050762	0.725548	1400	0	-3.4285
ALX4	6	0.26212	0.51697	0.999663	10083	4	-5.155	0.050733	0.050762	0.725548	1401	0	-5.155
GBA2	6	0.28361	0.544	1	10624	2	-3.3317	0.050733	0.050762	0.725548	1402	0	-3.3317
CTSA	6	0.23764	0.4851	0.996899	9466	4	-5.406	0.050733	0.050762	0.725548	1403	0	-5.406
FAM200B	6	0.52553	0.75027	1	15073	1	-3.4505	0.050733	0.050762	0.725548	1404	0	-3.4505
COL4A3	6	0.68873	0.85559	1	17360	2	-4.263	0.050733	0.050762	0.725548	1405	0	-4.263
ELAVL2	6	0.18808	0.41787	0.99662	8175	3	-5.3654	0.050733	0.050762	0.725548	1406	0	-5.3654
TPP1	6	0.91241	0.95335	1	19934	1	-3.0569	0.050733	0.050762	0.725548	1407	0	-3.0569
BABAM1	6	0.71577	0.86617	1	17633	1	-2.5842	0.050733	0.050762	0.725548	1408	0	-2.5842
TMEM144	6	0.3614	0.62988	1	12252	3	-3.7921	0.050733	0.050762	0.725548	1409	0	-3.7921
TLR6	6	0.13915	0.34702	0.983318	6652	2	-3.3082	0.050733	0.050762	0.725548	1410	0	-3.3082
PDE4C	6	0.076024	0.22645	0.964788	4318	2	-1.7593	0.050733	0.050762	0.725548	1411	0	-1.7593
FAM69A	6	0.14593	0.35709	0.98474	6897	4	-5.4451	0.050733	0.050762	0.725548	1412	0	-5.4451
INPP5E	6	0.52543	0.75021	1	15071	3	-4.2169	0.050733	0.050762	0.725548	1413	0	-4.2169
FAM207A	6	0.20793	0.44532	0.996899	8705	3	-4.4431	0.050733	0.050762	0.725548	1414	0	-4.4431
SIN3B	6	0.0049867	0.023555	0.914207	442	4	-6.6806	0.050733	0.050762	0.725548	1415	0	-6.6806
NYNRIN	6	0.53626	0.758	1	15210	2	-3.4285	0.050733	0.050762	0.725548	1416	0	-3.4285
SLC25A1	6	0.86371	0.93354	1	19327	1	-2.7043	0.050733	0.050762	0.725548	1417	0	-2.7043
TMSB10	6	0.57768	0.78769	1	15807	2	-3.4586	0.050733	0.050762	0.725548	1418	0	-3.4586
IRF2	6	0.60526	0.80755	1	16192	2	-4.164	0.050733	0.050762	0.725548	1419	0	-4.164
GAS8	6	0.53374	0.75624	1	15170	3	-3.8345	0.050733	0.050762	0.725548	1420	0	-3.8345
XPR1	6	0.14056	0.34914	0.983318	6702	3	-4.7138	0.050733	0.050762	0.725548	1421	0	-4.7138
NECAP1	6	0.50856	0.73802	1	14842	3	-3.7077	0.050733	0.050762	0.725548	1422	0	-3.7077
CDK17	6	0.30935	0.57589	1	11221	3	-4.6428	0.050733	0.050762	0.725548	1423	0	-4.6428
ARAP1	6	0.35311	0.62374	1	12067	3	-4.2036	0.050733	0.050762	0.725548	1424	0	-4.2036
GTF2IRD1	6	0.99863	0.99864	1	21593	0	-3.4121	0.050733	0.050762	0.725548	1425	0	-3.4121
C11orf91	6	0.74414	0.87756	1	17960	2	-3.8159	0.050733	0.050762	0.725548	1426	0	-3.8159
PTBP1	6	0.31635	0.58441	1	11388	4	-5.0104	0.050733	0.050762	0.725548	1427	0	-5.0104
GFM1	6	0.9966	0.99663	1	21537	0	-2.6998	0.050733	0.050762	0.725548	1428	0	-2.6998
C17orf58	6	0.1892	0.41943	0.99662	8209	3	-4.737	0.050733	0.050762	0.725548	1429	0	-4.737
POC5	6	0.10599	0.29405	0.978578	5549	3	-4.942	0.050733	0.050762	0.725548	1430	0	-4.942
ZCCHC9	6	0.28471	0.5454	1	10637	3	-4.5995	0.050733	0.050762	0.725548	1431	0	-4.5995
EGLN3	6	0.013662	0.059432	0.924919	1088	5	-6.5939	0.050733	0.050762	0.725548	1432	0	-6.5939
TCTN3	6	0.20277	0.43828	0.996899	8580	2	-2.9539	0.050733	0.050762	0.725548	1433	0	-2.9539
HTR6	6	0.12203	0.32092	0.980469	6146	4	-5.5936	0.050733	0.050762	0.725548	1434	0	-5.5936
RAB36	6	0.43799	0.68637	1	13634	3	-4.5622	0.050733	0.050762	0.725548	1435	0	-4.5622
ARMC5	6	0.74414	0.87756	1	17959	2	-2.9088	0.050733	0.050762	0.725548	1436	0	-2.9088
GOLGA2	6	0.14887	0.36144	0.98474	6963	3	-3.5462	0.050733	0.050762	0.725548	1437	0	-3.5462
C12orf74	6	0.081204	0.23849	0.970386	4531	3	-5.0437	0.050733	0.050762	0.725548	1438	0	-5.0437
DOK2	6	0.11819	0.31502	0.980469	5992	3	-4.2256	0.050733	0.050762	0.725548	1439	0	-4.2256
OR11H1	6	0.11182	0.30514	0.980469	5768	2	-4.4898	0.050733	0.050762	0.725548	1440	0	-4.4898
CNBD1	6	0.84861	0.92559	1	19140	2	-3.7419	0.050733	0.050762	0.725548	1441	0	-3.7419
ZDHHC9	6	0.48202	0.71851	1	14414	2	-3.7513	0.050733	0.050762	0.725548	1442	0	-3.7513
TMEM141	6	0.99476	0.99478	1	21483	0	-2.3495	0.050733	0.050762	0.725548	1443	0	-2.3495
PPP1R18	6	0.72159	0.86846	1	17707	2	-2.9029	0.050733	0.050762	0.725548	1444	0	-2.9029
MED1	6	0.6278	0.82345	1	16523	2	-3.0214	0.050733	0.050762	0.725548	1445	0	-3.0214
CCR9	6	0.37792	0.64224	1	12599	1	-3.531	0.050733	0.050762	0.725548	1446	0	-3.531
EFCAB13	6	0.17772	0.40332	0.990926	7905	1	-3.1846	0.050733	0.050762	0.725548	1447	0	-3.1846
ATP13A4	6	0.20103	0.43587	0.996899	8530	1	-3.0435	0.050733	0.050762	0.725548	1448	0	-3.0435
KRT79	6	0.047048	0.15498	0.959337	2971	4	-6.0991	0.050733	0.050762	0.725548	1449	0	-6.0991
DLG4	6	0.67222	0.84933	1	17125	1	-2.5842	0.050733	0.050762	0.725548	1450	0	-2.5842
LIN28A	6	0.58596	0.79372	1	15926	3	-4.357	0.050733	0.050762	0.725548	1451	0	-4.357
KCND2	6	0.26933	0.52618	1	10287	4	-5.3072	0.050733	0.050762	0.725548	1452	0	-5.3072
MED29	6	0.64517	0.83565	1	16780	2	-4.5137	0.050733	0.050762	0.725548	1453	0	-4.5137
SEZ6L	6	0.84393	0.92316	1	19105	1	-3.6772	0.050733	0.050762	0.725548	1454	0	-3.6772
RINT1	6	0.069915	0.21195	0.962508	4069	3	-4.8667	0.050733	0.050762	0.725548	1455	0	-4.8667
COL6A6	6	0.20562	0.44215	0.996899	8641	3	-4.5306	0.050733	0.050762	0.725548	1456	0	-4.5306
NLGN2	6	0.73994	0.87582	1	17906	2	-3.1113	0.050733	0.050762	0.725548	1457	0	-3.1113
MAB21L2	6	0.010776	0.048021	0.918818	869	5	-6.9293	0.050733	0.050762	0.725548	1458	0	-6.9293
CTTNBP2NL	6	0.65583	0.84307	1	16933	2	-4.1915	0.050733	0.050762	0.725548	1459	0	-4.1915
CD86	6	0.13112	0.33484	0.982513	6431	4	-5.2286	0.050733	0.050762	0.725548	1460	0	-5.2286
DUSP19	6	0.53647	0.75816	1	15225	3	-4.8164	0.050733	0.050762	0.725548	1461	0	-4.8164
IRF6	6	0.041512	0.14046	0.957592	2711	4	-6.4178	0.050733	0.050762	0.725548	1462	0	-6.4178
IL1R2	6	0.20466	0.4409	0.996899	8622	4	-5.2469	0.050733	0.050762	0.725548	1463	0	-5.2469
PPFIA3	6	0.081204	0.23849	0.970386	4530	2	-3.8641	0.050733	0.050762	0.725548	1464	0	-3.8641
OR5B17	6	0.98956	0.98963	1	21367	0	-3.6621	0.050733	0.050762	0.725548	1465	0	-3.6621
OR2L3	6	0.12268	0.3219	0.980469	6184	4	-5.4643	0.050733	0.050762	0.725548	1466	0	-5.4643
EPSTI1	6	0.069705	0.21145	0.962296	4063	4	-5.8623	0.050733	0.050762	0.725548	1467	0	-5.8623
ABCA10	6	0.78366	0.89468	1	18449	1	-3.268	0.050733	0.050762	0.725548	1468	0	-3.268
MTMR12	6	0.065531	0.20145	0.959337	3878	3	-4.9718	0.050733	0.050762	0.725548	1469	0	-4.9718
HABP2	6	0.50856	0.73802	1	14836	3	-4.4705	0.050733	0.050762	0.725548	1470	0	-4.4705
SPANXN1	6	0.0534	0.17129	0.959337	3304	3	-4.8022	0.050733	0.050762	0.725548	1471	0	-4.8022
AGMAT	6	0.59546	0.8006	1	16052	2	-4.0706	0.050733	0.050762	0.725548	1472	0	-4.0706
MUC17	6	0.15164	0.36558	0.98474	7098	2	-3.9308	0.050733	0.050762	0.725548	1473	0	-3.9308
CALM3	6	0.033568	0.11894	0.945257	2287	3	-4.7789	0.050733	0.050762	0.725548	1474	0	-4.7789
FOXH1	6	0.9008	0.95073	1	19750	1	-3.4418	0.050733	0.050762	0.725548	1475	0	-3.4418
HS3ST4	6	0.22583	0.46949	0.996899	9137	2	-4.023	0.050733	0.050762	0.725548	1476	0	-4.023
WNT11	6	0.27651	0.53519	1	10453	2	-3.4269	0.050733	0.050762	0.725548	1477	0	-3.4269
PARM1	6	0.35558	0.62555	1	12148	3	-4.7443	0.050733	0.050762	0.725548	1478	0	-4.7443
TARSL2	6	0.53647	0.75816	1	15232	3	-4.1252	0.050733	0.050762	0.725548	1479	0	-4.1252
OR5D13	6	0.9966	0.99663	1	21535	0	-2.3218	0.050733	0.050762	0.725548	1480	0	-2.3218
LCP2	6	0.41663	0.67078	1	13288	2	-4.3001	0.050733	0.050762	0.725548	1481	0	-4.3001
YPEL3	6	0.87608	0.94033	1	19454	2	-4.235	0.050733	0.050762	0.725548	1482	0	-4.235
TOM1	6	0.31635	0.58441	1	11399	4	-4.8314	0.050733	0.050762	0.725548	1483	0	-4.8314
TLN2	6	0.035621	0.1245	0.945257	2399	3	-4.623	0.050733	0.050762	0.725548	1484	0	-4.623
PRKAG2	6	0.02499	0.094756	0.945257	1807	4	-5.169	0.050733	0.050762	0.725548	1485	0	-5.169
DAB1	6	0.29727	0.56101	1	10955	3	-4.5581	0.050733	0.050762	0.725548	1486	0	-4.5581
ARMC12	6	0.62802	0.82361	1	16530	3	-4.3148	0.050733	0.050762	0.725548	1487	0	-4.3148
KDM6B	6	0.98138	0.98176	1	21186	1	-2.1717	0.050733	0.050762	0.725548	1488	0	-2.1717
ZNF846	6	0.20893	0.44669	0.996899	8726	3	-4.475	0.050733	0.050762	0.725548	1489	0	-4.475
RAPGEF6	6	0.16271	0.38185	0.986597	7420	2	-3.5152	0.050733	0.050762	0.725548	1490	0	-3.5152
QSOX2	6	0.26597	0.52187	1	10174	1	-3.6772	0.050733	0.050762	0.725548	1491	0	-3.6772
GMNC	6	0.38165	0.64499	1	12667	3	-4.7545	0.050733	0.050762	0.725548	1492	0	-4.7545
DEFA6	6	0.087147	0.25212	0.970386	4777	4	-5.5175	0.050733	0.050762	0.725548	1493	0	-5.5175
CD79B	6	0.88657	0.94625	1	19599	2	-4.1756	0.050733	0.050762	0.725548	1494	0	-4.1756
MAGEA4	6	0.28796	0.5495	1	10731	4	-4.9871	0.050733	0.050762	0.725548	1495	0	-4.9871
SEPN1	6	0.039522	0.1351	0.956062	2609	3	-4.2299	0.050733	0.050762	0.725548	1496	0	-4.2299
SEC14L2	6	0.42646	0.67799	1	13425	3	-4.9888	0.050733	0.050762	0.725548	1497	0	-4.9888
ST8SIA1	6	0.35861	0.62779	1	12189	3	-3.552	0.050733	0.050762	0.725548	1498	0	-3.552
GRM3	6	0.041043	0.13921	0.957592	2684	3	-4.6222	0.050733	0.050762	0.725548	1499	0	-4.6222
HTRA3	6	0.89389	0.9493	1	19699	1	-3.0287	0.050733	0.050762	0.725548	1500	0	-3.0287
PAQR5	6	0.68857	0.85552	1	17352	1	-3.3401	0.050733	0.050762	0.725548	1501	0	-3.3401
RPRM	6	0.32398	0.59355	1	11518	2	-3.9172	0.050733	0.050762	0.725548	1502	0	-3.9172
CLEC2A	6	0.1016	0.28439	0.977011	5365	4	-5.5073	0.050733	0.050762	0.725548	1503	0	-5.5073
GABARAPL2	6	0.10912	0.30074	0.980469	5678	3	-4.6692	0.050733	0.050762	0.725548	1504	0	-4.6692
PROZ	6	0.96888	0.97304	1	20892	1	-3.2532	0.050733	0.050762	0.725548	1505	0	-3.2532
ZNF454	6	0.15077	0.3643	0.98474	7012	2	-3.8306	0.050733	0.050762	0.725548	1506	0	-3.8306
PAPPA	6	0.34346	0.6164	1	11937	3	-4.6239	0.050733	0.050762	0.725548	1507	0	-4.6239
MLF1IP	6	0.99608	0.99612	1	21527	0	-2.1148	0.050733	0.050762	0.725548	1508	0	-2.1148
ANK2	6	0.14593	0.35709	0.98474	6899	4	-5.3854	0.050733	0.050762	0.725548	1509	0	-5.3854
FAM163B	6	0.34346	0.6164	1	11939	2	-3.9912	0.050733	0.050762	0.725548	1510	0	-3.9912
PFDN4	6	0.1983	0.4321	0.996899	8466	4	-5.1362	0.050733	0.050762	0.725548	1511	0	-5.1362
DYNLT1	6	0.6442	0.83499	1	16773	1	-3.0671	0.050733	0.050762	0.725548	1512	0	-3.0671
CPQ	6	0.010661	0.047582	0.914207	860	5	-5.9068	0.050733	0.050762	0.725548	1513	0	-5.9068
PAFAH1B2	6	0.96407	0.97049	1	20821	1	-3.4735	0.050733	0.050762	0.725548	1514	0	-3.4735
hsa-mir-4651	1	0.94198	0.94218	1	20393	0	-1.5692	0.058022	0.058028	0.828857	1515	0	-1.5692
LARP1	4	0.10653	0.24658	0.970386	5584	3	-5.6822	0.060961	0.060739	0.867006	1516	0	-5.6822
RBKS	4	0.94731	0.94718	1	20513	0	-2.3936	0.06104	0.060816	0.867544	1517	0	-2.3936
SPIB	4	0.5677	0.72052	1	15651	1	-3.3816	0.061119	0.060887	0.867984	1518	0	-3.3816
C1orf111	4	0.15382	0.31853	0.980469	7144	2	-4.9483	0.061395	0.06117	0.871447	1519	0	-4.9483
NME1-NME2	1	0.93509	0.93531	1	20275	0	-1.7593	0.064906	0.064926	0.887809	1520	0	-1.7593
NonTargetingControlGuideForHuman_0426	1	0.93509	0.93531	1	20281	0	-1.7593	0.064906	0.064926	0.887809	1521	0	-1.7593
NonTargetingControlGuideForHuman_0926	1	0.93509	0.93531	1	20276	0	-1.7593	0.064906	0.064926	0.887809	1522	0	-1.7593
FAM96B	1	0.93509	0.93531	1	20274	0	-1.7593	0.064906	0.064926	0.887809	1523	0	-1.7593
NonTargetingControlGuideForHuman_0895	1	0.93509	0.93531	1	20277	0	-1.7593	0.064906	0.064926	0.887809	1524	0	-1.7593
NonTargetingControlGuideForHuman_0985	1	0.93509	0.93531	1	20280	0	-1.7593	0.064906	0.064926	0.887809	1525	0	-1.7593
NonTargetingControlGuideForHuman_0569	1	0.93509	0.93531	1	20279	0	-1.7593	0.064906	0.064926	0.887809	1526	0	-1.7593
HIST2H4B	1	0.93509	0.93531	1	20278	0	-1.7593	0.064906	0.064926	0.887809	1527	0	-1.7593
IFNA10	3	0.19076	0.33828	0.982833	8268	2	-5.9091	0.066485	0.066401	0.887809	1528	0	-5.9091
GCH1	3	0.94165	0.94175	1	20364	0	-2.715	0.066485	0.066401	0.887809	1529	0	-2.715
RPL5	3	0.98752	0.98765	1	21303	0	-3.1621	0.066485	0.066401	0.887809	1530	0	-3.1621
CFC1B	3	0.20049	0.34861	0.983318	8508	1	-4.6995	0.066485	0.066401	0.887809	1531	0	-4.6995
C1orf159	3	0.059408	0.13998	0.957592	3581	2	-5.8064	0.066485	0.066401	0.887809	1532	0	-5.8064
PER1	3	0.33756	0.4917	0.998334	11810	1	-2.5842	0.066485	0.066401	0.887809	1533	0	-2.5842
RRM2	3	0.97236	0.97242	1	20977	0	-2.9378	0.066485	0.066401	0.887809	1534	0	-2.9378
SPINT3	3	0.75535	0.78103	1	18100	1	-2.0637	0.066485	0.066401	0.887809	1535	0	-2.0637
COX6A2	3	0.97236	0.97242	1	20989	0	-2.8799	0.066485	0.066401	0.887809	1536	0	-2.8799
ANAPC1	3	0.96893	0.96903	1	20898	0	-2.1148	0.066485	0.066401	0.887809	1537	0	-2.1148
PTMS	3	0.33182	0.48581	0.996899	11691	2	-5.2968	0.066485	0.066401	0.887809	1538	0	-5.2968
FBXO24	3	0.081815	0.18564	0.959337	4555	2	-6.6809	0.066485	0.066401	0.887809	1539	0	-6.6809
BMS1	3	0.099459	0.21978	0.963752	5305	2	-5.4694	0.066485	0.066401	0.887809	1540	0	-5.4694
MED30	3	0.63083	0.7119	1	16598	1	-3.4586	0.066485	0.066401	0.887809	1541	0	-3.4586
TCEANC2	3	0.24523	0.39573	0.990749	9631	1	-1.4144	0.066485	0.066401	0.887809	1542	0	-1.4144
OTUD5	3	0.77316	0.79269	1	18329	1	-3.6621	0.066485	0.066401	0.887809	1543	0	-3.6621
NEDD8	3	0.92761	0.92767	1	20156	0	-3.9991	0.066485	0.066401	0.887809	1544	0	-3.9991
MRPL18	3	0.37088	0.52567	1	12442	1	-3.6621	0.066485	0.066401	0.887809	1545	0	-3.6621
TMED3	3	0.5769	0.68685	1	15788	1	-2.0637	0.066485	0.066401	0.887809	1546	0	-2.0637
CHKA	3	0.51961	0.66248	1	14977	1	-4.2696	0.066485	0.066401	0.887809	1547	0	-4.2696
METAP2	3	0.70843	0.75264	1	17560	1	-3.9991	0.066485	0.066401	0.887809	1548	0	-3.9991
CEP85	3	0.9955	0.9956	1	21506	0	-2.1148	0.066485	0.066401	0.887809	1549	0	-2.1148
LMOD2	3	0.67426	0.73373	1	17164	1	-1.7593	0.066485	0.066401	0.887809	1550	0	-1.7593
EIF4A3	3	0.48245	0.63732	1	14447	1	-4.1421	0.066485	0.066401	0.887809	1551	0	-4.1421
DMTF1	3	0.83734	0.84048	1	19047	1	-3.4586	0.066485	0.066401	0.887809	1552	0	-3.4586
POLR3B	3	0.83734	0.84048	1	19048	1	-3.4586	0.066485	0.066401	0.887809	1553	0	-3.4586
KPNA3	3	0.12956	0.27202	0.970386	6380	1	-3.8404	0.066485	0.066401	0.887809	1554	0	-3.8404
SETD9	3	0.89003	0.89006	1	19646	0	-2.5842	0.066485	0.066401	0.887809	1555	0	-2.5842
ZNF292	3	0.36053	0.51518	0.999663	12228	1	-4.3839	0.066485	0.066401	0.887809	1556	0	-4.3839
TFAM	3	0.41363	0.56882	1	13214	1	-3.4586	0.066485	0.066401	0.887809	1557	0	-3.4586
CCBP2	3	0.47619	0.63109	1	14308	1	-2.8799	0.066485	0.066401	0.887809	1558	0	-2.8799
CEP120	3	0.86353	0.86381	1	19325	1	-3.8404	0.066485	0.066401	0.887809	1559	0	-3.8404
RBM14	3	0.23394	0.38381	0.987679	9323	2	-5.6994	0.066485	0.066401	0.887809	1560	0	-5.6994
KRTCAP2	3	0.6114	0.70255	1	16289	1	-2.0637	0.066485	0.066401	0.887809	1561	0	-2.0637
POLR1C	3	0.89003	0.89006	1	19658	0	-2.3149	0.066485	0.066401	0.887809	1562	0	-2.3149
TMEM48	3	0.94165	0.94175	1	20365	0	-2.1148	0.066485	0.066401	0.887809	1563	0	-2.1148
NUDT16L1	3	0.58566	0.69074	1	15906	1	-4.0792	0.066485	0.066401	0.887809	1564	0	-4.0792
CCNK	3	0.69236	0.74359	1	17385	1	-1.4144	0.066485	0.066401	0.887809	1565	0	-1.4144
BRI3	3	0.99837	0.99838	1	21585	0	-2.1148	0.066485	0.066401	0.887809	1566	0	-2.1148
RAB9A	3	0.44544	0.6005	1	13800	2	-4.8887	0.066485	0.066401	0.887809	1567	0	-4.8887
SNAP23	3	0.11168	0.24271	0.970386	5760	2	-6.3389	0.066485	0.066401	0.887809	1568	0	-6.3389
SH3BGRL	3	0.25124	0.40201	0.990926	9809	2	-5.5226	0.066485	0.066401	0.887809	1569	0	-5.5226
RPE	3	0.91015	0.91017	1	19903	0	-1.4144	0.066485	0.066401	0.887809	1570	0	-1.4144
ZNF682	3	0.90259	0.90262	1	19806	0	-2.9378	0.066485	0.066401	0.887809	1571	0	-2.9378
SRD5A1	3	0.99904	0.99905	1	21610	0	-2.1148	0.066485	0.066401	0.887809	1572	0	-2.1148
CIAO1	3	0.99992	0.99992	1	21635	0	-1.4144	0.066485	0.066401	0.887809	1573	0	-1.4144
MCM6	3	0.96298	0.96312	1	20776	0	-3.1327	0.066485	0.066401	0.887809	1574	0	-3.1327
DDX5	3	0.5769	0.68685	1	15784	1	-2.8799	0.066485	0.066401	0.887809	1575	0	-2.8799
GPR56	3	0.35654	0.51113	0.999663	12159	1	-4.54	0.066485	0.066401	0.887809	1576	0	-4.54
NBL1	3	0.87177	0.87187	1	19407	1	-2.5842	0.066485	0.066401	0.887809	1577	0	-2.5842
TRIM14	3	0.59101	0.69314	1	15985	1	-2.5842	0.066485	0.066401	0.887809	1578	0	-2.5842
CTU2	3	0.81045	0.81902	1	18805	1	-4.2089	0.066485	0.066401	0.887809	1579	0	-4.2089
ALPK1	3	0.60239	0.69838	1	16172	1	-3.4586	0.066485	0.066401	0.887809	1580	0	-3.4586
PTPN12	3	0.94165	0.94175	1	20366	0	-2.715	0.066485	0.066401	0.887809	1581	0	-2.715
RRM1	3	0.19497	0.34271	0.983318	8380	1	-3.8597	0.066485	0.066401	0.887809	1582	0	-3.8597
ARMC7	3	0.47867	0.63354	1	14370	1	-2.5842	0.066485	0.066401	0.887809	1583	0	-2.5842
CDKN2D	3	0.40116	0.55624	1	12994	2	-4.8091	0.066485	0.066401	0.887809	1584	0	-4.8091
ERAS	3	0.66762	0.73034	1	17085	1	-4.2721	0.066485	0.066401	0.887809	1585	0	-4.2721
DMD	3	0.98497	0.98511	1	21250	0	-2.1148	0.066485	0.066401	0.887809	1586	0	-2.1148
DDX23	3	0.27572	0.42763	0.996899	10429	2	-5.5226	0.066485	0.066401	0.887809	1587	0	-5.5226
TNIP3	3	0.88214	0.88221	1	19550	0	-4.3914	0.066485	0.066401	0.887809	1588	0	-4.3914
MRPL39	3	0.42501	0.5802	1	13386	1	-2.5842	0.066485	0.066401	0.887809	1589	0	-2.5842
PTGES3	3	0.18235	0.32925	0.980469	8031	2	-5.9594	0.066485	0.066401	0.887809	1590	0	-5.9594
NAF1	3	0.98063	0.98071	1	21162	0	-1.4144	0.066485	0.066401	0.887809	1591	0	-1.4144
MEF2C	3	0.092811	0.20707	0.959337	5024	1	-3.2215	0.066485	0.066401	0.887809	1592	0	-3.2215
C2CD4B	3	0.093552	0.20851	0.959337	5055	2	-5.574	0.066485	0.066401	0.887809	1593	0	-5.574
KIF12	3	0.92761	0.92767	1	20170	0	-3.5029	0.066485	0.066401	0.887809	1594	0	-3.5029
TCEAL7	3	0.69236	0.74359	1	17386	1	-4.1421	0.066485	0.066401	0.887809	1595	0	-4.1421
AEBP2	3	0.96893	0.96903	1	20896	0	-2.5842	0.066485	0.066401	0.887809	1596	0	-2.5842
TIMP1	3	0.29022	0.44263	0.996899	10775	1	-3.6621	0.066485	0.066401	0.887809	1597	0	-3.6621
PSG1	3	0.66119	0.727	1	17004	1	-3.8597	0.066485	0.066401	0.887809	1598	0	-3.8597
KIAA1704	3	0.78172	0.79846	1	18419	1	-4.3914	0.066485	0.066401	0.887809	1599	0	-4.3914
ANKDD1A	3	0.95912	0.95929	1	20719	0	-3.8404	0.066485	0.066401	0.887809	1600	0	-3.8404
ALG10	3	0.66119	0.727	1	17006	1	-4.3839	0.066485	0.066401	0.887809	1601	0	-4.3839
EXOSC2	3	0.96893	0.96903	1	20897	0	-1.4144	0.066485	0.066401	0.887809	1602	0	-1.4144
TRNAU1AP	3	0.73066	0.76567	1	17796	1	-2.3149	0.066485	0.066401	0.887809	1603	0	-2.3149
ELP2	3	0.51961	0.66248	1	14976	1	-2.1148	0.066485	0.066401	0.887809	1604	0	-2.1148
WDR20	3	0.11444	0.24787	0.970386	5876	2	-5.2968	0.066485	0.066401	0.887809	1605	0	-5.2968
NPC1	3	0.8236	0.82931	1	18901	1	-3.398	0.066485	0.066401	0.887809	1606	0	-3.398
PNN	3	0.24117	0.39141	0.988575	9550	2	-5.6715	0.066485	0.066401	0.887809	1607	0	-5.6715
PUF60	3	0.66119	0.727	1	17002	1	-4.2696	0.066485	0.066401	0.887809	1608	0	-4.2696
CASP8AP2	3	0.97236	0.97242	1	20968	0	-3.4586	0.066485	0.066401	0.887809	1609	0	-3.4586
GNG10	3	0.11194	0.2432	0.970386	5770	1	-1.3731	0.066485	0.066401	0.887809	1610	0	-1.3731
LIMD2	3	0.01687	0.043902	0.914207	1323	2	-7.1141	0.066485	0.066401	0.887809	1611	0	-7.1141
RPL4	3	0.080224	0.18247	0.959337	4484	2	-6.584	0.066485	0.066401	0.887809	1612	0	-6.584
MSH3	3	0.081073	0.18416	0.959337	4526	2	-6.6573	0.066485	0.066401	0.887809	1613	0	-6.6573
CEP104	3	0.38008	0.53498	1	12623	1	-1.4144	0.066485	0.066401	0.887809	1614	0	-1.4144
OR2W1	3	0.89003	0.89006	1	19662	0	-3.1621	0.066485	0.066401	0.887809	1615	0	-3.1621
TSG101	3	0.98752	0.98765	1	21304	0	-2.1148	0.066485	0.066401	0.887809	1616	0	-2.1148
LRIG2	3	0.18272	0.32964	0.980469	8044	2	-5.675	0.066485	0.066401	0.887809	1617	0	-5.675
TUBGCP3	3	0.4539	0.60888	1	13936	2	-4.8736	0.066485	0.066401	0.887809	1618	0	-4.8736
NonTargetingControlGuideForHuman_0224	1	0.92817	0.92838	1	20188	0	-1.7911	0.071826	0.071849	0.887809	1619	0	-1.7911
NonTargetingControlGuideForHuman_0867	1	0.928	0.92821	1	20187	0	-1.8518	0.071997	0.072005	0.887809	1620	0	-1.8518
NonTargetingControlGuideForHuman_0846	1	0.92792	0.92813	1	20186	0	-1.9693	0.072079	0.072092	0.887809	1621	0	-1.9693
PFDN1	5	0.38705	0.61746	1	12745	3	-5.0288	0.075442	0.075573	0.887809	1622	0	-5.0288
NOTCH2	5	0.53047	0.73898	1	15146	2	-3.9366	0.075515	0.07564	0.887809	1623	0	-3.9366
PRR15	5	0.93745	0.94564	1	20316	1	-2.9378	0.07566	0.075792	0.887809	1624	0	-2.9378
RAB22A	5	0.076651	0.20937	0.959337	4351	4	-5.7409	0.075854	0.075986	0.887809	1625	0	-5.7409
HERC5	5	0.63825	0.79614	1	16674	2	-2.715	0.075903	0.076041	0.887809	1626	0	-2.715
LOC100505478	5	0.96674	0.96698	1	20858	1	-2.5842	0.075951	0.0761	0.887809	1627	0	-2.5842
KRTAP9-4	5	0.31381	0.54463	1	11297	3	-5.2343	0.076048	0.076192	0.887809	1628	0	-5.2343
GP1BA	5	0.044454	0.14058	0.957592	2855	2	-4.2721	0.076193	0.076338	0.887809	1629	0	-4.2721
GPR3	5	0.029149	0.1039	0.945257	2058	3	-6.7707	0.076242	0.076388	0.887809	1630	0	-6.7707
ABHD17B	5	0.3433	0.57433	1	11935	3	-4.7892	0.076387	0.076538	0.887809	1631	0	-4.7892
BGLAP	5	0.12934	0.31097	0.980469	6368	4	-5.0704	0.076436	0.076589	0.887809	1632	0	-5.0704
PPP1R12B	5	0.25279	0.48127	0.996899	9869	2	-4.6995	0.076533	0.076682	0.887809	1633	0	-4.6995
ZNF143	5	0.44244	0.67036	1	13725	3	-4.8736	0.076581	0.076727	0.887809	1634	0	-4.8736
SVIP	5	0.031282	0.11047	0.945257	2160	3	-6.467	0.076775	0.076913	0.887809	1635	0	-6.467
NonTargetingControlGuideForHuman_0051	1	0.92099	0.92133	1	20075	0	-2.0637	0.07901	0.079027	0.887809	1636	0	-2.0637
EIF3CL	1	0.92099	0.92133	1	20074	0	-2.0637	0.07901	0.079027	0.887809	1637	0	-2.0637
DEFB104B	1	0.92099	0.92133	1	20072	0	-2.0637	0.07901	0.079027	0.887809	1638	0	-2.0637
PIGW	1	0.92099	0.92133	1	20078	0	-2.0637	0.07901	0.079027	0.887809	1639	0	-2.0637
NonTargetingControlGuideForHuman_0576	1	0.92099	0.92133	1	20077	0	-2.0637	0.07901	0.079027	0.887809	1640	0	-2.0637
NonTargetingControlGuideForHuman_0967	1	0.92099	0.92133	1	20070	0	-2.0637	0.07901	0.079027	0.887809	1641	0	-2.0637
PIGB	1	0.92099	0.92133	1	20076	0	-2.0637	0.07901	0.079027	0.887809	1642	0	-2.0637
MLL2	1	0.92099	0.92133	1	20073	0	-2.0637	0.07901	0.079027	0.887809	1643	0	-2.0637
EIF3F	1	0.92099	0.92133	1	20071	0	-2.0637	0.07901	0.079027	0.887809	1644	0	-2.0637
hsa-mir-564	2	0.94618	0.9463	1	20449	0	-2.318	0.085295	0.085111	0.887809	1645	0	-2.318
hsa-let-7e	2	0.80669	0.80641	1	18743	0	-2.9029	0.085295	0.085111	0.887809	1646	0	-2.9029
hsa-mir-4797	2	0.2764	0.39924	0.990926	10451	1	-4.1761	0.085295	0.085111	0.887809	1647	0	-4.1761
hsa-mir-548ar	2	0.19287	0.30654	0.980469	8316	1	-4.4633	0.085295	0.085111	0.887809	1648	0	-4.4633
hsa-mir-4424	2	0.75263	0.75246	1	18067	0	-3.057	0.085295	0.085111	0.887809	1649	0	-3.057
hsa-mir-3673	2	0.99028	0.99029	1	21376	0	-1.7646	0.085295	0.085111	0.887809	1650	0	-1.7646
hsa-mir-522	2	0.54857	0.57826	1	15404	1	-3.519	0.085295	0.085111	0.887809	1651	0	-3.519
CSH2	2	0.08568	0.14727	0.959337	4724	1	-4.9136	0.085295	0.085111	0.887809	1652	0	-4.9136
hsa-mir-129-2	2	0.88893	0.88893	1	19635	0	-2.6274	0.085295	0.085111	0.887809	1653	0	-2.6274
hsa-mir-4646	2	0.87885	0.87895	1	19507	0	-2.6664	0.085295	0.085111	0.887809	1654	0	-2.6664
hsa-mir-4417	2	0.97816	0.9783	1	21120	0	-1.9993	0.085295	0.085111	0.887809	1655	0	-1.9993
hsa-mir-1299	2	0.9981	0.99808	1	21569	0	-1.4144	0.085295	0.085111	0.887809	1656	0	-1.4144
hsa-mir-196b	2	0.75263	0.75246	1	18069	0	-3.057	0.085295	0.085111	0.887809	1657	0	-3.057
hsa-mir-5087	2	0.68546	0.68915	1	17330	1	-3.2216	0.085295	0.085111	0.887809	1658	0	-3.2216
SFTPA2	2	0.35225	0.44505	0.996899	12061	1	-3.9607	0.085295	0.085111	0.887809	1659	0	-3.9607
ZNF555	2	0.0065274	0.012537	0.888908	548	1	-6.4879	0.085295	0.085111	0.887809	1660	0	-6.4879
RPL41	2	0.23147	0.35936	0.98474	9270	1	-4.318	0.085295	0.085111	0.887809	1661	0	-4.318
CBWD2	2	0.92073	0.92079	1	20054	0	-2.4587	0.085295	0.085111	0.887809	1662	0	-2.4587
hsa-mir-6849	2	0.99028	0.99029	1	21377	0	-1.7646	0.085295	0.085111	0.887809	1663	0	-1.7646
hsa-mir-26a-2	2	0.96305	0.96326	1	20790	0	-2.1761	0.085295	0.085111	0.887809	1664	0	-2.1761
hsa-mir-5706	2	0.017472	0.03246	0.914207	1360	1	-6.0032	0.085295	0.085111	0.887809	1665	0	-6.0032
hsa-mir-1184-3	2	0.88893	0.88893	1	19636	0	-2.6274	0.085295	0.085111	0.887809	1666	0	-2.6274
PDRG1	2	0.83359	0.83349	1	19005	0	-2.842	0.085295	0.085111	0.887809	1667	0	-2.842
hsa-mir-1273h	2	0.90857	0.90861	1	19880	0	-2.5383	0.085295	0.085111	0.887809	1668	0	-2.5383
hsa-mir-548aj-1	2	0.99028	0.99029	1	21379	0	-1.7646	0.085295	0.085111	0.887809	1669	0	-1.7646
COLEC11	2	0.83359	0.83349	1	19004	0	-2.842	0.085295	0.085111	0.887809	1670	0	-2.842
OIP5	2	0.96305	0.96326	1	20788	0	-2.1761	0.085295	0.085111	0.887809	1671	0	-2.1761
hsa-mir-6783	2	0.59548	0.6141	1	16060	1	-3.4143	0.085295	0.085111	0.887809	1672	0	-3.4143
TOPBP1	2	0.91841	0.91848	1	20014	0	-2.4627	0.085295	0.085111	0.887809	1673	0	-2.4627
TTLL3	2	0.70201	0.70397	1	17461	1	-3.1839	0.085295	0.085111	0.887809	1674	0	-3.1839
hsa-mir-328	2	0.90857	0.90861	1	19888	0	-2.5383	0.085295	0.085111	0.887809	1675	0	-2.5383
hsa-mir-3620	2	0.22921	0.35634	0.98474	9232	1	-4.326	0.085295	0.085111	0.887809	1676	0	-4.326
HAPLN1	2	0.61416	0.62882	1	16322	1	-3.3817	0.085295	0.085111	0.887809	1677	0	-3.3817
SETD1B	2	0.71828	0.71912	1	17660	1	-3.144	0.085295	0.085111	0.887809	1678	0	-3.144
SLC36A1	2	0.062233	0.10939	0.945257	3745	1	-5.3184	0.085295	0.085111	0.887809	1679	0	-5.3184
PPP1CB	2	0.97273	0.97291	1	20992	0	-2.0647	0.085295	0.085111	0.887809	1680	0	-2.0647
TONSL	2	0.64969	0.65799	1	16857	1	-3.2919	0.085295	0.085111	0.887809	1681	0	-3.2919
hsa-mir-5096	2	0.48538	0.53277	1	14497	1	-3.6521	0.085295	0.085111	0.887809	1682	0	-3.6521
hsa-mir-4419b	2	0.97816	0.9783	1	21113	0	-1.9993	0.085295	0.085111	0.887809	1683	0	-1.9993
hsa-mir-524	2	0.88893	0.88893	1	19631	0	-2.6274	0.085295	0.085111	0.887809	1684	0	-2.6274
hsa-mir-3689e	2	0.62288	0.63585	1	16463	1	-3.3556	0.085295	0.085111	0.887809	1685	0	-3.3556
CCDC62	2	0.54857	0.57826	1	15403	1	-3.519	0.085295	0.085111	0.887809	1686	0	-3.519
hsa-mir-622	2	0.94618	0.9463	1	20441	0	-2.318	0.085295	0.085111	0.887809	1687	0	-2.318
IMPDH2	2	0.99579	0.99577	1	21513	0	-1.5869	0.085295	0.085111	0.887809	1688	0	-1.5869
hsa-mir-561	2	0.65532	0.66278	1	16910	1	-3.2917	0.085295	0.085111	0.887809	1689	0	-3.2917
NEK1	2	0.041141	0.074139	0.93956	2687	1	-5.7541	0.085295	0.085111	0.887809	1690	0	-5.7541
SERPINB2	2	0.11252	0.18926	0.959337	5781	1	-4.8873	0.085295	0.085111	0.887809	1691	0	-4.8873
SPATA31D4	2	0.80669	0.80641	1	18741	0	-2.9029	0.085295	0.085111	0.887809	1692	0	-2.9029
LOC388813	2	0.96305	0.96326	1	20784	0	-2.1761	0.085295	0.085111	0.887809	1693	0	-2.1761
hsa-mir-3153	2	0.92788	0.92792	1	20185	0	-2.4365	0.085295	0.085111	0.887809	1694	0	-2.4365
SNRNP35	2	0.8379	0.83788	1	19055	0	-2.8117	0.085295	0.085111	0.887809	1695	0	-2.8117
hsa-mir-548ai	2	0.68546	0.68915	1	17333	1	-3.2216	0.085295	0.085111	0.887809	1696	0	-3.2216
RAC1	2	0.92788	0.92792	1	20174	0	-2.4365	0.085295	0.085111	0.887809	1697	0	-2.4365
hsa-mir-1303	2	0.78829	0.78804	1	18525	0	-2.958	0.085295	0.085111	0.887809	1698	0	-2.958
NBPF1	2	0.413	0.4836	0.996899	13206	1	-3.8147	0.085295	0.085111	0.887809	1699	0	-3.8147
hsa-mir-4632	2	0.90857	0.90861	1	19889	0	-2.5383	0.085295	0.085111	0.887809	1700	0	-2.5383
C16orf46	2	0.2764	0.39924	0.990926	10450	1	-4.1761	0.085295	0.085111	0.887809	1701	0	-4.1761
hsa-mir-1199	2	0.017349	0.032243	0.914207	1348	1	-5.9011	0.085295	0.085111	0.887809	1702	0	-5.9011
hsa-mir-5187	2	0.78829	0.78804	1	18533	0	-2.958	0.085295	0.085111	0.887809	1703	0	-2.958
hsa-mir-6866	2	0.92788	0.92792	1	20184	0	-2.4365	0.085295	0.085111	0.887809	1704	0	-2.4365
RBAK-LOC389458	2	0.84956	0.84945	1	19154	0	-2.7783	0.085295	0.085111	0.887809	1705	0	-2.7783
hsa-mir-548o-2	2	0.80669	0.80641	1	18738	0	-2.9029	0.085295	0.085111	0.887809	1706	0	-2.9029
hsa-mir-3187	2	0.37501	0.45935	0.996899	12523	1	-3.9058	0.085295	0.085111	0.887809	1707	0	-3.9058
hsa-mir-4499	2	0.9981	0.99808	1	21568	0	-1.4144	0.085295	0.085111	0.887809	1708	0	-1.4144
TUBG2	2	0.054184	0.096102	0.945257	3335	1	-5.2491	0.085295	0.085111	0.887809	1709	0	-5.2491
DHRS4L2	2	0.025278	0.046474	0.914207	1828	1	-5.7131	0.085295	0.085111	0.887809	1710	0	-5.7131
RPL39	2	0.97816	0.9783	1	21107	0	-1.9993	0.085295	0.085111	0.887809	1711	0	-1.9993
NUFIP1	2	0.0034984	0.0068156	0.868543	303	1	-6.2766	0.085295	0.085111	0.887809	1712	0	-6.2766
hsa-mir-6507	2	0.86908	0.86912	1	19384	0	-2.7068	0.085295	0.085111	0.887809	1713	0	-2.7068
hsa-mir-4668	2	0.70201	0.70397	1	17460	1	-3.1839	0.085295	0.085111	0.887809	1714	0	-3.1839
hsa-mir-548f-3	2	0.20804	0.32759	0.980469	8707	1	-4.4015	0.085295	0.085111	0.887809	1715	0	-4.4015
AGAP9	2	0.78829	0.78804	1	18532	0	-2.958	0.085295	0.085111	0.887809	1716	0	-2.958
hsa-mir-450a-1	2	0.97816	0.9783	1	21115	0	-1.9993	0.085295	0.085111	0.887809	1717	0	-1.9993
hsa-mir-558	2	0.77046	0.7702	1	18281	0	-3.0092	0.085295	0.085111	0.887809	1718	0	-3.0092
TP53RK	2	0.94618	0.9463	1	20457	0	-2.318	0.085295	0.085111	0.887809	1719	0	-2.318
hsa-mir-3960	2	0.71828	0.71912	1	17659	1	-3.144	0.085295	0.085111	0.887809	1720	0	-3.144
hsa-mir-5684	2	0.56029	0.58712	1	15551	1	-3.4942	0.085295	0.085111	0.887809	1721	0	-3.4942
hsa-let-7a-3	2	0.57172	0.59581	1	15734	1	-3.4685	0.085295	0.085111	0.887809	1722	0	-3.4685
hsa-mir-4291	2	0.86908	0.86912	1	19385	0	-2.7068	0.085295	0.085111	0.887809	1723	0	-2.7068
hsa-mir-4296	2	0.67002	0.67548	1	17112	1	-3.2575	0.085295	0.085111	0.887809	1724	0	-3.2575
GNL3	2	0.60883	0.62463	1	16249	1	-3.3855	0.085295	0.085111	0.887809	1725	0	-3.3855
hsa-mir-548u	2	0.50414	0.54594	1	14783	1	-3.6104	0.085295	0.085111	0.887809	1726	0	-3.6104
SPIDR	2	0.99028	0.99029	1	21380	0	-1.7646	0.085295	0.085111	0.887809	1727	0	-1.7646
hsa-mir-3197	2	0.99028	0.99029	1	21381	0	-1.7646	0.085295	0.085111	0.887809	1728	0	-1.7646
MBL2	3	0.24598	0.3965	0.990926	9644	2	-5.2343	0.085868	0.085712	0.887809	1729	0	-5.2343
NonTargetingControlGuideForHuman_0380	1	0.91409	0.91444	1	19949	0	-2.0894	0.085909	0.085868	0.887809	1730	0	-2.0894
PBK	4	0.16334	0.33263	0.980469	7438	3	-5.54	0.087649	0.087436	0.887809	1731	0	-5.54
PTGES	4	0.79621	0.85148	1	18629	1	-3.1578	0.087649	0.087436	0.887809	1732	0	-3.1578
DNAJC2	4	0.19348	0.37584	0.986356	8336	2	-4.2279	0.087649	0.087436	0.887809	1733	0	-4.2279
CDC26	4	0.26369	0.47156	0.996899	10125	1	-4.27	0.087649	0.087436	0.887809	1734	0	-4.27
LGSN	4	0.059436	0.16784	0.959337	3582	3	-6.0777	0.087649	0.087436	0.887809	1735	0	-6.0777
KDSR	4	0.99629	0.99629	1	21532	0	-3.2215	0.087649	0.087436	0.887809	1736	0	-3.2215
TBC1D20	4	0.56543	0.71876	1	15612	2	-3.7923	0.087649	0.087436	0.887809	1737	0	-3.7923
FGD4	4	0.28147	0.49462	0.998334	10573	3	-5.1659	0.087649	0.087436	0.887809	1738	0	-5.1659
POLR2J2	4	0.061355	0.17252	0.959337	3676	2	-5.1201	0.087649	0.087436	0.887809	1739	0	-5.1201
TTC37	4	0.25837	0.46448	0.996899	9979	1	-2.8629	0.087649	0.087436	0.887809	1740	0	-2.8629
NUAK2	4	0.57714	0.72774	1	15792	2	-4.751	0.087649	0.087436	0.887809	1741	0	-4.751
ROBO3	4	0.24906	0.45216	0.996899	9752	2	-4.9948	0.087649	0.087436	0.887809	1742	0	-4.9948
HIST1H3G	4	0.55526	0.71108	1	15498	2	-3.926	0.087649	0.087436	0.887809	1743	0	-3.926
SLC38A11	4	0.086819	0.21544	0.962508	4761	2	-5.0507	0.087649	0.087436	0.887809	1744	0	-5.0507
PRSS16	4	0.039156	0.1166	0.945257	2595	2	-5.3532	0.087649	0.087436	0.887809	1745	0	-5.3532
GPR25	4	0.5044	0.67304	1	14790	1	-4.3893	0.087649	0.087436	0.887809	1746	0	-4.3893
MAGED1	4	0.82606	0.86451	1	18940	1	-2.3485	0.087649	0.087436	0.887809	1747	0	-2.3485
TRIQK	4	0.56845	0.72108	1	15671	2	-4.3018	0.087649	0.087436	0.887809	1748	0	-4.3018
HPCAL4	4	0.65513	0.78825	1	16906	2	-4.4756	0.087649	0.087436	0.887809	1749	0	-4.4756
INTS8	4	0.42915	0.6177	1	13473	2	-4.6815	0.087649	0.087436	0.887809	1750	0	-4.6815
PPP3R2	4	0.26424	0.47226	0.996899	10148	2	-3.201	0.087649	0.087436	0.887809	1751	0	-3.201
ZNF451	4	0.025088	0.078238	0.939853	1820	2	-4.774	0.087649	0.087436	0.887809	1752	0	-4.774
CAPG	4	0.68237	0.8096	1	17269	1	-4.1806	0.087649	0.087436	0.887809	1753	0	-4.1806
GUK1	4	0.61968	0.76075	1	16424	1	-3.9355	0.087649	0.087436	0.887809	1754	0	-3.9355
DPH5	4	0.66404	0.79516	1	17022	1	-2.5149	0.087649	0.087436	0.887809	1755	0	-2.5149
MYCL	4	0.63998	0.77633	1	16717	2	-3.9057	0.087649	0.087436	0.887809	1756	0	-3.9057
TMEM167A	4	0.13052	0.28363	0.977011	6418	3	-5.7591	0.087649	0.087436	0.887809	1757	0	-5.7591
NAT8	4	0.1015	0.23874	0.970386	5361	3	-6.0822	0.087649	0.087436	0.887809	1758	0	-6.0822
PRPF38A	4	0.80278	0.85422	1	18697	1	-3.0797	0.087649	0.087436	0.887809	1759	0	-3.0797
TAAR9	4	0.24696	0.44931	0.996899	9677	2	-4.4919	0.087649	0.087436	0.887809	1760	0	-4.4919
LYRM9	4	0.92063	0.92202	1	20037	1	-1.9786	0.087649	0.087436	0.887809	1761	0	-1.9786
NAA50	4	0.86857	0.88632	1	19368	1	-3.1564	0.087649	0.087436	0.887809	1762	0	-3.1564
NGB	4	0.39248	0.59112	1	12868	2	-5.0655	0.087649	0.087436	0.887809	1763	0	-5.0655
PITX2	4	0.55526	0.71108	1	15496	2	-4.1793	0.087649	0.087436	0.887809	1764	0	-4.1793
GLYCTK	4	0.78974	0.84885	1	18542	1	-3.4004	0.087649	0.087436	0.887809	1765	0	-3.4004
ABCD4	4	0.22064	0.41369	0.996228	9016	2	-5.3899	0.087649	0.087436	0.887809	1766	0	-5.3899
PPAT	4	0.019575	0.062576	0.924919	1490	3	-6.8807	0.087649	0.087436	0.887809	1767	0	-6.8807
SGPP1	4	0.43643	0.62285	1	13627	2	-4.4768	0.087649	0.087436	0.887809	1768	0	-4.4768
GHRHR	4	0.55526	0.71108	1	15493	2	-4.8193	0.087649	0.087436	0.887809	1769	0	-4.8193
SLC25A24	4	0.093013	0.22544	0.964788	5035	3	-5.4718	0.087649	0.087436	0.887809	1770	0	-5.4718
FAM71D	4	0.33181	0.54753	1	11682	1	-3.1982	0.087649	0.087436	0.887809	1771	0	-3.1982
DOCK5	4	0.26424	0.47226	0.996899	10147	1	-3.2123	0.087649	0.087436	0.887809	1772	0	-3.2123
PTK6	4	0.30062	0.51894	1	11028	1	-2.1761	0.087649	0.087436	0.887809	1773	0	-2.1761
RPP38	4	0.90107	0.90694	1	19754	1	-2.732	0.087649	0.087436	0.887809	1774	0	-2.732
HAGHL	4	0.12689	0.27803	0.975558	6308	3	-6.1384	0.087649	0.087436	0.887809	1775	0	-6.1384
TOMM7	4	0.37889	0.58128	1	12604	1	-3.9364	0.087649	0.087436	0.887809	1776	0	-3.9364
KCNT2	4	0.53044	0.69254	1	15141	1	-3.0868	0.087649	0.087436	0.887809	1777	0	-3.0868
MAPRE1	4	0.37595	0.57922	1	12529	2	-3.7419	0.087649	0.087436	0.887809	1778	0	-3.7419
TMED2	4	0.60939	0.75272	1	16259	1	-2.7107	0.087649	0.087436	0.887809	1779	0	-2.7107
PSMB10	4	0.39383	0.59208	1	12879	2	-3.452	0.087649	0.087436	0.887809	1780	0	-3.452
RPL23	4	0.95976	0.95967	1	20720	0	-3.3581	0.087649	0.087436	0.887809	1781	0	-3.3581
HIST1H2BN	4	0.95518	0.95505	1	20617	0	-1.5869	0.087649	0.087436	0.887809	1782	0	-1.5869
BRWD3	4	0.48041	0.65526	1	14378	1	-3.4004	0.087649	0.087436	0.887809	1783	0	-3.4004
STRN4	4	0.067859	0.18426	0.959337	3978	1	-3.7468	0.087649	0.087436	0.887809	1784	0	-3.7468
VMA21	4	0.092703	0.22494	0.964788	5020	2	-4.5662	0.087649	0.087436	0.887809	1785	0	-4.5662
AP3B2	4	0.5388	0.69874	1	15261	2	-3.2919	0.087649	0.087436	0.887809	1786	0	-3.2919
BRK1	4	0.96983	0.96975	1	20941	0	-3.1934	0.087649	0.087436	0.887809	1787	0	-3.1934
MCCC2	4	0.81658	0.86023	1	18853	1	-3.4111	0.087649	0.087436	0.887809	1788	0	-3.4111
HK2	4	0.93881	0.93865	1	20335	0	-3.1029	0.087649	0.087436	0.887809	1789	0	-3.1029
TG	4	0.0481	0.13976	0.957592	3034	2	-4.8581	0.087649	0.087436	0.887809	1790	0	-4.8581
RGS20	4	0.48505	0.65867	1	14484	1	-4.1409	0.087649	0.087436	0.887809	1791	0	-4.1409
PDZD7	4	0.679	0.807	1	17227	1	-2.958	0.087649	0.087436	0.887809	1792	0	-2.958
MAMDC2	4	0.25015	0.45356	0.996899	9777	1	-2.1717	0.087649	0.087436	0.887809	1793	0	-2.1717
FMN1	4	0.46975	0.64734	1	14192	1	-3.3987	0.087649	0.087436	0.887809	1794	0	-3.3987
PRAMEF11	4	0.26337	0.47117	0.996899	10122	2	-4.6864	0.087649	0.087436	0.887809	1795	0	-4.6864
CAPNS1	4	0.10197	0.23945	0.970386	5394	2	-4.3677	0.087649	0.087436	0.887809	1796	0	-4.3677
ZNF700	4	0.1015	0.23874	0.970386	5360	3	-6.1434	0.087649	0.087436	0.887809	1797	0	-6.1434
NCAM2	4	0.90107	0.90694	1	19763	1	-3.6103	0.087649	0.087436	0.887809	1798	0	-3.6103
GCM1	4	0.57691	0.72757	1	15791	1	-3.0924	0.087649	0.087436	0.887809	1799	0	-3.0924
IPO7	4	0.24275	0.44363	0.996899	9597	2	-4.3555	0.087649	0.087436	0.887809	1800	0	-4.3555
ASB16	4	0.46247	0.64202	1	14085	1	-3.3531	0.087649	0.087436	0.887809	1801	0	-3.3531
SNED1	4	0.94731	0.94718	1	20505	0	-3.2935	0.087649	0.087436	0.887809	1802	0	-3.2935
KRTAP9-8	4	0.52116	0.68559	1	15024	2	-4.4482	0.087649	0.087436	0.887809	1803	0	-4.4482
HOXD8	4	0.64945	0.78382	1	16853	2	-3.4821	0.087649	0.087436	0.887809	1804	0	-3.4821
WDR36	4	0.98286	0.98286	1	21206	0	-2.5842	0.087649	0.087436	0.887809	1805	0	-2.5842
ACO1	4	0.85778	0.88022	1	19250	1	-2.7593	0.087649	0.087436	0.887809	1806	0	-2.7593
CLSTN3	4	0.99164	0.99166	1	21424	0	-2.2212	0.087649	0.087436	0.887809	1807	0	-2.2212
ALDH1L1	4	0.024162	0.075638	0.939853	1753	2	-6.2143	0.087649	0.087436	0.887809	1808	0	-6.2143
GAREML	4	0.99164	0.99166	1	21421	0	-3.0435	0.087649	0.087436	0.887809	1809	0	-3.0435
METTL7A	4	0.97956	0.97964	1	21145	0	-3.5603	0.087649	0.087436	0.887809	1810	0	-3.5603
GIGYF2	4	0.67714	0.80552	1	17217	1	-2.0892	0.087649	0.087436	0.887809	1811	0	-2.0892
EFNA2	4	0.083668	0.21034	0.961003	4644	3	-5.8949	0.087649	0.087436	0.887809	1812	0	-5.8949
C12orf75	4	0.065996	0.1812	0.959337	3899	1	-3.1934	0.087649	0.087436	0.887809	1813	0	-3.1934
SRSF3	4	0.93325	0.93324	1	20242	1	-3.4418	0.087649	0.087436	0.887809	1814	0	-3.4418
RAB3IL1	4	0.89111	0.90014	1	19685	1	-2.7682	0.087649	0.087436	0.887809	1815	0	-2.7682
C19orf60	4	0.82606	0.86451	1	18929	1	-4.5134	0.087649	0.087436	0.887809	1816	0	-4.5134
ABTB1	4	0.35826	0.56649	1	12182	2	-4.35	0.087649	0.087436	0.887809	1817	0	-4.35
DGCR6	4	0.072065	0.19127	0.959337	4176	2	-5.154	0.087649	0.087436	0.887809	1818	0	-5.154
RTFDC1	4	0.87728	0.89147	1	19501	1	-2.1717	0.087649	0.087436	0.887809	1819	0	-2.1717
EIF3A	4	0.95518	0.95505	1	20635	0	-2.0371	0.087649	0.087436	0.887809	1820	0	-2.0371
OPN5	4	0.98592	0.98592	1	21260	0	-2.5534	0.087649	0.087436	0.887809	1821	0	-2.5534
STK38	4	0.84699	0.87458	1	19127	1	-1.8647	0.087649	0.087436	0.887809	1822	0	-1.8647
BIK	4	0.99777	0.99779	1	21563	0	-1.7391	0.087649	0.087436	0.887809	1823	0	-1.7391
NUDT22	4	0.63191	0.77018	1	16614	1	-3.1029	0.087649	0.087436	0.887809	1824	0	-3.1029
CHEK1	4	0.95518	0.95505	1	20622	0	-3.5109	0.087649	0.087436	0.887809	1825	0	-3.5109
GIMAP6	4	0.29609	0.51316	0.999663	10943	1	-4.0512	0.087649	0.087436	0.887809	1826	0	-4.0512
BRIX1	4	0.71094	0.82078	1	17587	1	-2.9324	0.087649	0.087436	0.887809	1827	0	-2.9324
CDK9	4	0.49275	0.66442	1	14627	2	-3.3675	0.087649	0.087436	0.887809	1828	0	-3.3675
ITSN2	4	0.16996	0.34225	0.983318	7658	2	-4.4381	0.087649	0.087436	0.887809	1829	0	-4.4381
OXNAD1	4	0.76381	0.83888	1	18203	1	-3.3581	0.087649	0.087436	0.887809	1830	0	-3.3581
MOGS	4	0.95224	0.95211	1	20567	0	-4.3914	0.087649	0.087436	0.887809	1831	0	-4.3914
HAND1	4	0.76381	0.83888	1	18206	1	-2.3239	0.087649	0.087436	0.887809	1832	0	-2.3239
RPS3A	4	0.56845	0.72108	1	15659	2	-3.2575	0.087649	0.087436	0.887809	1833	0	-3.2575
IPCEF1	4	0.069014	0.18622	0.959337	4045	2	-4.8011	0.087649	0.087436	0.887809	1834	0	-4.8011
DHX36	4	0.41633	0.60834	1	13276	1	-3.8932	0.087649	0.087436	0.887809	1835	0	-3.8932
FOXM1	4	0.97513	0.97519	1	21035	0	-3.2916	0.087649	0.087436	0.887809	1836	0	-3.2916
MTA3	4	0.96263	0.96257	1	20758	0	-2.7107	0.087649	0.087436	0.887809	1837	0	-2.7107
DHX34	4	0.24702	0.44939	0.996899	9700	3	-5.1369	0.087649	0.087436	0.887809	1838	0	-5.1369
SORCS2	4	0.061542	0.17299	0.959337	3683	3	-5.7953	0.087649	0.087436	0.887809	1839	0	-5.7953
CTAGE1	4	0.26781	0.47682	0.996899	10237	3	-4.9512	0.087649	0.087436	0.887809	1840	0	-4.9512
ZMIZ2	4	0.053859	0.15426	0.959337	3311	2	-6.0069	0.087649	0.087436	0.887809	1841	0	-6.0069
MRPL22	4	0.22723	0.42263	0.99662	9178	1	-3.5825	0.087649	0.087436	0.887809	1842	0	-3.5825
LRRC72	4	0.044139	0.1297	0.951087	2834	2	-4.9343	0.087649	0.087436	0.887809	1843	0	-4.9343
EFTUD1	4	0.62377	0.76391	1	16466	1	-3.4395	0.087649	0.087436	0.887809	1844	0	-3.4395
CENPI	4	0.63998	0.77633	1	16737	2	-3.7012	0.087649	0.087436	0.887809	1845	0	-3.7012
TMEM245	4	0.090884	0.22197	0.964788	4948	2	-4.5854	0.087649	0.087436	0.887809	1846	0	-4.5854
HSF1	4	0.98476	0.98475	1	21237	0	-2.9466	0.087649	0.087436	0.887809	1847	0	-2.9466
CCDC39	4	0.98766	0.9877	1	21334	0	-2.4495	0.087649	0.087436	0.887809	1848	0	-2.4495
COX18	4	0.33377	0.54891	1	11746	2	-4.7225	0.087649	0.087436	0.887809	1849	0	-4.7225
GRID2	4	0.46178	0.6415	1	14066	2	-4.4363	0.087649	0.087436	0.887809	1850	0	-4.4363
NMT2	4	0.26781	0.47682	0.996899	10249	3	-5.0214	0.087649	0.087436	0.887809	1851	0	-5.0214
GNG13	4	0.53845	0.69848	1	15257	1	-3.8351	0.087649	0.087436	0.887809	1852	0	-3.8351
UTP18	4	0.99926	0.99925	1	21621	0	-2.3495	0.087649	0.087436	0.887809	1853	0	-2.3495
DIAPH3	4	0.0088949	0.030037	0.914207	736	3	-6.8608	0.087649	0.087436	0.887809	1854	0	-6.8608
ZNF14	4	0.52317	0.68713	1	15054	1	-3.6818	0.087649	0.087436	0.887809	1855	0	-3.6818
ETAA1	4	0.085882	0.21392	0.962508	4727	3	-6.2449	0.087649	0.087436	0.887809	1856	0	-6.2449
PGLYRP1	4	0.7709	0.84155	1	18284	1	-3.4121	0.087649	0.087436	0.887809	1857	0	-3.4121
DMGDH	4	0.6503	0.7845	1	16862	1	-2.5842	0.087649	0.087436	0.887809	1858	0	-2.5842
OR2V1	4	0.72573	0.82559	1	17741	1	-3.2294	0.087649	0.087436	0.887809	1859	0	-3.2294
ELAC2	4	0.78571	0.84727	1	18482	1	-1.9786	0.087649	0.087436	0.887809	1860	0	-1.9786
ZNF207	4	0.90107	0.90694	1	19769	1	-2.9937	0.087649	0.087436	0.887809	1861	0	-2.9937
ITGB3BP	4	0.90724	0.9114	1	19857	1	-1.9993	0.087649	0.087436	0.887809	1862	0	-1.9993
SOX10	4	0.96263	0.96257	1	20764	0	-2.4365	0.087649	0.087436	0.887809	1863	0	-2.4365
ADO	4	0.7795	0.84483	1	18390	1	-3.8557	0.087649	0.087436	0.887809	1864	0	-3.8557
NCDN	4	0.059436	0.16784	0.959337	3584	3	-6.2018	0.087649	0.087436	0.887809	1865	0	-6.2018
SYCP1	4	0.21045	0.39971	0.990926	8773	2	-5.2427	0.087649	0.087436	0.887809	1866	0	-5.2427
TMEM164	4	0.069484	0.18699	0.959337	4054	3	-5.7168	0.087649	0.087436	0.887809	1867	0	-5.7168
RCN2	4	0.55512	0.71098	1	15485	1	-3.9172	0.087649	0.087436	0.887809	1868	0	-3.9172
RANBP3	4	0.29991	0.51806	1	11005	1	-2.4062	0.087649	0.087436	0.887809	1869	0	-2.4062
UBA52	4	0.36445	0.57097	1	12324	2	-4.1517	0.087649	0.087436	0.887809	1870	0	-4.1517
ATP5F1	4	0.99164	0.99166	1	21420	0	-2.6714	0.087649	0.087436	0.887809	1871	0	-2.6714
FNDC1	4	0.10653	0.24658	0.970386	5582	3	-5.6604	0.087649	0.087436	0.887809	1872	0	-5.6604
ZFAND4	4	0.13316	0.28757	0.97748	6479	2	-5.0737	0.087649	0.087436	0.887809	1873	0	-5.0737
TUBA3E	4	0.1896	0.37036	0.98474	8223	2	-4.4121	0.087649	0.087436	0.887809	1874	0	-4.4121
METTL2A	4	0.35276	0.5626	1	12064	2	-4.3646	0.087649	0.087436	0.887809	1875	0	-4.3646
CD80	4	0.40224	0.5982	1	13012	1	-3.6646	0.087649	0.087436	0.887809	1876	0	-3.6646
BIRC8	4	0.98286	0.98286	1	21202	0	-2.1148	0.087649	0.087436	0.887809	1877	0	-2.1148
CPLX2	4	0.23546	0.43388	0.996899	9390	1	-3.3891	0.087649	0.087436	0.887809	1878	0	-3.3891
PAF1	4	0.98928	0.98932	1	21353	0	-2.1761	0.087649	0.087436	0.887809	1879	0	-2.1761
MRPL10	4	0.60594	0.75011	1	16214	2	-3.5139	0.087649	0.087436	0.887809	1880	0	-3.5139
HOXA4	4	0.80665	0.85587	1	18719	1	-1.7391	0.087649	0.087436	0.887809	1881	0	-1.7391
C17orf75	4	0.8972	0.90422	1	19733	1	-3.0257	0.087649	0.087436	0.887809	1882	0	-3.0257
RAB24	4	0.023038	0.072428	0.934793	1697	2	-4.7554	0.087649	0.087436	0.887809	1883	0	-4.7554
ACSF3	4	0.1551	0.32043	0.980469	7179	2	-4.6428	0.087649	0.087436	0.887809	1884	0	-4.6428
MEIS1	4	0.80278	0.85422	1	18693	1	-2.6274	0.087649	0.087436	0.887809	1885	0	-2.6274
PAH	4	0.92974	0.93001	1	20215	1	-2.5263	0.087649	0.087436	0.887809	1886	0	-2.5263
RSPH10B2	4	0.095664	0.22962	0.969082	5139	2	-3.9531	0.087649	0.087436	0.887809	1887	0	-3.9531
GDAP1L1	4	0.95039	0.95024	1	20538	0	-3.2639	0.087649	0.087436	0.887809	1888	0	-3.2639
EFCAB14	4	0.9049	0.90967	1	19847	1	-3.097	0.087649	0.087436	0.887809	1889	0	-3.097
FGFR1OP	4	0.022063	0.069689	0.934509	1633	1	-3.9801	0.087649	0.087436	0.887809	1890	0	-3.9801
SAMD15	4	0.35336	0.56304	1	12081	2	-4.1735	0.087649	0.087436	0.887809	1891	0	-4.1735
MTRF1L	4	0.079301	0.20318	0.959337	4451	3	-5.7731	0.087649	0.087436	0.887809	1892	0	-5.7731
KANSL1L	4	0.1451	0.30557	0.980469	6864	1	-3.4684	0.087649	0.087436	0.887809	1893	0	-3.4684
TECR	4	0.14662	0.30779	0.980469	6910	1	-3.7468	0.087649	0.087436	0.887809	1894	0	-3.7468
RCBTB2	4	0.041375	0.12244	0.945257	2706	2	-5.0967	0.087649	0.087436	0.887809	1895	0	-5.0967
CENPJ	4	0.13891	0.29634	0.978578	6646	2	-5.0875	0.087649	0.087436	0.887809	1896	0	-5.0875
FAM35A	4	0.72573	0.82559	1	17732	1	-4.1106	0.087649	0.087436	0.887809	1897	0	-4.1106
WDR25	4	0.99023	0.99025	1	21374	0	-2.6681	0.087649	0.087436	0.887809	1898	0	-2.6681
SNAPC1	4	0.58221	0.73165	1	15876	2	-4.1801	0.087649	0.087436	0.887809	1899	0	-4.1801
HPGDS	4	0.78974	0.84885	1	18544	1	-3.6103	0.087649	0.087436	0.887809	1900	0	-3.6103
TGFBR3	4	0.60501	0.74937	1	16190	1	-3.8888	0.087649	0.087436	0.887809	1901	0	-3.8888
MRPL33	4	0.16692	0.33781	0.982833	7554	2	-4.9704	0.087649	0.087436	0.887809	1902	0	-4.9704
TMEM196	4	0.030079	0.092136	0.94375	2108	2	-5.0242	0.087649	0.087436	0.887809	1903	0	-5.0242
MSH4	4	0.8812	0.89378	1	19520	1	-3.2531	0.087649	0.087436	0.887809	1904	0	-3.2531
IPO9	4	0.6474	0.78224	1	16816	1	-2.7258	0.087649	0.087436	0.887809	1905	0	-2.7258
DHRS4	4	0.22721	0.4226	0.99662	9157	3	-5.3262	0.087649	0.087436	0.887809	1906	0	-5.3262
PPP4R2	4	0.29057	0.50621	0.998334	10782	3	-5.276	0.087649	0.087436	0.887809	1907	0	-5.276
PRTG	4	0.41976	0.6108	1	13331	2	-3.4863	0.087649	0.087436	0.887809	1908	0	-3.4863
DHX35	4	0.90107	0.90694	1	19760	1	-3.1918	0.087649	0.087436	0.887809	1909	0	-3.1918
EIF2B5	4	0.99952	0.99951	1	21625	0	-2.4495	0.087649	0.087436	0.887809	1910	0	-2.4495
VDAC2	4	0.49275	0.66442	1	14625	2	-5.01	0.087649	0.087436	0.887809	1911	0	-5.01
GDAP2	4	0.01268	0.041962	0.914207	1020	2	-5.94	0.087649	0.087436	0.887809	1912	0	-5.94
DLG5	4	0.07542	0.19676	0.959337	4293	2	-3.8147	0.087649	0.087436	0.887809	1913	0	-3.8147
TPI1	4	0.86411	0.88377	1	19336	1	-2.9029	0.087649	0.087436	0.887809	1914	0	-2.9029
BEND3	4	0.11962	0.26691	0.970386	6051	2	-5.2334	0.087649	0.087436	0.887809	1915	0	-5.2334
PLEKHH2	4	0.82606	0.86451	1	18936	1	-2.6496	0.087649	0.087436	0.887809	1916	0	-2.6496
KLHDC8A	4	0.98766	0.9877	1	21329	0	-3.2999	0.087649	0.087436	0.887809	1917	0	-3.2999
ERVFRD-1	4	0.63191	0.77018	1	16615	2	-3.8977	0.087649	0.087436	0.887809	1918	0	-3.8977
DSG3	4	0.34094	0.5541	1	11884	2	-5.253	0.087649	0.087436	0.887809	1919	0	-5.253
CBX3	4	0.4547	0.63627	1	13961	2	-4.7151	0.087649	0.087436	0.887809	1920	0	-4.7151
TSPO	4	0.33098	0.54696	1	11659	2	-5.0444	0.087649	0.087436	0.887809	1921	0	-5.0444
AARS	4	0.54939	0.70665	1	15410	1	-2.3497	0.087649	0.087436	0.887809	1922	0	-2.3497
PEX19	4	0.56159	0.7159	1	15566	1	-4.1756	0.087649	0.087436	0.887809	1923	0	-4.1756
CCNH	4	0.54698	0.70484	1	15366	2	-4.5841	0.087649	0.087436	0.887809	1924	0	-4.5841
PCDHB14	4	0.61573	0.75765	1	16332	2	-4.5477	0.087649	0.087436	0.887809	1925	0	-4.5477
DPP4	4	0.85778	0.88022	1	19253	1	-3.8351	0.087649	0.087436	0.887809	1926	0	-3.8351
INSM2	4	0.89111	0.90014	1	19683	1	-4.5149	0.087649	0.087436	0.887809	1927	0	-4.5149
KLHL22	4	0.26781	0.47682	0.996899	10225	3	-5.0214	0.087649	0.087436	0.887809	1928	0	-5.0214
IKBIP	4	0.20897	0.39768	0.990926	8730	2	-4.8072	0.087649	0.087436	0.887809	1929	0	-4.8072
TMEM185A	4	0.88729	0.89766	1	19612	1	-4.0268	0.087649	0.087436	0.887809	1930	0	-4.0268
CAPN2	4	0.021793	0.068915	0.934509	1616	2	-5.7521	0.087649	0.087436	0.887809	1931	0	-5.7521
ARF3	4	0.56159	0.7159	1	15564	2	-4.5728	0.087649	0.087436	0.887809	1932	0	-4.5728
PRAMEF16	4	0.93881	0.93865	1	20343	0	-3.4586	0.087649	0.087436	0.887809	1933	0	-3.4586
ZXDA	4	0.67714	0.80552	1	17216	1	-3.9472	0.087649	0.087436	0.887809	1934	0	-3.9472
ERBB2IP	4	0.015628	0.050966	0.922627	1249	1	-3.6646	0.087649	0.087436	0.887809	1935	0	-3.6646
FAM163A	4	0.57363	0.72503	1	15756	1	-4.4147	0.087649	0.087436	0.887809	1936	0	-4.4147
TRIM64C	4	0.47481	0.65106	1	14302	2	-4.8992	0.087649	0.087436	0.887809	1937	0	-4.8992
C2orf71	4	0.085622	0.2135	0.962508	4722	1	-3.6976	0.087649	0.087436	0.887809	1938	0	-3.6976
USP4	4	0.72573	0.82559	1	17736	1	-3.2935	0.087649	0.087436	0.887809	1939	0	-3.2935
PRR13	4	0.6474	0.78224	1	16814	1	-4.3797	0.087649	0.087436	0.887809	1940	0	-4.3797
PSMC2	4	0.95518	0.95505	1	20632	0	-1.5869	0.087649	0.087436	0.887809	1941	0	-1.5869
RAD9B	4	0.13971	0.29754	0.978578	6669	2	-4.8216	0.087649	0.087436	0.887809	1942	0	-4.8216
KCP	4	0.95518	0.95505	1	20633	0	-3.8351	0.087649	0.087436	0.887809	1943	0	-3.8351
RPL19	4	0.11089	0.25344	0.970386	5735	2	-4.4843	0.087649	0.087436	0.887809	1944	0	-4.4843
HIVEP2	6	0.83781	0.92015	1	19054	1	-3.0797	0.089747	0.089736	0.887809	1945	0	-3.0797
FZD10	6	0.82268	0.91266	1	18892	2	-3.2654	0.089833	0.089819	0.887809	1946	0	-3.2654
RBM23	6	0.032417	0.11574	0.945257	2221	3	-5.375	0.089976	0.089962	0.887809	1947	0	-5.375
USP21	6	0.44531	0.69183	1	13791	2	-4.1356	0.090205	0.090207	0.887809	1948	0	-4.1356
SLC30A7	6	0.23764	0.4851	0.996899	9482	4	-5.3849	0.090492	0.09051	0.887809	1949	0	-5.3849
VILL	6	0.54053	0.76106	1	15288	2	-3.7468	0.090835	0.09086	0.887809	1950	0	-3.7468
GJC2	6	0.63584	0.8291	1	16638	1	-2.3485	0.090892	0.090921	0.887809	1951	0	-2.3485
LOC643802	6	0.040267	0.13712	0.957165	2646	3	-5.0956	0.091064	0.091098	0.887809	1952	0	-5.0956
NOM1	6	0.48869	0.72339	1	14538	2	-4.5912	0.091236	0.091275	0.887809	1953	0	-4.5912
KRT6A	6	0.99776	0.99779	1	21559	0	-3.2532	0.09135	0.0914	0.887809	1954	0	-3.2532
POR	6	1	1	1	21638	0	-1.454	0.091465	0.091509	0.887809	1955	0	-1.454
POLR3F	1	0.90143	0.90179	1	19794	0	-2.1148	0.098573	0.098548	0.887809	1956	0	-2.1148
hsa-mir-5582	1	0.90143	0.90179	1	19793	0	-2.1148	0.098573	0.098548	0.887809	1957	0	-2.1148
NonTargetingControlGuideForHuman_0080	1	0.90143	0.90179	1	19797	0	-2.1148	0.098573	0.098548	0.887809	1958	0	-2.1148
NonTargetingControlGuideForHuman_0915	1	0.90143	0.90179	1	19801	0	-2.1148	0.098573	0.098548	0.887809	1959	0	-2.1148
hsa-mir-4719	1	0.90143	0.90179	1	19800	0	-2.1148	0.098573	0.098548	0.887809	1960	0	-2.1148
VCX3A	1	0.90143	0.90179	1	19781	0	-2.1148	0.098573	0.098548	0.887809	1961	0	-2.1148
hsa-mir-2054	1	0.90143	0.90179	1	19782	0	-2.1148	0.098573	0.098548	0.887809	1962	0	-2.1148
hsa-mir-3120	1	0.90143	0.90179	1	19783	0	-2.1148	0.098573	0.098548	0.887809	1963	0	-2.1148
TBC1D3F	1	0.90143	0.90179	1	19796	0	-2.1148	0.098573	0.098548	0.887809	1964	0	-2.1148
NonTargetingControlGuideForHuman_0556	1	0.90143	0.90179	1	19795	0	-2.1148	0.098573	0.098548	0.887809	1965	0	-2.1148
NonTargetingControlGuideForHuman_0169	1	0.90143	0.90179	1	19798	0	-2.1148	0.098573	0.098548	0.887809	1966	0	-2.1148
hsa-mir-5705	1	0.90143	0.90179	1	19791	0	-2.1148	0.098573	0.098548	0.887809	1967	0	-2.1148
NonTargetingControlGuideForHuman_0854	1	0.90143	0.90179	1	19788	0	-2.1148	0.098573	0.098548	0.887809	1968	0	-2.1148
NonTargetingControlGuideForHuman_0379	1	0.90143	0.90179	1	19792	0	-2.1148	0.098573	0.098548	0.887809	1969	0	-2.1148
hsa-mir-4790	1	0.90143	0.90179	1	19790	0	-2.1148	0.098573	0.098548	0.887809	1970	0	-2.1148
GNB2L1	1	0.90143	0.90179	1	19789	0	-2.1148	0.098573	0.098548	0.887809	1971	0	-2.1148
NonTargetingControlGuideForHuman_0314	1	0.90143	0.90179	1	19786	0	-2.1148	0.098573	0.098548	0.887809	1972	0	-2.1148
hsa-mir-3926-2	1	0.90143	0.90179	1	19799	0	-2.1148	0.098573	0.098548	0.887809	1973	0	-2.1148
hsa-mir-3118-2	1	0.90143	0.90179	1	19787	0	-2.1148	0.098573	0.098548	0.887809	1974	0	-2.1148
hsa-mir-513a-2	1	0.90143	0.90179	1	19785	0	-2.1148	0.098573	0.098548	0.887809	1975	0	-2.1148
hsa-mir-527	1	0.90143	0.90179	1	19784	0	-2.1148	0.098573	0.098548	0.887809	1976	0	-2.1148
LOC729020	5	0.61361	0.78265	1	16313	2	-4.3279	0.10833	0.10863	0.887809	1977	0	-4.3279
ATG14	5	0.99589	0.99586	1	21520	0	-3.6007	0.10833	0.10863	0.887809	1978	0	-3.6007
CATSPERB	5	0.019344	0.072288	0.934509	1481	3	-6.8979	0.10833	0.10863	0.887809	1979	0	-6.8979
CCND2	5	0.12009	0.29403	0.978578	6059	3	-5.6524	0.10833	0.10863	0.887809	1980	0	-5.6524
MYD88	5	0.21552	0.44167	0.996899	8890	3	-5.169	0.10833	0.10863	0.887809	1981	0	-5.169
PRSS58	5	0.23784	0.46554	0.996899	9491	2	-4.6504	0.10833	0.10863	0.887809	1982	0	-4.6504
CD27	5	0.33179	0.5628	1	11679	1	-3.5029	0.10833	0.10863	0.887809	1983	0	-3.5029
POP1	5	0.49199	0.71623	1	14585	3	-4.7249	0.10833	0.10863	0.887809	1984	0	-4.7249
C15orf52	5	0.0016773	0.0073962	0.874615	163	2	-3.8404	0.10833	0.10863	0.887809	1985	0	-3.8404
TBATA	5	0.27546	0.50508	0.998334	10418	2	-4.3914	0.10833	0.10863	0.887809	1986	0	-4.3914
DYNLRB2	5	0.58599	0.76773	1	15931	2	-3.8404	0.10833	0.10863	0.887809	1987	0	-3.8404
SERPINB13	5	0.026593	0.095887	0.945257	1897	2	-4.1421	0.10833	0.10863	0.887809	1988	0	-4.1421
MSS51	5	0.15728	0.36072	0.98474	7236	3	-5.2009	0.10833	0.10863	0.887809	1989	0	-5.2009
SH2D3A	5	0.3698	0.6005	1	12408	2	-4.2721	0.10833	0.10863	0.887809	1990	0	-4.2721
IL32	5	0.74861	0.86047	1	18015	1	-3.2215	0.10833	0.10863	0.887809	1991	0	-3.2215
SUSD5	5	0.7934	0.88893	1	18597	2	-3.6007	0.10833	0.10863	0.887809	1992	0	-3.6007
HOXC13	5	0.55886	0.75363	1	15530	2	-3.6621	0.10833	0.10863	0.887809	1993	0	-3.6621
MMS19	5	0.64569	0.80022	1	16789	1	-3.8404	0.10833	0.10863	0.887809	1994	0	-3.8404
LEMD1	5	0.3981	0.62824	1	12953	2	-3.2215	0.10833	0.10863	0.887809	1995	0	-3.2215
CD74	5	0.17421	0.38944	0.988575	7776	3	-4.8437	0.10833	0.10863	0.887809	1996	0	-4.8437
C8orf58	5	0.51543	0.73134	1	14936	1	-3.7784	0.10833	0.10863	0.887809	1997	0	-3.7784
C5orf58	5	0.47767	0.70309	1	14334	2	-4.604	0.10833	0.10863	0.887809	1998	0	-4.604
NAT10	5	0.22828	0.45535	0.996899	9198	2	-1.7593	0.10833	0.10863	0.887809	1999	0	-1.7593
[truncated: 19,641 more rows]
